# Supplementary material for: Altered transcriptional responses in the lungs of aged mice after influenza infection
Source: Immun Ageing. 2022 Jun 1;19:27. doi: 10.1186/s12979-022-00286-9 (PMC9158162; doi:10.1186/s12979-022-00286-9)
Supplement: Supplementary file 4 — Additional file 4: Table S1 [file 12979_2022_286_MOESM4_ESM.txt]

GeneName SystematicName genename moduleColorsAutomatic
Ccr1 NM_009912 Ccr1 grey
Nppa NM_008725 Nppa grey
Aqp7 NM_007473 Aqp7 cyan
AK046412 AK046412 AK046412 grey
Hvcn1 NM_028752 Hvcn1 salmon
Gpr33 NM_008159 Gpr33 green
C230086J09Rik AK084122 C230086J09Rik grey
Maml2 AK129448 Maml2 grey
A330106F07Rik AK039774 A330106F07Rik grey
Ptdss2 NM_013782 Ptdss2 midnightblue
1110014K05Rik NM_028622 1110014K05Rik midnightblue
Itfg1 NM_028007 Itfg1 darkred
Elmo1 NM_080288 Elmo1 midnightblue
Crtac1 NM_145123 Crtac1 palevioletred3
Pnpt1 NM_027869 Pnpt1 greenyellow
Sox9 NM_011448 Sox9 darkgrey
Tmem144 NM_027495 Tmem144 lightpink4
AK039768 AK039768 AK039768 grey
Syne1 NM_022027 Syne1 grey60
Ank1 NM_031158 Ank1 yellow4
H2-M10.5 NM_177637 H2-M10.5 grey
Isgf3g NM_008394 Isgf3g greenyellow
BC056923 NM_173395 BC056923 grey
Pusl1 AK151452 Pusl1 royalblue
5330410G16Rik NM_182991 5330410G16Rik honeydew1
Ldlr BC053041 Ldlr grey
Hps5 NM_001005247 Hps5 grey
Thoc1 NM_153552 Thoc1 grey
Wnk1 NM_198703 Wnk1 grey
AK032795 AK032795 AK032795 grey
Scd1 NM_009127 Scd1 purple
Kif13b XM_902031 Kif13b grey
BC013529 NM_145418 BC013529 grey
Asph AK165260 Asph darkseagreen3
BG963265 BG963265 BG963265 midnightblue
Hao3 NM_019545 Hao3 grey
Zswim4 NM_172503 Zswim4 grey
AK051556 AK051556 AK051556 turquoise
2210010C04Rik NM_023333 2210010C04Rik white
2810011L19Rik BC059025 2810011L19Rik darkviolet
NAP103812-1 NAP103812-1 NAP103812-1 darkturquoise
Ssrp1 NM_182990 Ssrp1 grey
A330049M08Rik NM_145555 A330049M08Rik brown2
Thap2 NM_025780 Thap2 plum
2900092D14Rik AK038597 2900092D14Rik grey
Apobec3 AK049998 Apobec3 grey
Slc25a30 AK159732 Slc25a30 darkorange
Prdx6-rs1 NM_177256 Prdx6-rs1 violet
3200001K10Rik XM_355585 3200001K10Rik lightgreen
Msx1 NM_010835 Msx1 navajowhite1
Ercc6l AK081756 Ercc6l darkgreen
Usp15 AK088515 Usp15 maroon
Med18 NM_026039 Med18 grey
Hif1an NM_176958 Hif1an darkmagenta
Mtap1a AK018185 Mtap1a grey
AK157811 AK157811 AK157811 grey
Mocos XM_484710 Mocos plum1
Arhgef19 NM_172520 Arhgef19 saddlebrown
Zdhhc14 NM_146073 Zdhhc14 green
Vps29 NM_019780 Vps29 plum1
Hoxd3 NM_010468 Hoxd3 grey
H2-T10 NM_010395 H2-T10 purple
Clca4 NM_139148 Clca4 grey
Higd1b NM_080846 Higd1b lightyellow
Atp10d NM_153389 Atp10d grey
C130038G02Rik NM_029920 C130038G02Rik grey
Tuba2 NM_011654 Tuba2 plum2
1500001L15Rik NM_026890 1500001L15Rik plum
Myog NM_031189 Myog darkolivegreen
BC013481 NM_139065 BC013481 grey
AK148746 AK148746 AK148746 honeydew
Zfp516 AK034874 Zfp516 grey60
2810442I21Rik XM_901424 2810442I21Rik grey
4933423P22Rik AK077042 4933423P22Rik grey
Scel NM_022886 Scel blue
Slc35a1 NM_011895 Slc35a1 grey
2310011J03Rik NM_025521 2310011J03Rik steelblue
Zc3h12d NM_172785 Zc3h12d tan
LOC676013 XM_986662 LOC676013 grey
Olfr1356 NM_146308 Olfr1356 midnightblue
Wdr41 AK149993 Wdr41 grey
BC031748 NM_146261 BC031748 grey
Dtwd2 AK144689 Dtwd2 royalblue
Ctsz NM_022325 Ctsz black
4933426M11Rik NM_178682 4933426M11Rik greenyellow
Ddhd1 NM_176845 Ddhd1 plum1
C130022K22Rik NM_172730 C130022K22Rik grey
Extl2 NM_021388 Extl2 grey
Fdps NM_134469 Fdps grey
Tpsg1 NM_012034 Tpsg1 grey
Sfrs2 NM_011358 Sfrs2 grey
2810403D21Rik AK086455 2810403D21Rik blue
Pelp1 NM_029231 Pelp1 grey
Rif1 NM_175238 Rif1 skyblue3
AK032125 AK032125 AK032125 grey
AK080090 AK080090 AK080090 grey
Kcne1l NM_021487 Kcne1l grey
Tbxas1 NM_011539 Tbxas1 yellow
Ep300 NM_177821 Ep300 grey
AK081450 AK081450 AK081450 grey
AK050809 AK050809 AK050809 grey
Myl9 BC055439 Myl9 skyblue
Btn1a1 BC009817 Btn1a1 midnightblue
M60510 M60510 M60510 grey
Olfr1297 NM_146888 Olfr1297 grey
Relb NM_009046 Relb green
Arid2 BC027180 Arid2 grey
Btg2 NM_007570 Btg2 grey
Tubb2a NM_009450 Tubb2a grey
Cthrc1 AK003674 Cthrc1 grey
Ddit4l NM_030143 Ddit4l grey
Srgap3 NM_153070 Srgap3 grey
AW146020 NM_177884 AW146020 grey
Skp1a NM_011543 Skp1a grey
Smc3 NM_007790 Smc3 grey
Trp63 NM_011641 Trp63 grey
Dus4l NM_028002 Dus4l grey
1700034E13Rik NM_030097 1700034E13Rik grey
Mllt4 XM_890447 Mllt4 black
9330179D12Rik AK020388 9330179D12Rik grey
A_52_P692753 A_52_P692753 A_52_P692753 midnightblue
Pgd BC011329 Pgd darkturquoise
Megf11 NM_172522 Megf11 midnightblue
BC106120 BC106120 BC106120 grey
Srp9 NM_012058 Srp9 yellow
Ppp2r5c AK034227 Ppp2r5c darkred
Zfp36 NM_011756 Zfp36 purple
1500005K14Rik XM_893392 1500005K14Rik lightpink3
LOC214403 NM_001029977 LOC214403 grey
Ifi205 NM_172648 Ifi205 greenyellow
Krt13 NM_010662 Krt13 grey
Kcnip4 NM_030265 Kcnip4 floralwhite
M6pr NM_010749 M6pr yellow
NAP030421-1 NAP030421-1 NAP030421-1 turquoise
Lgals3 NM_010705 Lgals3 darkturquoise
Klf12 NM_010636 Klf12 grey
Fath XM_885736 Fath black
4930432H15Rik NM_028671 4930432H15Rik grey
R3hdm1 NM_181750 R3hdm1 grey
AK047455 AK047455 AK047455 grey
LOC629849 XM_894787 LOC629849 palevioletred3
Cspg3 NM_007789 Cspg3 grey
Pftk1 NM_011074 Pftk1 thistle
Wdfy3 BC058274 Wdfy3 darkred
Sox10 BC023356 Sox10 midnightblue
Rps6 NM_009096 Rps6 grey
Zic1 NM_009573 Zic1 blue
Serpinb3c AK003650 Serpinb3c orangered4
Trappc6b NM_030057 Trappc6b grey
Exoc4 NM_009148 Exoc4 plum2
AK084873 AK084873 AK084873 grey60
Dll3 NM_007866 Dll3 palevioletred3
5830403L16Rik NM_178243 5830403L16Rik grey
Eaf1 NM_028932 Eaf1 royalblue
Baalc NM_080640 Baalc mediumpurple2
Cd99l2 NM_138309 Cd99l2 grey60
AK054106 AK054106 AK054106 grey
Cds1 NM_173370 Cds1 grey
AK044923 AK044923 AK044923 grey
Cyp2b9 NM_010000 Cyp2b9 grey
Mtl5 NM_001039657 Mtl5 pink
AK079518 AK079518 AK079518 salmon
Pctp NM_008796 Pctp grey
Cdc37 NM_016742 Cdc37 grey
AK050890 AK050890 AK050890 grey
Med12l AK042296 Med12l grey
Chd6 BC027287 Chd6 grey
Camta1 XM_355539 Camta1 grey
NAP014233-001 NAP014233-001 NAP014233-001 midnightblue
TC1440174 TC1440174 TC1440174 midnightblue
Olfr33 NM_147073 Olfr33 midnightblue
Hdgfrp3 NM_013886 Hdgfrp3 grey60
Neto2 XM_901235 Neto2 black
AK086626 AK086626 AK086626 grey
Ctgf NM_010217 Ctgf grey
Tmod4 NM_016712 Tmod4 sienna3
Aldh1b1 NM_028270 Aldh1b1 greenyellow
Casp3 NM_009810 Casp3 blue2
Dnaja1 NM_008298 Dnaja1 grey
AK054384 AK054384 AK054384 grey
Agtrap NM_009642 Agtrap grey
Hoxa3 NM_010452 Hoxa3 brown
Cdh1 NM_009864 Cdh1 indianred4
BB303627 BB303627 BB303627 grey
Dscaml1 XM_620746 Dscaml1 midnightblue
Dhrs3 NM_011303 Dhrs3 lightgreen
Lepre1 NM_019782 Lepre1 grey
NAP113251-1 NAP113251-1 NAP113251-1 grey
AV264460 AV264460 AV264460 yellow
Chka AK014174 Chka grey60
Ubc NM_019639 Ubc grey
Slc30a2 AK031425 Slc30a2 grey
7030407O06Rik AK078573 7030407O06Rik grey
Esr1 NM_007956 Esr1 grey
Etf1 AK139933 Etf1 plum1
2600005C20Rik NM_028244 2600005C20Rik maroon
Bysl NM_016859 Bysl darkturquoise
Nos2 NM_010927 Nos2 palevioletred3
Cd207 NM_144943 Cd207 purple
BC013561 BC013561 BC013561 grey
AK050631 AK050631 AK050631 grey
Syn1 NM_013680 Syn1 lightsteelblue
Glt28d1 BC059024 Glt28d1 grey
Sema3e NM_011348 Sema3e tan
Ankrd5 NM_175667 Ankrd5 grey
Crsp7 NM_027485 Crsp7 grey
Slc39a13 NM_026721 Slc39a13 darkseagreen3
1500031L02Rik NM_025892 1500031L02Rik grey
Etfa NM_145615 Etfa grey
AV025990 AV025990 AV025990 grey
1110019B22Rik AK003805 1110019B22Rik grey
LOC382133 NM_207162 LOC382133 midnightblue
Ash1l NM_138679 Ash1l skyblue3
Oatl1 NM_172478 Oatl1 grey
Bet1 NM_009748 Bet1 grey
Ccnd2 NM_009829 Ccnd2 grey
9530096D07Rik AK035722 9530096D07Rik grey
Negr1 NM_001039094 Negr1 grey
Edem2 NM_145537 Edem2 steelblue
Btf3 NM_145455 Btf3 grey
Rad23b NM_009011 Rad23b lightgreen
Aqp9 NM_022026 Aqp9 turquoise
Hmbs NM_013551 Hmbs darkturquoise
Zfp715 NM_027264 Zfp715 darkorange2
Cnot2 NM_001037846 Cnot2 grey
Ormdl1 NM_145517 Ormdl1 yellow
1110054O05Rik NM_001013577 1110054O05Rik grey
Gm428 AK139501 Gm428 blue
LOC236622 XM_906012 LOC236622 yellowgreen
Aldh3a1 NM_007436 Aldh3a1 grey
D730045B01Rik AK080901 D730045B01Rik grey
Mcam NM_023061 Mcam lightpink4
Olfr22-ps1 X89687 Olfr22-ps1 mediumpurple4
Pask NM_080850 Pask yellow
Gdpd2 NM_023608 Gdpd2 grey
Foxp3 NM_054039 Foxp3 blue2
2310040M23Rik AK009730 2310040M23Rik grey
AK045942 AK045942 AK045942 grey
2210403B10Rik NM_145216 2210403B10Rik sienna3
Mtf2 NM_013827 Mtf2 grey
AI987692 NM_177912 AI987692 grey
AK039947 AK039947 AK039947 grey
Parp1 NM_007415 Parp1 grey
4930473A06Rik XM_001001288 4930473A06Rik orange
H2-Ea NM_010381 H2-Ea salmon
2610040C18Rik NM_027263 2610040C18Rik yellow
4930542C16Rik AK016018 4930542C16Rik grey
A230097K15Rik NM_172715 A230097K15Rik red
1700067K01Rik NM_183097 1700067K01Rik midnightblue
Txnl4 NM_178604 Txnl4 grey
Fgf8 NM_010205 Fgf8 grey
Ibtk BC060722 Ibtk yellowgreen
Arl4c NM_177305 Arl4c navajowhite2
Foxred2 AK079870 Foxred2 grey
2010305A19Rik NM_027250 2010305A19Rik darkorange
Ptchd1 XM_142262 Ptchd1 grey
AB070552 AB070552 AB070552 salmon4
Ntrk2 AK018789 Ntrk2 grey
AK047060 AK047060 AK047060 grey
AK089219 AK089219 AK089219 midnightblue
Rpo1-3 NM_009087 Rpo1-3 lightgreen
Zfp518 XM_894273 Zfp518 grey
Stk19 NM_019442 Stk19 grey
Khdrbs1 AK044927 Khdrbs1 grey
Tbx22 NM_181319 Tbx22 grey
Thbs2 NM_011581 Thbs2 grey
AK042550 AK042550 AK042550 grey
D14Ertd581e AK045133 D14Ertd581e midnightblue
NP431391 NP431391 NP431391 grey
Zfpn1a3 AK004152 Zfpn1a3 salmon
Lin28b NM_001031772 Lin28b turquoise
Olfr1168 NM_146531 Olfr1168 grey
Mrpl23 NM_011288 Mrpl23 grey
AK046266 AK046266 AK046266 grey
Ipo8 AF213390 Ipo8 brown4
AK053721 AK053721 AK053721 midnightblue
AK053770 AK053770 AK053770 grey
NAP045501-1 NAP045501-1 NAP045501-1 midnightblue
1500010G04Rik NM_173366 1500010G04Rik grey
AW554918 AK220161 AW554918 lightyellow
Npy1r NM_010934 Npy1r grey
Adat1 AK035614 Adat1 lavenderblush3
NAP052665-1 NAP052665-1 NAP052665-1 grey
Xrcc2 NM_020570 Xrcc2 grey
TC1536734 TC1536734 TC1536734 lightgreen
Myef2 AK129336 Myef2 grey
Amigo1 NM_146137 Amigo1 grey
Cart NM_013732 Cart grey
Kcns1 NM_008435 Kcns1 grey
Sh2b1 NM_011363 Sh2b1 grey
NAP028976-1 NAP028976-1 NAP028976-1 midnightblue
2310046K01Rik NM_027172 2310046K01Rik saddlebrown
Htr4 NM_008313 Htr4 grey
Gabrg1 AK038686 Gabrg1 grey
4930477O03Rik AK019646 4930477O03Rik grey
Ivns1abp NM_054102 Ivns1abp grey
Itgbl1 NM_145467 Itgbl1 grey
AI426330 AK133434 AI426330 darkolivegreen4
Cyp2j13 NM_145548 Cyp2j13 grey
Pigm NM_026234 Pigm yellow
Trim32 NM_053084 Trim32 lightyellow
Dnajc11 BC079852 Dnajc11 brown4
A930003O13Rik AK044256 A930003O13Rik grey
Npffr2 NM_133192 Npffr2 grey
Mbd2 NM_010773 Mbd2 grey
Otx2 NM_144841 Otx2 grey
Zswim6 AK037945 Zswim6 maroon
Dfna5h NM_018769 Dfna5h grey
Lamc3 NM_011836 Lamc3 ivory
Etfdh NM_025794 Etfdh grey
4930431F12Rik AK015267 4930431F12Rik turquoise
Bmp4 NM_007554 Bmp4 honeydew1
A_51_P498312 A_51_P498312 A_51_P498312 grey
4931440L10Rik NM_183292 4931440L10Rik grey
Lsg1 NM_178069 Lsg1 yellowgreen
TC1451388 TC1451388 TC1451388 grey
D16Bwg1494e AB041601 D16Bwg1494e grey
LOC675624 XM_983705 LOC675624 red
Ogg1 NM_010957 Ogg1 blue2
Lepr NM_010704 Lepr lightpink4
Ihh NM_010544 Ihh grey
Scp2 NM_011327 Scp2 grey
Sp3 NM_001018042 Sp3 grey
NAP057058-1 NAP057058-1 NAP057058-1 grey
Rspo2 NM_172815 Rspo2 grey
Adam30 NM_027665 Adam30 mediumpurple2
Uqcrc2 NM_025899 Uqcrc2 grey
0610009O20Rik NM_024179 0610009O20Rik lightyellow
AK049625 AK049625 AK049625 grey
Dlx3 NM_010055 Dlx3 grey
AK081574 AK081574 AK081574 grey
B930006L02Rik NM_178764 B930006L02Rik skyblue3
D930033H10Rik AK086513 D930033H10Rik grey
9530068E07Rik NM_153117 9530068E07Rik grey
3010033K07Rik AK080070 3010033K07Rik grey
AK047355 AK047355 AK047355 grey
9430077A04Rik NM_177134 9430077A04Rik grey
Gm1006 NM_001034875 Gm1006 grey
Il10 NM_010548 Il10 green
Foxa2 NM_010446 Foxa2 greenyellow
Art1 NM_009710 Art1 grey
BQ033444 BQ033444 BQ033444 midnightblue
Arfrp1 NM_029702 Arfrp1 grey
Foxo6 NM_194060 Foxo6 green
Ube4a AK172893 Ube4a grey
Sly NM_201530 Sly palevioletred3
1600025M17Rik XM_983040 1600025M17Rik brown
3110048E14Rik NM_133750 3110048E14Rik brown4
Scn7a NM_009135 Scn7a grey60
AK039120 AK039120 AK039120 grey
NAP057119-1 NAP057119-1 NAP057119-1 midnightblue
Ifi27 NM_029803 Ifi27 greenyellow
6530421E24Rik AK078370 6530421E24Rik grey
Lct XM_129479 Lct grey
AK031104 AK031104 AK031104 grey
V1rh2 NM_145844 V1rh2 grey
A430041E03 NM_177701 A430041E03 grey
0610038F07Rik NM_025333 0610038F07Rik lightgreen
NAP067097-1 NAP067097-1 NAP067097-1 midnightblue
BB455122 BB455122 BB455122 grey
Spag9 NM_027569 Spag9 grey
Rtp3 NM_153100 Rtp3 lightyellow
Rnf139 NM_175226 Rnf139 greenyellow
Nudcd1 NM_026149 Nudcd1 yellow
LOC433772 XM_485465 LOC433772 magenta
AK028908 AK028908 AK028908 grey
Ppil5 XM_979374 Ppil5 yellow
Vhlh NM_009507 Vhlh grey
E030030F06Rik AK078168 E030030F06Rik grey
4930402E16Rik AK160524 4930402E16Rik darkred
AK078564 AK078564 AK078564 grey
Dach2 BC059233 Dach2 grey
Cdkn1b AK169586 Cdkn1b grey
Spin2 NM_001005370 Spin2 turquoise
Slc20a1 NM_015747 Slc20a1 lightgreen
Ddx47 NM_026360 Ddx47 grey
Slc19a1 NM_031196 Slc19a1 darkturquoise
Dnhd3 XM_894696 Dnhd3 darkorange2
Mcts2 NM_025543 Mcts2 grey
2610529C04Rik NM_025952 2610529C04Rik orange
AI747699 NM_001013770 AI747699 grey
Olfr584 NM_147054 Olfr584 antiquewhite4
Htra1 NM_019564 Htra1 lightpink3
Ms4a4c NM_029499 Ms4a4c green
8030459P20 8030459P20 8030459P20 grey
B2m NM_009735 B2m purple
Olfr1281 NM_001005568 Olfr1281 grey
ENSMUST00000096128 ENSMUST00000096128 ENSMUST00000096128 midnightblue
Nalp12 XM_973796 Nalp12 coral1
Abca13 AY160971 Abca13 grey
Pknox2 NM_001029838 Pknox2 grey
Homer2 NM_011983 Homer2 brown2
Hmox1 NM_010442 Hmox1 darkturquoise
AK162044 AK162044 AK162044 blue
Adora1 NM_001008533 Adora1 darkgrey
Rpl23 NM_022891 Rpl23 grey
Pdcd11 NM_011053 Pdcd11 grey
4930517K23Rik NM_207275 4930517K23Rik midnightblue
Flnb XM_990154 Flnb lightsteelblue1
Klc3 NM_146182 Klc3 darkgrey
Cdh10 BC052056 Cdh10 grey
Rag2 NM_009020 Rag2 grey
B3gat2 NM_172124 B3gat2 turquoise
CB590425 CB590425 CB590425 green
AK080445 AK080445 AK080445 grey
2810003K23Rik XM_126677 2810003K23Rik grey
Epc2 NM_172663 Epc2 grey
Extl3 NM_018788 Extl3 yellowgreen
ENSMUST00000042692 ENSMUST00000042692 ENSMUST00000042692 midnightblue
Rims2 NM_053271 Rims2 grey
D1Bwg1363e NM_001001566 D1Bwg1363e grey
Jrk NM_008415 Jrk grey
Ttc17 BC061503 Ttc17 grey
Nkx1-2 NM_009123 Nkx1-2 coral2
Ogfrl1 BC019747 Ogfrl1 lightyellow
Tax1bp1 NM_025816 Tax1bp1 grey
Sec14l3 NM_001029937 Sec14l3 lightgreen
1700011F14Rik NM_029372 1700011F14Rik turquoise
Mcf2l NM_178076 Mcf2l firebrick4
Dmpk BC075715 Dmpk skyblue
4930431J08Rik XM_989061 4930431J08Rik midnightblue
AK036031 AK036031 AK036031 grey
AF012177 AF012177 AF012177 grey
Il22ra1 NM_178257 Il22ra1 midnightblue
P2rx7 NM_011027 P2rx7 grey
Amotl2 NM_019764 Amotl2 plum
Musk NM_010944 Musk grey
Lamp1 NM_010684 Lamp1 salmon
AK038621 AK038621 AK038621 grey
Btbd6 NM_201646 Btbd6 purple
Ablim2 NM_177678 Ablim2 darkgreen
Igkv1-135 XM_144765 Igkv1-135 grey
Crygd NM_007776 Crygd midnightblue
B230312A22Rik NM_172691 B230312A22Rik lightcyan
2010301N04Rik NM_024251 2010301N04Rik lavenderblush2
Hsd17b13 NM_198030 Hsd17b13 turquoise
NAP061200-1 NAP061200-1 NAP061200-1 midnightblue
ENSMUST00000063103 ENSMUST00000063103 ENSMUST00000063103 grey
NAP031516-1 NAP031516-1 NAP031516-1 grey
B430211C08Rik NM_001039146 B430211C08Rik grey
Sin3a NM_011378 Sin3a grey
AI447904 NM_175026 AI447904 greenyellow
AK030229 AK030229 AK030229 grey
Ptprk NM_008983 Ptprk black
Rab3c NM_023852 Rab3c grey
Atg4a NM_174875 Atg4a royalblue
Ccpg1 BC082602 Ccpg1 navajowhite2
4930406M16Rik AK015108 4930406M16Rik grey
E130201N16Rik NM_030024 E130201N16Rik grey
8430419L09Rik BC079676 8430419L09Rik grey
Ankrd12 NM_001025572 Ankrd12 orange
Acsl6 NM_144823 Acsl6 grey
AK089786 AK089786 AK089786 grey
Pdlim4 NM_019417 Pdlim4 grey
AK040544 AK040544 AK040544 grey
Cart1 NM_172553 Cart1 grey
B230369F24Rik XM_975146 B230369F24Rik darkolivegreen
Strn4 NM_133789 Strn4 grey
ENSMUST00000024982 ENSMUST00000024982 ENSMUST00000024982 midnightblue
AK089906 AK089906 AK089906 turquoise
LOC670376 XM_980978 LOC670376 turquoise
AK033780 AK033780 AK033780 grey
Abca14 NM_026458 Abca14 turquoise
Ap4m1 NM_021392 Ap4m1 grey
Cul7 NM_025611 Cul7 grey
Zap70 NM_009539 Zap70 mediumpurple3
NP061531 NP061531 NP061531 turquoise
Coro1c NM_011779 Coro1c grey
Cox4i1 NM_009941 Cox4i1 grey
ENSMUST00000035208 ENSMUST00000035208 ENSMUST00000035208 palevioletred3
Zhx1 NM_009572 Zhx1 grey
Gluld1 NM_153601 Gluld1 grey
Tcf20 NM_013836 Tcf20 midnightblue
Mfsd1 NM_025813 Mfsd1 grey
AK041701 AK041701 AK041701 grey
AK049540 AK049540 AK049540 turquoise
Jup NM_010593 Jup darkmagenta
Hba-a1 NM_008218 Hba-a1 grey
LOC626596 XM_891200 LOC626596 grey
Gdf7 NM_013527 Gdf7 palevioletred3
1700093K21Rik AK007052 1700093K21Rik grey
Reln NM_011261 Reln grey
Gabra4 NM_010251 Gabra4 grey
BG966302 BG966302 BG966302 grey
Npat XM_146900 Npat turquoise
Aph1b NM_177583 Aph1b black
AB056117 AB056117 AB056117 salmon4
Senp7 NM_025483 Senp7 grey
Olfr339 NM_146949 Olfr339 midnightblue
A930041G11Rik NM_177033 A930041G11Rik salmon4
Triap1 NM_026933 Triap1 grey
Arf1 NM_007476 Arf1 grey
ENSMUST00000044774 ENSMUST00000044774 ENSMUST00000044774 midnightblue
AK080095 AK080095 AK080095 grey
C920021A13 AK083360 C920021A13 midnightblue
Rbbp8 BC050849 Rbbp8 darkorange
AK046074 AK046074 AK046074 grey
A330076H08Rik AK048029 A330076H08Rik coral3
Tbxa2r NM_009325 Tbxa2r plum1
Zfp628 NM_170759 Zfp628 midnightblue
Usp24 XM_131566 Usp24 grey
Cecr6 NM_033567 Cecr6 grey
Ephx1 NM_010145 Ephx1 magenta
Prmt7 NM_145404 Prmt7 darkorange
9030025P20Rik NM_001039552 9030025P20Rik grey
Rac1 NM_009007 Rac1 grey
Gpbp1 NM_028487 Gpbp1 grey
Ppp3cb AK135203 Ppp3cb darkseagreen4
Btf3l4 NM_027453 Btf3l4 purple
Gnaq NM_008139 Gnaq darkred
A2bp1 NM_021477 A2bp1 grey
Hdhd3 NM_024257 Hdhd3 purple
Rpl7a NM_013721 Rpl7a grey
3110032G18Rik NM_028443 3110032G18Rik sienna3
1110015M06Rik AK003729 1110015M06Rik grey
Htr2c NM_008312 Htr2c midnightblue
Il6 NM_031168 Il6 greenyellow
Vps18 NM_172269 Vps18 grey
B230107K20Rik AK140681 B230107K20Rik grey
Atp1a3 NM_144921 Atp1a3 black
Casp12 NM_009808 Casp12 purple
Inhbe NM_008382 Inhbe midnightblue
Pias2 NM_008602 Pias2 plum
Inhbc NM_010565 Inhbc grey
Mmp9 NM_013599 Mmp9 coral1
Klf8 NM_173780 Klf8 grey
Cdc14a BC072644 Cdc14a grey
Bat2d AK135245 Bat2d grey
Cdc2l5 AK173265 Cdc2l5 orange
Ret NM_009050 Ret grey
Lrrc18 NM_026253 Lrrc18 grey
Lactb2 NM_145381 Lactb2 greenyellow
Fbxl21 NM_178674 Fbxl21 grey
Gm98 AK141695 Gm98 cyan
AK011948 AK011948 AK011948 grey
Psph NM_133900 Psph grey
Olfr382 NM_146443 Olfr382 palevioletred3
AK047868 AK047868 AK047868 grey
Ttc23 NM_025905 Ttc23 salmon
NAP020355-001 NAP020355-001 NAP020355-001 grey
Olfr1151 NM_146638 Olfr1151 grey
Helz AK020667 Helz lightcyan
Hoxd1 NM_010467 Hoxd1 grey
Eml5 AK044024 Eml5 paleturquoise
AK052576 AK052576 AK052576 grey
Sh3kbp1 NM_021389 Sh3kbp1 salmon
Zfp9 NM_011763 Zfp9 turquoise
A930005G22Rik AK044281 A930005G22Rik grey
Abcd3 NM_008991 Abcd3 greenyellow
Gast NM_010257 Gast midnightblue
Sesn3 BC003348 Sesn3 grey
Zfp87 NM_133228 Zfp87 grey
Tmem37 NM_019432 Tmem37 grey
Shc2 BC059866 Shc2 midnightblue
AK035407 AK035407 AK035407 grey
5830404H04Rik NM_174847 5830404H04Rik grey
ENSMUST00000057015 ENSMUST00000057015 ENSMUST00000057015 grey
BC004066 BC004066 BC004066 midnightblue
Enc1 NM_007930 Enc1 darkslateblue
0910001A06Rik NM_144846 0910001A06Rik red
Olfr166 NM_147068 Olfr166 orangered4
AI593442 AK031845 AI593442 grey
3830408D24Rik AK014425 3830408D24Rik turquoise
TC1464751 TC1464751 TC1464751 grey
Tgfb1 NM_011577 Tgfb1 lightcyan
Leng8 NM_172736 Leng8 lightgreen
Gja5 NM_008121 Gja5 lightpink4
A730067D02 AK043188 A730067D02 grey
AK087086 AK087086 AK087086 honeydew
6030405A18Rik NM_177854 6030405A18Rik midnightblue
Mgat1 NM_010794 Mgat1 grey
Psmc5 NM_008950 Psmc5 yellowgreen
Btbd7 AK053647 Btbd7 darkred
AK016162 AK016162 AK016162 midnightblue
AK034785 AK034785 AK034785 grey
Gjb6 NM_008128 Gjb6 grey
1700110M21Rik AK007164 1700110M21Rik midnightblue
Chek1 NM_007691 Chek1 blue2
Prpf38a NM_172697 Prpf38a saddlebrown
Taok2 AK129235 Taok2 darkolivegreen4
Alkbh3 BC018196 Alkbh3 grey
Dscr3 NM_007834 Dscr3 grey
Entpd7 AK045130 Entpd7 grey
Asns NM_012055 Asns darkturquoise
Nkx6-1 NM_144955 Nkx6-1 midnightblue
Cntnap1 NM_016782 Cntnap1 brown
Pde4d AK081466 Pde4d grey60
Tmem23 NM_144792 Tmem23 darkmagenta
NAP121186-002 NAP121186-002 NAP121186-002 grey
Fbxw11 NM_134015 Fbxw11 yellowgreen
1700016F12Rik AK006025 1700016F12Rik grey
C230094A16Rik AK030576 C230094A16Rik antiquewhite2
D7Wsu128e NM_138589 D7Wsu128e grey
E130303B06Rik NM_198299 E130303B06Rik grey
Cabp5 NM_013877 Cabp5 grey
AK076715 AK076715 AK076715 grey
AK054415 AK054415 AK054415 grey
Utrn AK012837 Utrn black
Atp5s NM_026536 Atp5s lightcyan
NAP039495-1 NAP039495-1 NAP039495-1 midnightblue
Mre11a NM_018736 Mre11a yellow
Svs7 NM_020264 Svs7 grey
Ube2l6 NM_019949 Ube2l6 greenyellow
Bmp1 NM_009755 Bmp1 mediumorchid
NAP051762-1 NAP051762-1 NAP051762-1 grey
Sv2a NM_022030 Sv2a grey
E030045M14Rik AK087332 E030045M14Rik grey
Pcmt1 NM_008786 Pcmt1 grey
C130057N11Rik AK048403 C130057N11Rik darkorange2
Nfkb1 BC050841 Nfkb1 grey
Sart1 NM_016882 Sart1 grey
ENSMUST00000040427 ENSMUST00000040427 ENSMUST00000040427 grey
NAP108141-1 NAP108141-1 NAP108141-1 turquoise
Mbnl2 NM_175341 Mbnl2 navajowhite2
Cdk2 NM_183417 Cdk2 grey
C330016K18Rik AK049248 C330016K18Rik floralwhite
Pparg NM_011146 Pparg grey
Ptprt NM_021464 Ptprt ivory
AK082266 AK082266 AK082266 grey
Cxcl10 NM_021274 Cxcl10 greenyellow
LOC545342 XM_001004177 LOC545342 greenyellow
Btbd14b NM_025788 Btbd14b grey
Tbpl1 NM_011603 Tbpl1 darkorange
Mak BC050009 Mak magenta
Col2a1 NM_031163 Col2a1 white
Dsg3 NM_030596 Dsg3 darkgreen
Dock4 NM_172803 Dock4 magenta4
NAP071662-1 NAP071662-1 NAP071662-1 midnightblue
Nat13 NM_028108 Nat13 grey
Wrn NM_011721 Wrn yellow
NAP053724-1 NAP053724-1 NAP053724-1 grey
Yap1 NM_009534 Yap1 grey
Aldob NM_144903 Aldob grey
Rmrp NR_001460 Rmrp orangered3
BC046331 NM_177673 BC046331 grey
Sox30 NM_173384 Sox30 turquoise
TC1520969 TC1520969 TC1520969 midnightblue
ENSMUST00000050565 ENSMUST00000050565 ENSMUST00000050565 grey
6430601A21Rik NM_175466 6430601A21Rik lightyellow
Tmem47 NM_138751 Tmem47 grey
NAP055006-1 NAP055006-1 NAP055006-1 midnightblue
AK078845 AK078845 AK078845 grey
Cdgap NM_020260 Cdgap tan
Pkib NM_001039050 Pkib green
4930474G06Rik AK076658 4930474G06Rik grey
AK078631 AK078631 AK078631 turquoise
Ccdc99 NM_027411 Ccdc99 lightcyan1
Rap1gap BC052065 Rap1gap mediumorchid
Hoxd8 XM_355338 Hoxd8 grey
AK083356 AK083356 AK083356 orange
Gusb NM_010368 Gusb darkorange
Dcp1a NM_133761 Dcp1a honeydew1
Rab3a NM_009001 Rab3a mediumorchid
Btk NM_013482 Btk grey
Plf2 NM_011118 Plf2 grey
4932442A14Rik AK042837 4932442A14Rik grey
Gfi1b NM_008114 Gfi1b grey
Mapk10 NM_009158 Mapk10 yellow4
Zranb2 NM_017381 Zranb2 orange
4932412D23Rik AK016521 4932412D23Rik grey
Gmcl1 NM_011818 Gmcl1 lightcyan
Mfng NM_008595 Mfng sienna3
Slc9a9 NM_177909 Slc9a9 grey
2700008B19Rik BC065092 2700008B19Rik grey
Slc7a15 AK008024 Slc7a15 midnightblue
Gcg NM_008100 Gcg grey
1700021K19Rik NM_172615 1700021K19Rik lightcyan
Serinc3 NM_012032 Serinc3 grey
Diap2 AK083254 Diap2 skyblue3
2610039E05Rik NM_030176 2610039E05Rik grey
Serpina3k NM_011458 Serpina3k grey
Pnp NM_013632 Pnp sienna3
Marveld1 NM_183195 Marveld1 lightgreen
Ttll4 NM_001014974 Ttll4 grey
Tjp2 NM_011597 Tjp2 salmon
Jakmip1 AK021217 Jakmip1 blue2
H3f3a NM_008210 H3f3a grey
Taf5 NM_177342 Taf5 purple
St18 NM_173868 St18 turquoise
Scamp4 NM_019575 Scamp4 darkorange
NAP102637-1 NAP102637-1 NAP102637-1 antiquewhite2
Ptpn3 XM_485383 Ptpn3 darkgreen
TC1514978 TC1514978 TC1514978 grey
Rgl1 NM_016846 Rgl1 lightyellow
Lancl2 NM_133737 Lancl2 grey
Pnrc1 NM_001033225 Pnrc1 darkseagreen4
Trmt1 NM_198020 Trmt1 grey
Igl-V1 AK008094 Igl-V1 salmon4
Mcph1 NM_173189 Mcph1 grey
Eif1ay NM_025437 Eif1ay royalblue
Pacsin1 NM_011861 Pacsin1 mediumpurple3
Cpt2 NM_009949 Cpt2 grey
Ace NM_009598 Ace darkmagenta
Cyp1a2 NM_009993 Cyp1a2 grey
Abat NM_172961 Abat firebrick4
Grb2 D85748 Grb2 salmon
Efnb2 NM_010111 Efnb2 black
Dct NM_010024 Dct grey
5330421F21Rik AK019902 5330421F21Rik grey
Ptk9 NM_008971 Ptk9 brown4
Sfxn1 NM_027324 Sfxn1 lightsteelblue1
Ccnd1 NM_007631 Ccnd1 grey
AI226313 AI226313 AI226313 grey
Dpep3 NM_027960 Dpep3 midnightblue
TC1473012 TC1473012 TC1473012 lightsteelblue
Frs2 NM_177798 Frs2 grey
Stard5 NM_023377 Stard5 black
Mt1 NM_013602 Mt1 tan
2210019I11Rik AK008755 2210019I11Rik grey
AK051478 AK051478 AK051478 grey
BE945021 BE945021 BE945021 turquoise
Lcn4 NM_010695 Lcn4 grey
Pkhd1l1 NM_138674 Pkhd1l1 turquoise
Cpne9 NM_170673 Cpne9 grey
Golph3 NM_025673 Golph3 grey
Psmc3ip NM_008949 Psmc3ip grey
Sbno1 XM_355637 Sbno1 grey
AW495713 AK161694 AW495713 grey
NAP058430-1 NAP058430-1 NAP058430-1 grey
4631427C17Rik NM_021414 4631427C17Rik grey
AK086440 AK086440 AK086440 blue
AK085055 AK085055 AK085055 grey
Msh3 NM_010829 Msh3 grey
Gucy1b3 NM_017469 Gucy1b3 lightyellow
Cib1 NM_011870 Cib1 darkorange
C80049 C80049 C80049 grey
TC1532732 TC1532732 TC1532732 grey
E130304F04Rik NM_175538 E130304F04Rik grey
1110046J04Rik AK004186 1110046J04Rik darkorange2
AK035729 AK035729 AK035729 grey
LOC665756 XM_979235 LOC665756 grey
Asb14 NM_080856 Asb14 yellow4
AK044177 AK044177 AK044177 grey
G0s2 NM_008059 G0s2 grey
ENSMUST00000065648 ENSMUST00000065648 ENSMUST00000065648 midnightblue
Sparc NM_009242 Sparc grey
D130095D21Rik AK084110 D130095D21Rik grey
Whdc1 NM_001004185 Whdc1 purple
Trrap BC008264 Trrap lightyellow
4921510J17Rik BC050801 4921510J17Rik grey
4930558C23Rik AK006075 4930558C23Rik midnightblue
Bcl9 AK133757 Bcl9 grey
A_52_P925012 A_52_P925012 A_52_P925012 grey
Slc7a6 NM_178798 Slc7a6 yellow
NAP025379-001 NAP025379-001 NAP025379-001 turquoise
Pex19 NM_023041 Pex19 honeydew1
Nrxn2 NM_020253 Nrxn2 midnightblue
6530404N21Rik BC052355 6530404N21Rik grey
Klhl9 NM_172871 Klhl9 grey
Tnfsf12 NM_011614 Tnfsf12 grey
Utp6 NM_144826 Utp6 yellow
Hsf2 NM_008297 Hsf2 grey
Ela2a NM_007919 Ela2a grey
Nmb NM_026523 Nmb plum
4932417I16Rik NM_001033321 4932417I16Rik magenta
Dlgh1 NM_007862 Dlgh1 brown4
Atp5e NM_025983 Atp5e grey
Tifp39 NM_053256 Tifp39 midnightblue
Acrv1 NM_007391 Acrv1 midnightblue
Gimap4 NM_175048 Gimap4 grey
1110035H17Rik AK004111 1110035H17Rik magenta
Rnf121 NM_029211 Rnf121 darkslateblue
Ethe1 NM_023154 Ethe1 grey
Chrm1 AJ006521 Chrm1 pink
1200007B05Rik NM_026165 1200007B05Rik grey
Tyrp1 NM_031202 Tyrp1 grey
2610021K21Rik NM_030172 2610021K21Rik yellow
Mdm2 NM_010786 Mdm2 yellowgreen
BC052484 NM_177822 BC052484 turquoise
Spna2 XM_988976 Spna2 thistle
Olfr283 NM_147036 Olfr283 ivory
Marveld3 NM_028584 Marveld3 grey
NAP053891-1 NAP053891-1 NAP053891-1 midnightblue
A730055L17Rik AK036482 A730055L17Rik plum1
Ntng1 BB665367 Ntng1 grey
Rpl6 NM_011290 Rpl6 grey
4931407K02Rik NM_029946 4931407K02Rik magenta
A930041C12Rik AK020948 A930041C12Rik grey
Olfr395 NM_147005 Olfr395 grey
Aurkb NM_011496 Aurkb grey
Clec9a NM_172732 Clec9a salmon
4732495E13Rik NM_172608 4732495E13Rik grey
Mylip NM_153789 Mylip grey
Chrm3 AK051841 Chrm3 grey
5830477G23Rik AK018056 5830477G23Rik grey
V1ri1 NM_145845 V1ri1 midnightblue
Zfp7 NM_145916 Zfp7 lightcyan
MGC129481 NM_001037919 MGC129481 salmon4
A930025D01Rik NM_178762 A930025D01Rik grey
Snf1lk NM_010831 Snf1lk grey
4930597G03Rik AK016405 4930597G03Rik grey
Fkbp8 NM_010223 Fkbp8 steelblue
Phka2 NM_172783 Phka2 grey
Epc1 NM_007935 Epc1 sienna3
Kdr NM_010612 Kdr black
2300008B03Rik NM_175106 2300008B03Rik grey
Asphd2 NM_028386 Asphd2 midnightblue
Rb1 NM_009029 Rb1 plum1
Mjd NM_029705 Mjd plum3
AK019935 AK019935 AK019935 green
Poll NM_020032 Poll grey
Olfr1442 NM_146697 Olfr1442 midnightblue
Cep55 NM_028760 Cep55 yellow
AI661453 NM_145489 AI661453 mediumorchid
AK050149 AK050149 AK050149 grey
Dbr1 NM_031403 Dbr1 grey
Tcrg-V2 AK042318 Tcrg-V2 grey
Ywhaq NM_011739 Ywhaq grey
Piga NM_011081 Piga turquoise
Homer1 NM_011982 Homer1 grey
Setdb1 NM_018877 Setdb1 grey
6530401C20Rik NM_173405 6530401C20Rik grey
Dtl NM_029766 Dtl yellow
Mobp NM_008614 Mobp pink
Opa1 AK122311 Opa1 lightpink3
Defb12 NM_152802 Defb12 grey
Apex2 NM_029943 Apex2 grey
Slc26a5 NM_030727 Slc26a5 midnightblue
Slfn3 NM_011409 Slfn3 greenyellow
Cetn3 NM_007684 Cetn3 grey
Cypt3 NM_173367 Cypt3 grey
Mrps30 NM_021556 Mrps30 royalblue
Mtap2 NM_001039934 Mtap2 darkred
Pitpnm2 NM_011256 Pitpnm2 grey60
Olfr1023 NM_146587 Olfr1023 grey
AK034791 AK034791 AK034791 grey
D16H22S680E NM_138583 D16H22S680E grey
AK086969 AK086969 AK086969 orange
D9Ertd280e NM_177775 D9Ertd280e magenta
Ascc3l1 NM_177214 Ascc3l1 blue
BC025546 NM_146215 BC025546 grey
Frmd4b NM_145148 Frmd4b grey
2610034B18Rik NM_027420 2610034B18Rik darkmagenta
Zfp533 NM_178723 Zfp533 purple
Olfr1239 NM_146970 Olfr1239 grey
Eea1 NM_001001932 Eea1 royalblue
NAP102621-1 NAP102621-1 NAP102621-1 grey
Bud13 NM_146000 Bud13 darkorange
AY052560 AY052560 AY052560 bisque4
Ppia NM_008907 Ppia grey
Tcf7l2 NM_009333 Tcf7l2 grey
Gps1 NM_145370 Gps1 plum1
BC033915 BC063268 BC033915 darkolivegreen4
AK034668 AK034668 AK034668 grey
1700008H02Rik AK005767 1700008H02Rik blue
AK079482 AK079482 AK079482 grey
Hyou1 NM_021395 Hyou1 grey
D0HXS9928E NM_138607 D0HXS9928E grey
BC012698 BC012698 BC012698 grey
Derl1 NM_024207 Derl1 grey
AK031492 AK031492 AK031492 grey
Olfr1396 NM_146337 Olfr1396 grey
Rps19 AK012052 Rps19 grey
AK039206 AK039206 AK039206 midnightblue
AF087578 AF087578 AF087578 midnightblue
NAP038076-1 NAP038076-1 NAP038076-1 skyblue3
Cd320 NM_019421 Cd320 grey
A_52_P1165006 A_52_P1165006 A_52_P1165006 midnightblue
Tlr2 NM_011905 Tlr2 green
Nfatc2 AK081853 Nfatc2 salmon
Mpdu1 NM_011900 Mpdu1 darkorange
Tcl1b2 NM_013775 Tcl1b2 midnightblue
2210023G05Rik NM_197999 2210023G05Rik tan
AK079555 AK079555 AK079555 grey
Olfr410 NM_146707 Olfr410 midnightblue
Tsga8 NM_021898 Tsga8 turquoise
AV280394 AV280394 AV280394 grey
Slc22a17 NM_021551 Slc22a17 honeydew1
Fnbp4 NM_018828 Fnbp4 grey
1700125F08Rik AK007277 1700125F08Rik turquoise
Cnnm3 NM_001039551 Cnnm3 grey60
C630004L07 AK049864 C630004L07 grey
4933406J04Rik NM_175333 4933406J04Rik grey
2810407C02Rik NM_001040396 2810407C02Rik grey
NAP064987-1 NAP064987-1 NAP064987-1 grey
Bcl7b NM_009745 Bcl7b steelblue
Lrrc48 NM_029044 Lrrc48 grey
Aco2 NM_080633 Aco2 sienna3
Olfr1499 NM_146796 Olfr1499 grey
Lypd4 NM_182785 Lypd4 midnightblue
B130050K08 NM_175010 B130050K08 coral1
Kcnn2 NM_080465 Kcnn2 darkorange2
4921511C04Rik NM_027580 4921511C04Rik magenta
Klhdc8a NM_144810 Klhdc8a plum2
2210409E12Rik NM_028218 2210409E12Rik salmon2
Rgmb BC096024 Rgmb lightpink3
Gas2l1 NM_030228 Gas2l1 honeydew1
4930408K08Rik AK015112 4930408K08Rik grey
1700009J07Rik AK005796 1700009J07Rik pink
Clec4a1 NM_199311 Clec4a1 saddlebrown
4931407G18Rik NM_027631 4931407G18Rik grey
BC038167 XM_196478 BC038167 magenta
Hoxa10 NM_008263 Hoxa10 grey
Pgm5 NM_175013 Pgm5 salmon
Olfr800 NM_146548 Olfr800 grey
Klra9 NM_010651 Klra9 turquoise
Speer4f NM_027609 Speer4f grey
AK076852 AK076852 AK076852 grey
4930440C22Rik AK015347 4930440C22Rik grey
AK081368 AK081368 AK081368 grey
4930407I10Rik AK132940 4930407I10Rik salmon2
AK017327 AK017327 AK017327 midnightblue
AK083530 AK083530 AK083530 grey
Bcap31 NM_012060 Bcap31 darkseagreen3
LOC665155 XM_976391 LOC665155 grey
Col8a1 NM_007739 Col8a1 grey
Olfr1333 NM_207157 Olfr1333 grey
4632423N09Rik NM_134030 4632423N09Rik plum1
AK039935 AK039935 AK039935 grey
Rxrip110 NM_011307 Rxrip110 grey
Tfpi BC036146 Tfpi darkred
LOC434285 NM_001007591 LOC434285 grey
AK053200 AK053200 AK053200 grey
Boc NM_172506 Boc lightpink3
Orm2 NM_011016 Orm2 darkturquoise
Mrpplf4 NM_181852 Mrpplf4 blue
Tmem16k NM_133979 Tmem16k tan
Pnpla2 NM_025802 Pnpla2 plum2
AB041803 NM_144555 AB041803 turquoise
Txndc9 NM_172054 Txndc9 royalblue
Tff2 NM_009363 Tff2 grey
NAP101988-1 NAP101988-1 NAP101988-1 midnightblue
A730054J21Rik AK043086 A730054J21Rik sienna3
Mycn NM_008709 Mycn darkseagreen3
Prdx2 NM_011563 Prdx2 purple
ENSMUST00000019069 ENSMUST00000019069 ENSMUST00000019069 turquoise
Cdk7 NM_009874 Cdk7 darkturquoise
Fyn NM_008054 Fyn grey
Ppme1 NM_028292 Ppme1 orange
AK087903 AK087903 AK087903 grey
Foxp1 AK033622 Foxp1 lightcyan
2410193C02Rik AK079901 2410193C02Rik royalblue
0610011L14Rik NM_026661 0610011L14Rik grey
Evx1 NM_007966 Evx1 grey
Zfand2b NM_026846 Zfand2b grey
Speer2 NM_173069 Speer2 midnightblue
Crsp2 AB019028 Crsp2 salmon
Trim50 NM_178240 Trim50 turquoise
Olfr313 NM_146536 Olfr313 midnightblue
Exosc1 NM_025644 Exosc1 grey
NAP071037-1 NAP071037-1 NAP071037-1 turquoise
Myh8 NM_177369 Myh8 grey
Ndufs8 NM_144870 Ndufs8 grey
Dysfip1 AK004064 Dysfip1 midnightblue
Stat6 AK149563 Stat6 grey
D430032J08Rik AK052477 D430032J08Rik grey
AK049918 AK049918 AK049918 grey
Pcnt NM_008787 Pcnt magenta
Crkrs AK137262 Crkrs grey
Rps5 NM_009095 Rps5 grey
Slc11a2 AK148276 Slc11a2 floralwhite
Pcdhga7 NM_033590 Pcdhga7 red
Ftsj1 NM_133991 Ftsj1 grey
9930023K05Rik NM_172641 9930023K05Rik mediumpurple3
Gramd1b BC070451 Gramd1b lightpink3
Cdk5rap2 NM_145990 Cdk5rap2 orange
Hmgb1-rs17 BC090989 Hmgb1-rs17 grey
Cenpc1 NM_007683 Cenpc1 grey
Asb15 AK079418 Asb15 grey
Ubxd5 NM_026257 Ubxd5 grey
BC053440 XM_134209 BC053440 grey
AK082687 AK082687 AK082687 grey
AK122209 NM_001029876 AK122209 lightgreen
Il10rb NM_008349 Il10rb navajowhite2
Ass1 NM_007494 Ass1 green
Jmjd1a NM_173001 Jmjd1a grey
Terf2 NM_009353 Terf2 maroon
Myh1 NM_030679 Myh1 grey
Psma8 AK010717 Psma8 grey
AK004226 AK004226 AK004226 plum
Vps26a NM_133672 Vps26a grey
Mrg1 NM_010825 Mrg1 tan
Tmem132b XM_915709 Tmem132b grey
Slc29a3 NM_023596 Slc29a3 grey
6430514K02Rik AK018281 6430514K02Rik grey
2310079F23Rik NM_030208 2310079F23Rik grey
TC1443778 TC1443778 TC1443778 midnightblue
Dkkl1 NM_015789 Dkkl1 grey
Yme1l1 NM_013771 Yme1l1 grey
Gpr173 NM_027543 Gpr173 midnightblue
Ctdp1 NM_026295 Ctdp1 grey
AK051707 AK051707 AK051707 grey
Cyyr1 NM_144853 Cyyr1 grey
Itga1 AK029105 Itga1 grey
Olfr64 NM_013616 Olfr64 midnightblue
Eaf2 NM_134111 Eaf2 grey
4833418A01Rik AK160679 4833418A01Rik grey
AK085096 AK085096 AK085096 grey
AK053116 AK053116 AK053116 grey
AK075639 AK075639 AK075639 grey
Tbx5 NM_011537 Tbx5 grey
Trim34 NM_030684 Trim34 greenyellow
TC1493944 TC1493944 TC1493944 grey
Bcl11a NM_016707 Bcl11a black
Bmpr1a NM_009758 Bmpr1a darkseagreen4
Syde2 XM_001004384 Syde2 tan
AK053810 AK053810 AK053810 grey
Bcl2l11 NM_207680 Bcl2l11 mediumpurple3
Cald1 NM_145575 Cald1 grey
Ccdc66 NM_177111 Ccdc66 grey
C920008N22Rik AK083336 C920008N22Rik grey
Chac1 NM_026929 Chac1 darkturquoise
9030409G11Rik AK052809 9030409G11Rik grey
Mmrn1 XM_284198 Mmrn1 grey
6230424H07Rik AK018096 6230424H07Rik grey
Trub1 NM_029839 Trub1 white
Ppp1r12b AK007727 Ppp1r12b brown
2810050O03Rik AK012940 2810050O03Rik grey
Npsr1 NM_175678 Npsr1 grey
Cd8b1 NM_009858 Cd8b1 mediumpurple3
AK086066 AK086066 AK086066 blue
Gpr155 XM_130346 Gpr155 darkorange
0610013E23Rik NM_029788 0610013E23Rik grey
Cycs NM_007808 Cycs floralwhite
Dmxl2 XM_358382 Dmxl2 grey
Frrs1 NM_009146 Frrs1 red
4933404O12Rik AK169739 4933404O12Rik grey
Mbd1 NM_013594 Mbd1 tan
AK051999 AK051999 AK051999 grey
Ostf1 NM_017375 Ostf1 yellowgreen
Acat2 NM_009338 Acat2 royalblue
Scarb2 NM_007644 Scarb2 black
AK076949 AK076949 AK076949 grey
Pkp1 NM_019645 Pkp1 grey
A630054L15Rik AK131163 A630054L15Rik darkolivegreen4
Ifna2 K01411 Ifna2 grey
BC057170 NM_172777 BC057170 purple
Prim1 NM_008921 Prim1 darkslateblue
Nck1 NM_010878 Nck1 darkred
Suhw4 NM_146224 Suhw4 darkred
Cox7a2l NM_009187 Cox7a2l grey
Pik3ap1 NM_031376 Pik3ap1 sienna3
Sumf1 NM_145937 Sumf1 grey
AK040443 AK040443 AK040443 grey
Pclo NM_011995 Pclo floralwhite
Olfr57 NM_147041 Olfr57 palevioletred3
2010003K11Rik NM_027237 2010003K11Rik palevioletred3
Slc25a25 NM_146118 Slc25a25 greenyellow
Ankrd24 NM_027480 Ankrd24 purple
LOC626573 XM_891173 LOC626573 grey
Rabggtb NM_011231 Rabggtb grey
Lmbr1 BC016110 Lmbr1 darkorange2
Cntn2 NM_177129 Cntn2 violet
Prdx1 NM_011034 Prdx1 darkturquoise
Svs6 NM_013679 Svs6 grey
Rorc NM_011281 Rorc purple
Egfr NM_207655 Egfr lightsteelblue1
Strc NM_080459 Strc midnightblue
AK087675 AK087675 AK087675 grey
1810014F10Rik NM_026928 1810014F10Rik darkorange
Baz1a XM_885873 Baz1a honeydew1
3110031B13Rik NM_026075 3110031B13Rik grey
E430013K19Rik AK088349 E430013K19Rik turquoise
Nfrkb NM_172766 Nfrkb grey
AK037194 AK037194 AK037194 grey
AK047679 AK047679 AK047679 grey
Rela NM_009045 Rela royalblue
AK054503 AK054503 AK054503 grey
Sfxn4 NM_053198 Sfxn4 black
MGC107415 NM_001029892 MGC107415 grey
Casc5 BC080815 Casc5 yellow
4930449A18Rik AK015427 4930449A18Rik blue
Syt11 NM_018804 Syt11 grey
Zfp68 NM_013844 Zfp68 grey
Aanat AF004109 Aanat midnightblue
Deb1 NM_026794 Deb1 greenyellow
Flg XM_485270 Flg grey
AK037868 AK037868 AK037868 grey
Klk10 NM_133712 Klk10 midnightblue
1810026B05Rik AK140938 1810026B05Rik grey
Bcmo1 NM_021486 Bcmo1 grey
Ereg AK019057 Ereg brown
Rai14 NM_030690 Rai14 grey
Rutbc2 NM_172718 Rutbc2 grey
Clic5 NM_172621 Clic5 tan
4930452B06Rik NM_028934 4930452B06Rik white
Xpr1 NM_011273 Xpr1 lightcyan
Ppp1r16b AK087199 Ppp1r16b firebrick4
F830116E18Rik NM_001033981 F830116E18Rik midnightblue
Wdr35 NM_172470 Wdr35 magenta
AK083788 AK083788 AK083788 grey
Cadps2 NM_153163 Cadps2 grey
Rfxdc1 NM_177306 Rfxdc1 grey
Olfr1469 NM_146695 Olfr1469 grey
Il16 NM_010551 Il16 salmon
AK033933 AK033933 AK033933 grey
MGC58426 NM_207241 MGC58426 grey
Polr2k NM_023127 Polr2k grey
Nfkbie NM_008690 Nfkbie red
AK078794 AK078794 AK078794 grey
AK054546 AK054546 AK054546 grey
AK035579 AK035579 AK035579 grey
Polb NM_011130 Polb grey
4930569F06Rik AK019794 4930569F06Rik grey
Atrn NM_009730 Atrn black
Numb BC033459 Numb grey
Kctd16 XM_993798 Kctd16 midnightblue
Slc6a19 NM_028878 Slc6a19 grey
Cyp20a1 NM_030013 Cyp20a1 grey
Brwd2 NM_172255 Brwd2 maroon
Runx2 NM_009820 Runx2 red
Prpf31 NM_027328 Prpf31 darkturquoise
Itgal NM_008400 Itgal red
H3f3b NM_008211 H3f3b grey
Eif2s1 NM_026114 Eif2s1 floralwhite
1700108M19Rik NM_027699 1700108M19Rik blue
TC1466620 TC1466620 TC1466620 palevioletred3
AK083738 AK083738 AK083738 palevioletred3
Asah3 NM_175731 Asah3 grey
Prnpip1 NM_080469 Prnpip1 grey
Trem1 NM_021406 Trem1 greenyellow
A430106J12Rik NM_176841 A430106J12Rik palevioletred2
AK138719 AK138719 AK138719 grey
Grsf1 NM_178700 Grsf1 grey
AK013903 AK013903 AK013903 red
Bcl6 NM_009744 Bcl6 grey
Tsc2 NM_011647 Tsc2 green
Zp2 NM_011775 Zp2 grey
BC031426 BC031426 BC031426 grey
4933434I06Rik BC099519 4933434I06Rik yellow4
Ear5 NM_019398 Ear5 grey
Rab23 AK164057 Rab23 lightyellow
TC1517524 TC1517524 TC1517524 grey
LOC668804 XM_001003710 LOC668804 grey
Mgat5 XM_912670 Mgat5 lightyellow
ENSMUST00000055939 ENSMUST00000055939 ENSMUST00000055939 turquoise
Atp9b NM_015805 Atp9b saddlebrown
Pfkfb3 NM_133232 Pfkfb3 purple
AK084033 AK084033 AK084033 grey
TC1479950 TC1479950 TC1479950 skyblue3
LOC672028 XR_003675 LOC672028 blue
Thrap5 NM_198107 Thrap5 grey
Ralgps1 NM_175211 Ralgps1 green
Nxph2 NM_008752 Nxph2 grey
9030607J07Rik AK018539 9030607J07Rik grey
AK081614 AK081614 AK081614 firebrick4
Plcb3 NM_008874 Plcb3 grey
NAP022485-001 NAP022485-001 NAP022485-001 lightsteelblue
Mkln1 NM_013791 Mkln1 grey
Ccdc7 NM_029061 Ccdc7 grey
BC066107 NM_207245 BC066107 grey
4930507D05Rik AK135283 4930507D05Rik grey
C130076O07Rik NM_176930 C130076O07Rik grey
Oosp1 NM_133353 Oosp1 grey
Ppp1r2 NM_025800 Ppp1r2 grey
Iars2 NM_198653 Iars2 grey
Fbxo17 NM_015796 Fbxo17 turquoise
Sst NM_009215 Sst lavenderblush3
Ccdc32 NM_199310 Ccdc32 royalblue
Usp7 BC046963 Usp7 grey
Tcra AK037357 Tcra mediumpurple3
Enah BC062927 Enah darkorange
AI428936 NM_153577 AI428936 grey
Chl1 NM_007697 Chl1 darkslateblue
Ecel1 NM_021306 Ecel1 palevioletred3
C030048B08Rik NM_172991 C030048B08Rik grey
4930519N13Rik AK019685 4930519N13Rik grey
Rtn3 NM_001003934 Rtn3 black
0610040A22Rik AK002857 0610040A22Rik turquoise
Kif2a NM_008442 Kif2a blue
AK086608 AK086608 AK086608 grey
Pja2 NM_144859 Pja2 grey
Olfr1109 NM_146766 Olfr1109 grey
Pik3c3 NM_181414 Pik3c3 grey
Gm1060 NM_001033460 Gm1060 magenta
Znrd1 NM_023162 Znrd1 grey
Ins2 NM_008387 Ins2 grey
LOC546967 XM_621786 LOC546967 paleturquoise
C630025C03 NM_177813 C630025C03 midnightblue
Hnrpa2b1 NM_182650 Hnrpa2b1 yellowgreen
AK052095 AK052095 AK052095 blue
NAP029336-1 NAP029336-1 NAP029336-1 indianred4
A930021C24Rik NM_029984 A930021C24Rik grey
1700041B20Rik AK028913 1700041B20Rik grey
AK084575 AK084575 AK084575 purple
LOC638532 XM_914588 LOC638532 floralwhite
Olfr90 NM_146477 Olfr90 palevioletred3
NAP028804-1 NAP028804-1 NAP028804-1 turquoise
Irx2 NM_010574 Irx2 grey60
B930037P14Rik NM_001024560 B930037P14Rik midnightblue
4921536K21Rik AK081396 4921536K21Rik grey
Lat2 NM_022964 Lat2 red
Socs1 NM_009896 Socs1 purple
Muc6 NM_181729 Muc6 palevioletred3
V1rc15 NM_134170 V1rc15 grey
Akap8 NM_019774 Akap8 grey
Eif2s2 NM_026030 Eif2s2 darkolivegreen4
Pole2 NM_011133 Pole2 yellow
Rc3h1 NM_001024952 Rc3h1 plum3
Ric3 NM_001038624 Ric3 grey
Hist2h4 NM_033596 Hist2h4 grey
D530005L17Rik NM_175275 D530005L17Rik black
Trim44 NM_020267 Trim44 tan
Olfr881 NM_146418 Olfr881 grey
Trf3 NM_199059 Trf3 midnightblue
Snx2 NM_026386 Snx2 palevioletred2
Klhl6 NM_183390 Klhl6 skyblue
Uck2 BC004016 Uck2 royalblue
Ddx58 NM_172689 Ddx58 greenyellow
Tmem14c NM_025387 Tmem14c yellowgreen
A230075M04Rik AK084787 A230075M04Rik grey
Slc22a6 NM_008766 Slc22a6 midnightblue
Ap2m1 NM_009679 Ap2m1 grey
Gata1 NM_008089 Gata1 coral1
4933400N17Rik AK133372 4933400N17Rik midnightblue
Fosl2 NM_008037 Fosl2 yellowgreen
Rplp0 U89419 Rplp0 lightyellow
Smo NM_176996 Smo salmon
Tlr4 NM_021297 Tlr4 thistle
Setd7 NM_080793 Setd7 grey
Gpr175 NM_011906 Gpr175 midnightblue
Prtg AK036172 Prtg blue
AK082164 AK082164 AK082164 grey
Eomes NM_010136 Eomes blue2
2810436B12Rik XM_986309 2810436B12Rik grey
1700018B24Rik NM_025493 1700018B24Rik midnightblue
Gnat2 NM_008141 Gnat2 midnightblue
A_51_P116157 A_51_P116157 A_51_P116157 blue
Txndc10 AK129451 Txndc10 brown4
Ccdc45 AK089185 Ccdc45 grey
Slc5a5 NM_053248 Slc5a5 midnightblue
5830432F11Rik AK017963 5830432F11Rik grey
Hrh4 NM_153087 Hrh4 grey
Zfyve20 NM_030081 Zfyve20 black
4930564K09Rik AK161442 4930564K09Rik turquoise
ENSMUST00000029906 ENSMUST00000029906 ENSMUST00000029906 palevioletred3
A330102K23Rik AK082649 A330102K23Rik mediumpurple4
ENSMUST00000092486 ENSMUST00000092486 ENSMUST00000092486 grey
Zfp474 NM_025749 Zfp474 magenta
Zfp95 NM_016683 Zfp95 darkseagreen4
4921529L05Rik AK076597 4921529L05Rik grey
Eif3s1 NM_144545 Eif3s1 grey
Pde4b NM_019840 Pde4b grey
Plcb2 NM_177568 Plcb2 green
D330017J20Rik NM_177204 D330017J20Rik grey
4930544O15Rik AK016041 4930544O15Rik grey
Dynlt1 NM_009342 Dynlt1 grey
Ppfia2 NM_177373 Ppfia2 midnightblue
Dbnl NM_013810 Dbnl saddlebrown
5830415F09Rik AK044073 5830415F09Rik darkviolet
Atp5f1 NM_009725 Atp5f1 royalblue
Ppil1 NM_026845 Ppil1 indianred4
Rpo1-2 NM_009086 Rpo1-2 grey
BC056481 BC056481 BC056481 grey
Fstl5 NM_178673 Fstl5 palevioletred3
Klf13 NM_021366 Klf13 steelblue
3110023G01Rik AK014074 3110023G01Rik magenta
D19Ertd721e NM_146093 D19Ertd721e grey
BC011467 BC025823 BC011467 grey
Nbea Y18276 Nbea black
BC026682 NM_146149 BC026682 turquoise
Iqsec3 NM_001033354 Iqsec3 grey
Pip5k2c NM_054097 Pip5k2c grey
Nvl NM_026171 Nvl orange
Ggtla1 NM_011820 Ggtla1 grey
9630008K15Rik BC096464 9630008K15Rik paleturquoise
4930507A01Rik AK016354 4930507A01Rik grey
A_51_P264139 A_51_P264139 A_51_P264139 grey
C1qtnf5 NM_145613 C1qtnf5 salmon
Gamt NM_010255 Gamt purple
AK034975 AK034975 AK034975 grey
Scn3a XM_001001601 Scn3a firebrick4
4930412O13Rik AK029605 4930412O13Rik midnightblue
AK076573 AK076573 AK076573 grey
Cep78 NM_198019 Cep78 grey
AK078620 AK078620 AK078620 grey
Bckdha NM_007533 Bckdha mediumorchid
Saps1 NM_172894 Saps1 indianred4
Slc38a1 NM_134086 Slc38a1 grey
D030070L09Rik NM_172625 D030070L09Rik darkorange
Rpl13a NM_009438 Rpl13a grey
AK037186 AK037186 AK037186 grey
4122401K19Rik AK052621 4122401K19Rik grey
A730090H04Rik AK080562 A730090H04Rik turquoise
Rps8 NM_009098 Rps8 grey
Gm905 NM_001025606 Gm905 green
AK053304 AK053304 AK053304 grey
Klk4 NM_019928 Klk4 midnightblue
5830453K13Rik AK018007 5830453K13Rik grey
AW045291 AW045291 AW045291 grey
Pdcd10 NM_019745 Pdcd10 lightgreen
Egfl6 NM_019397 Egfl6 grey
6330500D04Rik AK036452 6330500D04Rik salmon
Letm1 NM_019694 Letm1 midnightblue
Arid5b BC082312 Arid5b orange
Tsga13 NM_054073 Tsga13 grey
1190003M12Rik AK004474 1190003M12Rik grey
Oit3 NM_010959 Oit3 midnightblue
TC1529953 TC1529953 TC1529953 grey
Kbtbd9 BC065168 Kbtbd9 grey
Ppfibp1 NM_026221 Ppfibp1 brown4
Lss AK147680 Lss grey
Pum2 NM_030723 Pum2 grey
Tcrg X00697 Tcrg grey
AK008281 AK008281 AK008281 grey
LOC545306 XM_619609 LOC545306 grey
AK082026 AK082026 AK082026 yellow3
AK089352 AK089352 AK089352 grey
Timm13 NM_013895 Timm13 grey
Eef2k NM_007908 Eef2k grey
3110001D03Rik NM_025849 3110001D03Rik grey
Adam10 NM_007399 Adam10 grey
4933432I09Rik AK161480 4933432I09Rik palevioletred3
Ttn NM_011652 Ttn grey60
Mrpl3 NM_053159 Mrpl3 plum1
Srd5a1 NM_175283 Srd5a1 grey
LOC675467 XM_982330 LOC675467 grey
Yipf2 NM_138303 Yipf2 saddlebrown
Erbb2 NM_001003817 Erbb2 magenta
Sfrs5 NM_009159 Sfrs5 grey
Cars NM_013742 Cars green
Olfr1220 NM_146900 Olfr1220 grey
Ms4a6c NM_028595 Ms4a6c green
Hck NM_010407 Hck green
H2-Q7 NM_010394 H2-Q7 purple
AK078295 AK078295 AK078295 grey
Spry4 NM_011898 Spry4 grey
Akr1b7 NM_009731 Akr1b7 magenta
ENSMUST00000099485 ENSMUST00000099485 ENSMUST00000099485 midnightblue
Ifng NM_008337 Ifng green
2310005G13Rik NM_183281 2310005G13Rik grey
A930006K02Rik AK162627 A930006K02Rik grey
AK045894 AK045894 AK045894 grey
Mif4gd NM_027162 Mif4gd grey
Nav1 NM_173437 Nav1 lightpink4
AK044880 AK044880 AK044880 blue
Crtc2 NM_028881 Crtc2 grey
Zbtb33 AK080301 Zbtb33 grey
Sema4d NM_013660 Sema4d grey
C230066G23Rik AK082582 C230066G23Rik grey
Ide NM_031156 Ide grey
D930049A15Rik AK086741 D930049A15Rik midnightblue
Hpxn NM_017371 Hpxn grey
Tgfb1i1 NM_009365 Tgfb1i1 tan
Mmd NM_026178 Mmd darkred
Fkbp1b NM_016863 Fkbp1b yellow
C920021L13Rik AK044447 C920021L13Rik grey
Notch1 Z11886 Notch1 brown4
4930562F07Rik AK016191 4930562F07Rik grey
4930430F08Rik AK160693 4930430F08Rik greenyellow
AK034726 AK034726 AK034726 lightsteelblue1
AK087575 AK087575 AK087575 grey
Vps13a BC050055 Vps13a grey
ENSMUST00000070212 ENSMUST00000070212 ENSMUST00000070212 lightyellow
Acadl NM_007381 Acadl grey
9630028B13Rik NM_176943 9630028B13Rik grey
Pole NM_011132 Pole yellow
Stam NM_011484 Stam darkseagreen4
Sox1 NM_009233 Sox1 midnightblue
Irs3 NM_010571 Irs3 grey
Dus2l AK009391 Dus2l grey
Cyhr1 NM_019396 Cyhr1 saddlebrown
2600011C06Rik XM_899951 2600011C06Rik skyblue3
A630049P17 AK137125 A630049P17 grey
Ddx1 NM_134040 Ddx1 grey
Orc3l NM_015824 Orc3l grey
Mettl4 AK010837 Mettl4 grey
D730001G18Rik NM_172433 D730001G18Rik midnightblue
Plxna3 AK049319 Plxna3 grey
Calb2 NM_007586 Calb2 grey
Dync1h1 NM_030238 Dync1h1 grey
Ifitm1 NM_026820 Ifitm1 greenyellow
Defb5 NM_030734 Defb5 grey
Gpc2 NM_172412 Gpc2 grey
Coq3 NM_172687 Coq3 grey
Ccdc58 NM_198645 Ccdc58 darkorange
Nes NM_016701 Nes salmon
2900017F05Rik AK013544 2900017F05Rik grey
Ppt1 AK153316 Ppt1 grey
Nsun7 AK035181 Nsun7 grey
Ntsr1 NM_018766 Ntsr1 midnightblue
Mrps23 NM_024174 Mrps23 yellow
Ptch1 NM_008957 Ptch1 maroon
Btc NM_007568 Btc grey
Snx14 NM_172926 Snx14 navajowhite2
Speg AK164360 Speg grey
Prkg2 NM_008926 Prkg2 grey
Gtf2h2 BC016231 Gtf2h2 grey
Ptprc NM_011210 Ptprc red
NAP021796-001 NAP021796-001 NAP021796-001 grey
A_52_P13337 A_52_P13337 A_52_P13337 midnightblue
Hspb7 NM_013868 Hspb7 grey
C430014M02Rik AK049476 C430014M02Rik grey
Cebpz NM_001024806 Cebpz orange
NAP070138-1 NAP070138-1 NAP070138-1 midnightblue
0610012H03Rik NM_028747 0610012H03Rik grey
4930526H21Rik XM_205565 4930526H21Rik grey
Jak3 NM_010589 Jak3 black
Ppp1r10 NM_175934 Ppp1r10 grey
Cenpl NM_027429 Cenpl yellow
BI151587 BI151587 BI151587 midnightblue
LOC194612 XM_904918 LOC194612 grey
TC1530779 TC1530779 TC1530779 midnightblue
Spock2 NM_052994 Spock2 red
Smap1l NM_133716 Smap1l red
2310033P09Rik NM_024210 2310033P09Rik purple
Serinc1 NM_019760 Serinc1 grey
AK043106 AK043106 AK043106 grey
Kcnab3 NM_010599 Kcnab3 grey
Egr2 NM_010118 Egr2 green
Pols NM_198600 Pols greenyellow
Zfpn1a5 NM_175115 Zfpn1a5 darkseagreen4
Ces1 NM_021456 Ces1 brown2
Hnrpab NM_010448 Hnrpab grey
Mizf NM_172162 Mizf navajowhite2
Pecam1 NM_008816 Pecam1 grey
Polr2a NM_009089 Polr2a ivory
Fgf9 NM_013518 Fgf9 blue
AK086961 AK086961 AK086961 black
Ceacam18 NM_028236 Ceacam18 grey
Mgat5b NM_172948 Mgat5b brown
Klhl20 NM_001039482 Klhl20 grey
A_52_P1004880 A_52_P1004880 A_52_P1004880 grey
AW552889 CO038890 AW552889 midnightblue
Npepl1 NM_213733 Npepl1 palevioletred2
Aim1 BC035551 Aim1 green
2010109K11Rik NM_028111 2010109K11Rik green
Lin7a NM_001039354 Lin7a blue
NAP028543-1 NAP028543-1 NAP028543-1 midnightblue
AK044018 AK044018 AK044018 grey
Nat12 XM_991662 Nat12 grey
Dapk2 NM_010019 Dapk2 floralwhite
1700026J04Rik AK006388 1700026J04Rik grey
Ptprj NM_008982 Ptprj palevioletred2
Rshl1 NM_031255 Rshl1 grey
9430040K09Rik AK037060 9430040K09Rik orange
Slc18a1 NM_153054 Slc18a1 midnightblue
2310008M10Rik NM_025509 2310008M10Rik orangered3
Rdx NM_009041 Rdx navajowhite2
AY352586 AY352586 AY352586 midnightblue
Dnajc16 NM_172338 Dnajc16 yellow
Itga7 NM_008398 Itga7 midnightblue
Atg3 NM_026402 Atg3 grey
AK036777 AK036777 AK036777 grey
Insig2 NM_133748 Insig2 grey
Grrp1 XM_485455 Grrp1 grey
Helb NM_080446 Helb lightcoral
Trim52 NM_198601 Trim52 turquoise
AK084947 AK084947 AK084947 grey
2210407C18Rik NM_144544 2210407C18Rik green
Matn1 NM_010769 Matn1 grey
Ncam1 X15052 Ncam1 darkolivegreen
AK040892 AK040892 AK040892 skyblue3
AK037873 AK037873 AK037873 grey
Nrbf2 NM_001036293 Nrbf2 yellow
AK031258 AK031258 AK031258 lightpink4
Ankrd2 NM_020033 Ankrd2 midnightblue
Sntg1 AK083241 Sntg1 grey
BC025219 BC025219 BC025219 orange
NAP042509-1 NAP042509-1 NAP042509-1 grey
Snx4 NM_080557 Snx4 grey
Expi NM_007969 Expi yellow
A_52_P860410 A_52_P860410 A_52_P860410 grey
A630038D02 NM_183309 A630038D02 grey
Iqgap1 NM_016721 Iqgap1 plum3
TC1415016 TC1415016 TC1415016 grey60
AK043001 AK043001 AK043001 grey
Gabra2 NM_008066 Gabra2 grey
NAP107273-1 NAP107273-1 NAP107273-1 salmon4
Sec24a AK090341 Sec24a royalblue
Dusp16 NM_130447 Dusp16 grey
Zfp668 AK080005 Zfp668 orange
Rapgef4 NM_019688 Rapgef4 grey
Ggh NM_010281 Ggh darkred
Dcun1d5 NM_029775 Dcun1d5 purple
Nphp3 NM_028721 Nphp3 darkorange2
Fn1 NM_010233 Fn1 grey
Pde4dip NM_001039376 Pde4dip yellow4
Acvr2a NM_007396 Acvr2a orange
Rps10 NM_025963 Rps10 grey
A430005L14Rik NM_175287 A430005L14Rik darkorange
A830093I24Rik NM_175431 A830093I24Rik grey
BC057363 BC057363 BC057363 grey
9530080O11Rik NM_175680 9530080O11Rik skyblue4
Fpr1 NM_013521 Fpr1 plum1
Taok3 AK039665 Taok3 grey
Usp10 NM_009462 Usp10 grey
Dync1li2 AK140743 Dync1li2 skyblue
Arhgef7 NM_017402 Arhgef7 darkmagenta
BC017647 AK141119 BC017647 lightyellow
Slc45a4 BC056501 Slc45a4 grey
Zfp583 BC056221 Zfp583 grey
LOC668423 X96776 LOC668423 grey
Suz12 NM_199196 Suz12 yellowgreen
Ccnb3 NM_183015 Ccnb3 grey
Alg2 NM_019998 Alg2 purple
Chx10 NM_007701 Chx10 grey
AK046329 AK046329 AK046329 grey
AK081791 AK081791 AK081791 grey
1110007A13Rik NM_145955 1110007A13Rik grey
Fubp1 NM_057172 Fubp1 grey
Cd9 NM_007657 Cd9 darkseagreen3
Rasal2 AK032643 Rasal2 coral3
Spsb1 NM_029035 Spsb1 darkred
Pgk1 NM_008828 Pgk1 darkturquoise
Sost NM_024449 Sost grey
Ly6g6d NM_033478 Ly6g6d midnightblue
5830411E10Rik BC095967 5830411E10Rik lightgreen
Lrsam1 NM_199302 Lrsam1 palevioletred2
AW492586 AW492586 AW492586 grey
A_52_P949155 A_52_P949155 A_52_P949155 grey
1700094E07Rik NM_028568 1700094E07Rik grey
0610039J04Rik NM_001035123 0610039J04Rik grey
Ccdc60 NM_177759 Ccdc60 grey
Dscr1 NM_019466 Dscr1 grey
Spp1 NM_009263 Spp1 darkslateblue
4930579C12Rik NM_175672 4930579C12Rik navajowhite2
2500001K11Rik NM_146103 2500001K11Rik yellow
Calca NM_007587 Calca blue
Fgf6 XM_485825 Fgf6 salmon2
D930001I22Rik NM_173397 D930001I22Rik grey
A_52_P764117 A_52_P764117 A_52_P764117 floralwhite
AK051675 AK051675 AK051675 grey
Ddo NM_027442 Ddo magenta
A230079K17Rik NM_172846 A230079K17Rik grey
4931429L15Rik NM_183104 4931429L15Rik grey
TC1463225 TC1463225 TC1463225 sienna3
Slfn5 NM_183201 Slfn5 greenyellow
Stx8 AF093064 Stx8 grey
Snrpn NM_013670 Snrpn thistle
Xlr4b NM_021365 Xlr4b yellow
AK046358 AK046358 AK046358 grey
AK083351 AK083351 AK083351 grey
LOC433022 XM_893473 LOC433022 antiquewhite2
AK037125 AK037125 AK037125 turquoise
Fas NM_007987 Fas plum1
Calml4 NM_138304 Calml4 magenta
C1rl NM_181344 C1rl midnightblue
Osbp XM_148904 Osbp darkseagreen4
Nf2 BC005442 Nf2 brown4
Astn1 NM_007495 Astn1 midnightblue
Gosr2 NM_019650 Gosr2 steelblue
Ces6 NM_133960 Ces6 midnightblue
Tmc3 AY236491 Tmc3 grey
Ptges3 NM_019766 Ptges3 grey
Cox5a NM_007747 Cox5a plum
Ap3s1 NM_009681 Ap3s1 lightgreen
AK012612 AK012612 AK012612 darkgrey
5730507H05Rik AJ237585 5730507H05Rik yellow
AK054316 AK054316 AK054316 grey
2610306H15Rik NM_028263 2610306H15Rik grey
Tbp NM_013684 Tbp grey
E330037G11Rik NM_175323 E330037G11Rik grey
AK089856 AK089856 AK089856 grey
Gfap NM_010277 Gfap cyan
Dmd NM_007868 Dmd black
1110015O18Rik AK003731 1110015O18Rik turquoise
Slc37a2 NM_020258 Slc37a2 green
AV094648 AV094648 AV094648 palevioletred3
Cep70 NM_023873 Cep70 grey
Cdc42ep1 NM_027219 Cdc42ep1 yellow4
Krt10 NM_010660 Krt10 grey
Ptprq XM_992497 Ptprq grey
LOC545191 CB245543 LOC545191 grey
Lrrn3 NM_010733 Lrrn3 green
Gpr120 NM_181748 Gpr120 brown2
Slc36a3 NM_172258 Slc36a3 thistle1
Olfr724 NM_146492 Olfr724 grey
LOC433614 XM_485263 LOC433614 turquoise
Abcc3 NM_029600 Abcc3 grey
Cyp7a1 NM_007824 Cyp7a1 blue
P42pop NM_145579 P42pop brown
Cd40 NM_170701 Cd40 greenyellow
Col6a1 NM_009933 Col6a1 darkmagenta
Rttn AK141510 Rttn blue
Gfra3 NM_010280 Gfra3 midnightblue
Pcf11 BC048838 Pcf11 grey
9330154F10Rik AK020373 9330154F10Rik grey
AI591476 AK047180 AI591476 grey
Fut2 NM_018876 Fut2 midnightblue
Myo9a AK029836 Myo9a black
Zfhx2 NM_001039198 Zfhx2 grey
Zfp367 NM_175494 Zfp367 coral
Krt9 NM_201255 Krt9 midnightblue
Arhgef6 NM_152801 Arhgef6 grey
AK034129 AK034129 AK034129 grey
Usp29 NM_021323 Usp29 grey
Pdzd3 NM_133226 Pdzd3 coral1
Crb1 NM_133239 Crb1 grey
LOC674833 XM_978851 LOC674833 grey
Pcdhb8 NM_053133 Pcdhb8 grey
Gipc2 NM_016867 Gipc2 purple
Ppnr NM_012022 Ppnr grey
Pfpl NM_019540 Pfpl midnightblue
Fndc6 NM_001033543 Fndc6 grey
Dot1l NM_199322 Dot1l lightsteelblue
Pfdn1 NM_026027 Pfdn1 grey
A230046K03Rik XM_985835 A230046K03Rik plum3
Pitpnb NM_019640 Pitpnb darkmagenta
Tcfap2a NM_011547 Tcfap2a thistle2
4930571C24Rik AK019803 4930571C24Rik midnightblue
Athl1 NM_145387 Athl1 grey
Npas2 NM_008719 Npas2 midnightblue
Tnfrsf1a NM_011609 Tnfrsf1a yellowgreen
Fasl NM_010177 Fasl red
Rhbg NM_021375 Rhbg purple
AK048661 AK048661 AK048661 turquoise
Rrm1 NM_009103 Rrm1 yellow
AK053808 AK053808 AK053808 grey
Obfc2b NM_027257 Obfc2b grey
Zipro1 NM_011757 Zipro1 tan
TC1433866 TC1433866 TC1433866 grey
Rapgef5 AK122234 Rapgef5 firebrick4
Pik3r2 NM_008841 Pik3r2 saddlebrown
Gm556 NM_001033292 Gm556 turquoise
AK039987 AK039987 AK039987 grey
Cftr NM_021050 Cftr tan
2210009G21Rik BC067037 2210009G21Rik grey
9030425E11Rik NM_133733 9030425E11Rik grey
Iqsec1 BC026481 Iqsec1 lightgreen
Jakmip2 XM_129010 Jakmip2 grey
Cog4 NM_133973 Cog4 grey
Crybb2 NM_007773 Crybb2 grey
Dscr6 NM_133229 Dscr6 lightpink4
Rag1 NM_009019 Rag1 thistle3
V1rc29 NM_134184 V1rc29 darkgrey
NAP102119-1 NAP102119-1 NAP102119-1 antiquewhite2
AV340375 NM_172519 AV340375 grey
Spcs2 NM_025668 Spcs2 grey
Nubp1 NM_011955 Nubp1 darkslateblue
C030002O17Rik NM_172432 C030002O17Rik palevioletred3
2310010I16Rik AK033502 2310010I16Rik grey60
1810048J11Rik BC019573 1810048J11Rik darkorange2
AY344585 AY344585 AY344585 grey
Olfr1512 NM_146432 Olfr1512 grey
C030016D13Rik NM_175354 C030016D13Rik grey
Arhgef9 NM_001033329 Arhgef9 orange
9530020O07Rik AK031769 9530020O07Rik grey
Mustn1 NM_181390 Mustn1 darkmagenta
Ubtd1 NM_145500 Ubtd1 darkred
Ctr9 NM_009431 Ctr9 plum2
NAP113144-1 NAP113144-1 NAP113144-1 turquoise
Olfr1388 NM_146467 Olfr1388 midnightblue
Arts1 NM_030711 Arts1 saddlebrown
AJ409488 AJ409488 AJ409488 grey
Mrpl20 NM_025570 Mrpl20 darkturquoise
Mrgpra3 NM_153067 Mrgpra3 midnightblue
Arhgap18 NM_176837 Arhgap18 darkred
Tbcc NM_178385 Tbcc grey
Myh3 XM_354614 Myh3 grey
Cxxc5 NM_133687 Cxxc5 yellow4
BC019705 BC019705 BC019705 blue2
LOC676243 XM_988439 LOC676243 turquoise
Nhlh1 NM_010916 Nhlh1 grey
AK085610 AK085610 AK085610 grey
Foxl2 NM_012020 Foxl2 midnightblue
Ppp1cb NM_172707 Ppp1cb darkred
Klf6 NM_011803 Klf6 grey
Son NM_019973 Son lightcyan
Stambpl1 NM_029682 Stambpl1 darkorange
Ppm1f NM_176833 Ppm1f skyblue
1700001J03Rik NM_001008547 1700001J03Rik midnightblue
Rac3 NM_133223 Rac3 saddlebrown
Icam1 BC008626 Icam1 grey
Magea5 NM_020018 Magea5 midnightblue
V1ra4 NM_053219 V1ra4 midnightblue
Olfr1015 NM_146571 Olfr1015 grey
AK033886 AK033886 AK033886 grey
BC002199 NM_145964 BC002199 grey
Thsd1 NM_019576 Thsd1 skyblue
Tnfrsf25 NM_033042 Tnfrsf25 grey
Myrip NM_144557 Myrip grey
Sdk2 NM_172800 Sdk2 pink
Pax7 NM_011039 Pax7 midnightblue
1810008K04Rik AK007379 1810008K04Rik grey
Myoz2 NM_021503 Myoz2 yellow4
Il24 NM_053095 Il24 white
LOC380824 XM_138369 LOC380824 salmon4
Sass6 NM_028349 Sass6 palevioletred3
ENSMUST00000084870 ENSMUST00000084870 ENSMUST00000084870 antiquewhite2
Elmod1 NM_177769 Elmod1 grey
A430027N15Rik AK039948 A430027N15Rik grey
Apip NM_019735 Apip grey
Phf20 BC060121 Phf20 grey
A430068E04Rik AK079790 A430068E04Rik salmon
LOC673641 XM_001006035 LOC673641 midnightblue
Atf2 NM_001025093 Atf2 grey
Nxn NM_008750 Nxn grey
4933425B07Rik AK016907 4933425B07Rik grey
4921506J03Rik AK014824 4921506J03Rik black
Tmem147 NM_027215 Tmem147 grey
Nap1l3 NM_138742 Nap1l3 grey
Tmeff2 NM_019790 Tmeff2 tan
Mfhas1 BC082308 Mfhas1 green
Adi1 NM_134052 Adi1 grey
Pb1 XM_619217 Pb1 grey
Ptgir NM_008967 Ptgir plum1
2310003L06Rik XM_144408 2310003L06Rik darkgrey
Falz BC060715 Falz navajowhite2
AK034452 AK034452 AK034452 grey
AF124721 AF124721 AF124721 grey
Sh3gl1 NM_013664 Sh3gl1 grey
Armc8 NM_028768 Armc8 grey
Tbx19 NM_032005 Tbx19 palevioletred3
Gnb3 NM_013530 Gnb3 palevioletred3
Zfp295 AK129313 Zfp295 turquoise
Cc2d1b NM_177045 Cc2d1b grey
Rangap1 NM_011241 Rangap1 lightcyan
8030453O22Rik AK047163 8030453O22Rik grey
Slc26a3 BC037066 Slc26a3 antiquewhite4
Tfam NM_009360 Tfam grey
A_52_P804370 A_52_P804370 A_52_P804370 midnightblue
Azin1 NM_018745 Azin1 grey
AL022779 NM_001024508 AL022779 steelblue
1810007M14Rik AK007365 1810007M14Rik grey
Txndc13 BC054558 Txndc13 grey
Itgax NM_021334 Itgax red
Tmem128 NM_025480 Tmem128 magenta
Brctd1 AK089501 Brctd1 orange
9530052C20Rik AK085299 9530052C20Rik grey
2700078E11Rik AK147382 2700078E11Rik grey
Galntl5 NM_026449 Galntl5 grey
Gzmf NM_010374 Gzmf grey
Depdc1a NM_029523 Depdc1a grey
Lrrtm2 NM_178005 Lrrtm2 grey
Slfn4 NM_011410 Slfn4 greenyellow
ENSMUST00000066741 ENSMUST00000066741 ENSMUST00000066741 midnightblue
Cth NM_145953 Cth grey
Fblim1 NM_133754 Fblim1 grey
ENSMUST00000077662 ENSMUST00000077662 ENSMUST00000077662 purple
Eif2c1 AK080954 Eif2c1 grey60
NAP029013-1 NAP029013-1 NAP029013-1 turquoise
Mmp14 NM_008608 Mmp14 navajowhite2
Sync NM_023485 Sync grey60
Olfr669 NM_147043 Olfr669 grey
Carhsp1 NM_025821 Carhsp1 grey
Odc1 NM_013614 Odc1 darkturquoise
5530601H04Rik AK164650 5530601H04Rik orange
C230078M14Rik NM_172851 C230078M14Rik grey
Cd48 NM_007649 Cd48 red
Abhd10 NM_172511 Abhd10 yellow
Adamtsl4 NM_144899 Adamtsl4 grey
4833408G04Rik AK014666 4833408G04Rik grey
5530401A14Rik AK029248 5530401A14Rik grey
4921520P21Rik NM_027591 4921520P21Rik midnightblue
Aspm NM_009791 Aspm yellow
Adnp NM_009628 Adnp grey
Tmem151 NM_001001885 Tmem151 grey
Iqgap3 BC068159 Iqgap3 yellow
3110050N22Rik NM_173181 3110050N22Rik grey
ENSMUST00000041437 ENSMUST00000041437 ENSMUST00000041437 grey
Gng3 NM_010316 Gng3 midnightblue
Plce1 NM_019588 Plce1 lightpink4
B230312I18Rik BC055817 B230312I18Rik grey
Fxyd4 NM_033648 Fxyd4 darkgrey
Lsm2 NM_030597 Lsm2 darkturquoise
Dclre1c NM_146114 Dclre1c greenyellow
Rasl12 NM_001033158 Rasl12 skyblue
Ppp4r2 NM_182939 Ppp4r2 grey
1700095J03Rik XM_899837 1700095J03Rik grey
Olfr1095 NM_146730 Olfr1095 grey
ENSMUST00000071587 ENSMUST00000071587 ENSMUST00000071587 grey
4932414J04Rik NM_172792 4932414J04Rik midnightblue
Glcci1 NM_178072 Glcci1 floralwhite
E430018J23Rik AK088474 E430018J23Rik grey
AK085981 AK085981 AK085981 grey
1500005P14Rik XM_133283 1500005P14Rik grey
Olfr854 NM_146522 Olfr854 grey
Ttc15 NM_178811 Ttc15 grey
Unc13b AK122422 Unc13b darkseagreen3
Ssbp2 NM_024186 Ssbp2 grey
Mypn BC052872 Mypn turquoise
BC040758 NM_001033364 BC040758 grey
NAP066564-1 NAP066564-1 NAP066564-1 grey
Prkdc NM_011159 Prkdc grey
Zbtb5 NM_173399 Zbtb5 navajowhite2
Taf1 BC094568 Taf1 skyblue3
Prkrir NM_028410 Prkrir salmon
C530007A02Rik AK021269 C530007A02Rik orange
ENSMUST00000028801 ENSMUST00000028801 ENSMUST00000028801 salmon
Gtf2ird2 NM_053266 Gtf2ird2 lightcyan
Ppm1h NM_176919 Ppm1h green
AI118078 NM_172923 AI118078 palevioletred3
LOC666606 XM_984911 LOC666606 midnightblue
Rab30 NM_029494 Rab30 coral1
Gpr39 AK016817 Gpr39 grey
Smchd1 BC076627 Smchd1 lightcoral
4432406C05Rik NM_025708 4432406C05Rik grey
Tegt AK088683 Tegt darkmagenta
1200011I18Rik NM_026177 1200011I18Rik tan
Eda2r AK029268 Eda2r grey
AK133600 AK133600 AK133600 midnightblue
Hdlbp NM_133808 Hdlbp grey
Aldoa NM_007438 Aldoa grey
Prmt1 NM_019830 Prmt1 lightsteelblue1
Cdh19 XM_988789 Cdh19 grey
Rwdd2 NM_027100 Rwdd2 turquoise
A_52_P1053662 A_52_P1053662 A_52_P1053662 midnightblue
1810015A11Rik NM_026940 1810015A11Rik darkorange
Dnajc3 NM_008929 Dnajc3 grey
Zfp236 AK156842 Zfp236 yellowgreen
2210012G02Rik NM_025617 2210012G02Rik lightgreen
Olfr1010 NM_207149 Olfr1010 midnightblue
Psmb7 NM_011187 Psmb7 lightsteelblue1
Plcb1 NM_019677 Plcb1 orange
U76754 U76754 U76754 greenyellow
Tmem32 NM_146234 Tmem32 greenyellow
Zfp148 NM_011749 Zfp148 grey60
2810406C15Rik NM_146171 2810406C15Rik yellow
Dnajb13 NM_153527 Dnajb13 magenta
Rptn NM_009100 Rptn grey
9530028C05 AK035387 9530028C05 greenyellow
Ddc8 NM_021440 Ddc8 grey
Trpm1 AF047714 Trpm1 grey
Hipk1 NM_010432 Hipk1 navajowhite2
Rps19bp1 NM_175109 Rps19bp1 darkturquoise
AK040437 AK040437 AK040437 turquoise
Zfp286 NM_138949 Zfp286 lightyellow
Zdhhc2 NM_178395 Zdhhc2 yellow
5033423K11Rik AK017188 5033423K11Rik grey
Kif1c AK173007 Kif1c greenyellow
Slc35a5 NM_028756 Slc35a5 turquoise
Arf3 NM_007478 Arf3 grey
Stx12 NM_133887 Stx12 grey
D230010M03Rik BC094315 D230010M03Rik grey
Xrn1 NM_011916 Xrn1 grey
ENSMUST00000079529 ENSMUST00000079529 ENSMUST00000079529 grey
Tspyl4 NM_030203 Tspyl4 darkseagreen3
9530066K23Rik NM_172524 9530066K23Rik ivory
ENSMUST00000070112 ENSMUST00000070112 ENSMUST00000070112 grey
Gyk NM_008194 Gyk yellow
Sohlh2 NM_028937 Sohlh2 palevioletred3
4933400A11Rik NM_025743 4933400A11Rik grey
Ccdc13 AK013632 Ccdc13 magenta
Cdh5 NM_009868 Cdh5 black
Rnf113a2 NM_025525 Rnf113a2 lavenderblush2
Upf3b BC058761 Upf3b grey
Acvr2b NM_007397 Acvr2b lightgreen
4930555F03Rik AK016128 4930555F03Rik turquoise
Barx1 NM_007526 Barx1 grey
A130013F12Rik AK037386 A130013F12Rik grey
AK083626 AK083626 AK083626 grey
ENSMUST00000036010 ENSMUST00000036010 ENSMUST00000036010 grey
1700012H17Rik NM_173426 1700012H17Rik grey
Ccdc98 NM_172405 Ccdc98 yellow
Dguok NM_013764 Dguok saddlebrown
Ccbl1 NM_172404 Ccbl1 mediumorchid
Csf3 NM_009971 Csf3 greenyellow
Tmtc4 NM_028651 Tmtc4 grey
AK054063 AK054063 AK054063 grey
Adamts8 NM_013906 Adamts8 black
Adck5 NM_172960 Adck5 grey
Kitl NM_013598 Kitl black
Opn5 NM_181753 Opn5 orangered4
Arhgef2 AK171223 Arhgef2 grey
2010316F05Rik NM_026465 2010316F05Rik grey
Gm96 XM_129042 Gm96 grey
Fgf7 NM_008008 Fgf7 coral3
AK076524 AK076524 AK076524 turquoise
C8a NM_146148 C8a grey
AK047328 AK047328 AK047328 grey
Dio3as AY283181 Dio3as grey
AK089990 AK089990 AK089990 blue
Macf1 AF150755 Macf1 tan
Mov10 NM_008619 Mov10 greenyellow
Lats2 NM_015771 Lats2 lightpink4
5430434G16Rik AK017390 5430434G16Rik grey
Zfy1 X14382 Zfy1 brown
Cnih2 NM_009920 Cnih2 midnightblue
Fv1 NM_010244 Fv1 midnightblue
Zfp711 AK038956 Zfp711 blue
Olfr1065 NM_146408 Olfr1065 salmon
Scamp1 NM_029153 Scamp1 darkseagreen3
Cdkn1a NM_007669 Cdkn1a lightcyan
2610042L04Rik AK084071 2610042L04Rik blue
Mro NM_027741 Mro grey
Olfr378 NM_147024 Olfr378 grey
Tnf NM_013693 Tnf green
AK087857 AK087857 AK087857 grey
1200016B10Rik NM_025819 1200016B10Rik grey
1700036D21Rik NM_148940 1700036D21Rik grey
AK037319 AK037319 AK037319 coral3
Fahd2a NM_029629 Fahd2a greenyellow
AA673488 BC055395 AA673488 grey
BC002118 BC002118 BC002118 grey
Ippk NM_199056 Ippk darkseagreen4
2610301B20Rik NM_026005 2610301B20Rik grey
0610009K11Rik NM_026689 0610009K11Rik grey
Dars NM_177445 Dars grey
Zfp316 NM_017467 Zfp316 turquoise
Znrf2 NM_199143 Znrf2 yellow
Tsp50 NM_146227 Tsp50 midnightblue
Hivep3 AK038070 Hivep3 steelblue
AK046900 AK046900 AK046900 skyblue3
Rexo2 NM_024233 Rexo2 indianred4
Klhl12 NM_153128 Klhl12 grey
Lgr4 AK033699 Lgr4 grey
Pde3b NM_011055 Pde3b blue2
Kcnj6 NM_010606 Kcnj6 grey
Upk1a NM_026815 Upk1a palevioletred3
MGC58416 BB615096 MGC58416 blue
Capzb NM_009798 Capzb red
6720467C03Rik NM_026558 6720467C03Rik grey
Pgk2 NM_031190 Pgk2 grey
A630055G03Rik NM_001033278 A630055G03Rik midnightblue
A_52_P1156957 A_52_P1156957 A_52_P1156957 grey
Tnrc6b AK051922 Tnrc6b skyblue3
Bmp2k NM_080708 Bmp2k grey
Myh10 NM_175260 Myh10 tan
Dgcr2 NM_010048 Dgcr2 grey
Fkrp NM_173430 Fkrp steelblue
D130067I03Rik AK018898 D130067I03Rik grey
LOC630499 XM_001001527 LOC630499 purple
1700124K17Rik AK007269 1700124K17Rik maroon
Foxc2 NM_013519 Foxc2 grey
Lba1 BC086653 Lba1 midnightblue
Zbtb11 AK048360 Zbtb11 plum3
Oas2 NM_145227 Oas2 greenyellow
F5 NM_007976 F5 coral1
Ccnk NM_009832 Ccnk grey
Csnk2b NM_009975 Csnk2b black
Src NM_009271 Src grey
Ppie NM_019489 Ppie grey
Rab22a NM_024436 Rab22a grey
Ppara NM_011144 Ppara grey60
1810073G14Rik NM_026342 1810073G14Rik sienna3
Mgam XM_976153 Mgam coral1
Ube2a NM_019668 Ube2a saddlebrown
Gmps NM_001033300 Gmps darkolivegreen4
ENSMUST00000014957 ENSMUST00000014957 ENSMUST00000014957 lightyellow
Smoc2 NM_022315 Smoc2 lightyellow
ENSMUST00000046260 ENSMUST00000046260 ENSMUST00000046260 grey
Apc NM_007462 Apc grey
Copg2 NM_017478 Copg2 grey
Dcamkl1 BC050903 Dcamkl1 yellow
Prim2 NM_008922 Prim2 grey
Cdv3 NM_175565 Cdv3 grey
Gli3 AK048009 Gli3 grey
Phca NM_025408 Phca darkslateblue
Wnt11 NM_009519 Wnt11 grey
Zfp524 NM_025324 Zfp524 grey
Hivep2 NM_010437 Hivep2 grey
Calb1 NM_009788 Calb1 blue
Pex3 NM_019961 Pex3 grey
0610009B10Rik NM_026685 0610009B10Rik midnightblue
NP060941 NP060941 NP060941 turquoise
Morc3 BC098072 Morc3 lightcoral
Cnot4 NM_016877 Cnot4 skyblue3
Zbtb38 NM_175537 Zbtb38 maroon
Lyzl6 NM_027083 Lyzl6 midnightblue
AK080232 AK080232 AK080232 grey
Ap2a2 NM_007459 Ap2a2 darkmagenta
Cd247 BC052824 Cd247 mediumpurple3
Donson NM_021720 Donson salmon
A_52_P404930 A_52_P404930 A_52_P404930 grey
AK044965 AK044965 AK044965 grey
Sertad2 NM_021372 Sertad2 grey
Lrp1 NM_008512 Lrp1 grey
En2 NM_010134 En2 skyblue1
Mtx1 NM_013604 Mtx1 grey
Plekha3 NM_031256 Plekha3 grey
LOC676640 XM_001003712 LOC676640 greenyellow
Duox1 XM_130483 Duox1 orangered4
Tmem161b NM_175187 Tmem161b grey
Myh4 NM_010855 Myh4 grey
Skp2 AF083215 Skp2 yellow
Olfr1122 NM_147031 Olfr1122 midnightblue
AV282483 AV282483 AV282483 grey
Jak2 NM_008413 Jak2 green
Gpr17 NM_001025381 Gpr17 midnightblue
AK037715 AK037715 AK037715 grey
Samd7 AK016401 Samd7 blue
Foxh1 NM_007989 Foxh1 midnightblue
Mxd4 BC025016 Mxd4 red
Ocrl NM_177215 Ocrl grey
C030038J10Rik NM_183183 C030038J10Rik grey60
Onecut3 NM_139226 Onecut3 lightsteelblue
Sec13l1 NM_024206 Sec13l1 lightsteelblue1
2700057C20Rik AK012449 2700057C20Rik grey
Rgs3 NM_019492 Rgs3 grey
Slc34a1 AK085515 Slc34a1 thistle3
Fcgrt NM_010189 Fcgrt royalblue
NAP057072-1 NAP057072-1 NAP057072-1 grey
AK085361 AK085361 AK085361 grey
Rkhd1 NM_198615 Rkhd1 grey
6330407J23Rik NM_026138 6330407J23Rik grey
Npr2 NM_173788 Npr2 skyblue
1110002B05Rik NM_134054 1110002B05Rik black
AK049577 AK049577 AK049577 darkorange2
Apoc1 NM_007469 Apoc1 darkgrey
Rad51c NM_053269 Rad51c grey
9430022A07Rik AK020432 9430022A07Rik darkgrey
Itpr2 NM_019923 Itpr2 grey
9430047G12Rik AK034849 9430047G12Rik grey
Cd8a BC030679 Cd8a mediumpurple3
A630057N01Rik AK079103 A630057N01Rik grey
Olfr344 NM_146628 Olfr344 palevioletred3
Ifnk NM_199157 Ifnk grey
Ick AK173068 Ick grey
Phb NM_008831 Phb darkorange
Rnf157 BC053070 Rnf157 salmon2
2410129H14Rik NM_175245 2410129H14Rik coral
Tbc1d10c NM_178650 Tbc1d10c salmon
A_52_P187677 A_52_P187677 A_52_P187677 turquoise
AK033258 AK033258 AK033258 midnightblue
Ppp1r15b BC058078 Ppp1r15b purple
Pcdh15 NM_023115 Pcdh15 grey
Rock1 NM_009071 Rock1 steelblue
Gnl3l NM_198110 Gnl3l brown4
AK083759 AK083759 AK083759 grey
AK032141 AK032141 AK032141 grey
Rab5a NM_025887 Rab5a grey
BB517238 BB517238 BB517238 tan
TC1449646 TC1449646 TC1449646 grey
TC1515274 TC1515274 TC1515274 grey
Mogat1 NM_026713 Mogat1 palevioletred3
Magea9 NM_181855 Magea9 midnightblue
6720473M08Rik AK142114 6720473M08Rik grey
Gata2 NM_008090 Gata2 lightpink4
Akap11 XM_001002157 Akap11 black
4930433N12Rik NM_053265 4930433N12Rik grey
Taldo1 NM_011528 Taldo1 brown2
Clk4 NM_007714 Clk4 grey
Shh NM_009170 Shh floralwhite
NAP108462-1 NAP108462-1 NAP108462-1 turquoise
Msh2 NM_008628 Msh2 grey
Lrba NM_030695 Lrba grey
LOC622592 XR_003667 LOC622592 yellow
AK039680 AK039680 AK039680 grey
Adprhl2 NM_133883 Adprhl2 grey
Mtrr NM_172480 Mtrr plum
AK085431 AK085431 AK085431 grey
E330018D03Rik NM_177133 E330018D03Rik maroon
TC1480729 TC1480729 TC1480729 midnightblue
AK042535 AK042535 AK042535 grey
Tex12 NM_025687 Tex12 grey
Cenpe BC059032 Cenpe yellow
A830007P12Rik NM_146115 A830007P12Rik grey
Dmap1 NM_023178 Dmap1 lavenderblush2
C030011G24Rik AK021063 C030011G24Rik grey
Rbl1 NM_011249 Rbl1 green
ENSMUST00000040751 ENSMUST00000040751 ENSMUST00000040751 grey
Cks2 NM_025415 Cks2 yellow
1600027N09Rik BC085320 1600027N09Rik turquoise
Ankrd13b NM_172945 Ankrd13b grey
Acpp NM_207668 Acpp pink
Spag4 AK220494 Spag4 grey
Smg6 NM_001002764 Smg6 yellow
Map4k4 NM_008696 Map4k4 grey
AI662250 NM_178926 AI662250 firebrick4
Zw10 NM_012039 Zw10 grey
Mzf1 NM_145819 Mzf1 grey
Tsga14 NM_031998 Tsga14 grey
1700012D14Rik AK087602 1700012D14Rik grey
LOC435726 XM_977743 LOC435726 palevioletred3
Rgnef NM_012026 Rgnef tan
AK083827 AK083827 AK083827 blue
Eif2s3x NM_012010 Eif2s3x grey
Sec63 BC059816 Sec63 darkred
AK041476 AK041476 AK041476 grey
Mageb1 NM_010759 Mageb1 ivory
Col1a1 NM_007742 Col1a1 grey
TC1486688 TC1486688 TC1486688 grey
Arhgdig NM_008113 Arhgdig magenta
Olfr1132 NM_146836 Olfr1132 grey
D230015J17Rik AK085005 D230015J17Rik grey
NAP028210-1 NAP028210-1 NAP028210-1 grey
Kbtbd10 XM_130293 Kbtbd10 grey
AK083045 AK083045 AK083045 grey
ENSMUST00000048275 ENSMUST00000048275 ENSMUST00000048275 grey
A_51_P402908 A_51_P402908 A_51_P402908 yellow
Zfp449 NM_030139 Zfp449 grey
Nagpa NM_013796 Nagpa midnightblue
Ccl2 NM_011333 Ccl2 green
AK046775 AK046775 AK046775 turquoise
Lrat NM_023624 Lrat grey60
4930430O22Rik AK019590 4930430O22Rik palevioletred3
Slco1a1 AY195869 Slco1a1 grey
Rab6ip2 AK122437 Rab6ip2 lightyellow
Cntd1 NM_026562 Cntd1 grey
Tex22 NM_029381 Tex22 midnightblue
Cys1 NM_138686 Cys1 grey
2610528E23Rik NM_025599 2610528E23Rik purple
4930535B03Rik XM_887327 4930535B03Rik darkorange2
Prdm9 BC012016 Prdm9 grey
Stk33 XM_358897 Stk33 magenta
AK044951 AK044951 AK044951 grey
2510049I19Rik NM_026455 2510049I19Rik grey
Ttyh3 NM_175274 Ttyh3 brown4
Arhgap12 NM_001039692 Arhgap12 lightyellow
Serpinf1 NM_011340 Serpinf1 saddlebrown
Defb36 NM_001037247 Defb36 midnightblue
AK085317 AK085317 AK085317 grey
C230083P08Rik AK048938 C230083P08Rik grey
Idh3a NM_029573 Idh3a grey
Ndufv1 NM_133666 Ndufv1 lightgreen
Ulk1 NM_009469 Ulk1 green
ENSMUST00000085415 ENSMUST00000085415 ENSMUST00000085415 orange
Asf1a NM_025541 Asf1a grey
Abcd2 NM_011994 Abcd2 grey
Doc2a NM_010069 Doc2a midnightblue
Mnat1 NM_008612 Mnat1 grey
Alg11 NM_183142 Alg11 grey
Olfr1361 NM_146541 Olfr1361 grey
AK043100 AK043100 AK043100 blue
Vtcn1 NM_178594 Vtcn1 grey
Olfr1280 NM_146908 Olfr1280 midnightblue
Nrxn3 NM_172544 Nrxn3 thistle2
4930417G10Rik NM_029107 4930417G10Rik grey
9430062P05Rik AK034922 9430062P05Rik grey
Rnf144 NM_080563 Rnf144 tan
B230215L15Rik AK045614 B230215L15Rik grey
Sh3rf1 NM_198678 Sh3rf1 darkseagreen4
Txndc4 NM_029572 Txndc4 grey
Il4 NM_021283 Il4 salmon
Npnt NM_033525 Npnt grey60
AK087429 AK087429 AK087429 grey
Yars NM_134151 Yars grey
Timm8a2 NM_001037744 Timm8a2 grey
Jarid1a BC010717 Jarid1a maroon
ENSMUST00000068439 ENSMUST00000068439 ENSMUST00000068439 grey
Atp8b2 XM_283873 Atp8b2 yellow
ENSMUST00000099524 ENSMUST00000099524 ENSMUST00000099524 grey
TC1485047 TC1485047 TC1485047 grey
AK040293 AK040293 AK040293 orange
AK038647 AK038647 AK038647 turquoise
Sncaip NM_026408 Sncaip sienna3
Klf14 AK030435 Klf14 palevioletred3
Rcc2 BC060624 Rcc2 grey
Stard9 AK029170 Stard9 darkolivegreen4
Rngtt NM_011884 Rngtt grey
Olfr1408 NM_146764 Olfr1408 palevioletred3
3110024A21Rik NM_024215 3110024A21Rik darkslateblue
Mast4 AK081750 Mast4 royalblue
Olfr448 NM_146273 Olfr448 grey
Chrnd NM_021600 Chrnd lightsteelblue
AK081687 AK081687 AK081687 midnightblue
Cyp4f15 NM_134127 Cyp4f15 darkturquoise
Rabif NM_145510 Rabif grey
1700022I11Rik NM_026088 1700022I11Rik midnightblue
Slc26a2 NM_007885 Slc26a2 darkslateblue
Rab21 NM_024454 Rab21 red
Lmx1a NM_033652 Lmx1a grey
2610207I05Rik NM_001031814 2610207I05Rik grey
L3mbtl2 NM_145993 L3mbtl2 steelblue
Tagln2 NM_178598 Tagln2 darkmagenta
1700008I05Rik NM_027952 1700008I05Rik grey
2610018I03Rik AK049229 2610018I03Rik grey
2810002N01Rik NM_026511 2810002N01Rik greenyellow
Prcp NM_028243 Prcp coral3
C230030N03Rik NM_172847 C230030N03Rik grey
Tns1 XM_619639 Tns1 skyblue
1810015C04Rik NM_025459 1810015C04Rik plum2
Fau NM_007990 Fau grey
Xkh NM_023500 Xkh cyan
Lbr NM_133815 Lbr grey
Necap2 NM_025383 Necap2 grey
Ston2 NM_175367 Ston2 grey
Lep NM_008493 Lep grey
ENSMUST00000078779 ENSMUST00000078779 ENSMUST00000078779 midnightblue
Npas3 NM_013780 Npas3 grey
Manba NM_027288 Manba royalblue
Sh3bgrl3 NM_080559 Sh3bgrl3 black
Bambi NM_026505 Bambi lightcyan
4930570C03Rik NM_026353 4930570C03Rik greenyellow
Bcl2l1 NM_009743 Bcl2l1 grey
AK049654 AK049654 AK049654 grey
Gyltl1b NM_172670 Gyltl1b grey
AK041684 AK041684 AK041684 grey
Plekha4 NM_148927 Plekha4 midnightblue
Tsix AF138745 Tsix grey
Dtna NM_207650 Dtna lightpink4
Immp2l NM_053122 Immp2l grey
AK079303 AK079303 AK079303 grey
BC048507 BC048507 BC048507 grey
4930595D18Rik AK089901 4930595D18Rik grey
Pigh NM_029988 Pigh bisque4
Hist1h1e NM_015787 Hist1h1e grey
Klf17 NM_029416 Klf17 midnightblue
Grin2b NM_008171 Grin2b darkolivegreen
E130203B14Rik NM_178791 E130203B14Rik grey
AK032739 AK032739 AK032739 grey
AK081780 AK081780 AK081780 grey
Rab27a NM_023635 Rab27a darkgrey
Flnc BC060276 Flnc grey
AF044174 AF044174 AF044174 grey
H13 NM_010376 H13 lightsteelblue1
Igsf4c NM_153112 Igsf4c grey
A030011M19 NM_177723 A030011M19 grey
Olfr1384 NM_146472 Olfr1384 midnightblue
A930016O22Rik AK020867 A930016O22Rik turquoise
Ada NM_007398 Ada green
1700016M24Rik AK006048 1700016M24Rik midnightblue
Slc9a8 NM_148929 Slc9a8 grey
Smarcd3 NM_025891 Smarcd3 sienna3
Srm NM_009272 Srm darkturquoise
3010026O09Rik NM_026543 3010026O09Rik grey
AK019581 AK019581 AK019581 midnightblue
Sfrs1 NM_173374 Sfrs1 grey
Tgfa NM_031199 Tgfa grey
Nkg7 NM_024253 Nkg7 green
Snx27 AK147452 Snx27 grey
Man2a2 BC055006 Man2a2 lightcyan
Cdc2l1 NM_007661 Cdc2l1 plum2
Phldb1 NM_153537 Phldb1 yellow4
Gpr103 NM_198192 Gpr103 grey
Fcgr2b NM_010187 Fcgr2b red
AK050904 AK050904 AK050904 yellow4
2410022L05Rik NM_025556 2410022L05Rik grey
Snai3 NM_013914 Snai3 palevioletred3
D130012P04Rik AK083809 D130012P04Rik grey
BB431852 AK049996 BB431852 grey
BC048599 NM_175020 BC048599 midnightblue
Parvb NM_133167 Parvb darkmagenta
2810409H07Rik NM_025942 2810409H07Rik floralwhite
Wfdc3 XM_355365 Wfdc3 magenta
A_51_P183701 A_51_P183701 A_51_P183701 midnightblue
LOC245651 XM_142195 LOC245651 grey
AK039799 AK039799 AK039799 grey
Krt19 NM_008471 Krt19 grey
AK087383 AK087383 AK087383 palevioletred3
Coro6 NM_139128 Coro6 grey
Pscd4 NM_028195 Pscd4 skyblue4
AK054054 AK054054 AK054054 grey
AK028437 AK028437 AK028437 grey
TC1452538 TC1452538 TC1452538 palevioletred3
Nt5c2 NM_029810 Nt5c2 plum2
Gucy1b2 NM_172810 Gucy1b2 palevioletred3
Fbxo42 NM_172518 Fbxo42 plum2
AK048217 AK048217 AK048217 grey
Rpl36 NM_018730 Rpl36 grey
4930591A17Rik NM_026596 4930591A17Rik midnightblue
Kcnc3 NM_008422 Kcnc3 honeydew1
2610110G12Rik NM_028476 2610110G12Rik honeydew1
Srgap1 XM_919141 Srgap1 grey60
Opn3 NM_010098 Opn3 blue
9530002B09Rik NM_023865 9530002B09Rik grey
BC024814 NM_146247 BC024814 grey
A430103D13Rik AK020759 A430103D13Rik grey
Atp13a5 NM_175650 Atp13a5 grey
Adck4 NM_133770 Adck4 grey
TC1530870 TC1530870 TC1530870 grey
Pck2 NM_028994 Pck2 darkgrey
Adamts20 NM_177431 Adamts20 turquoise
6430531B16Rik BC025923 6430531B16Rik magenta
Ero1lb NM_026184 Ero1lb salmon
NAP026477-1 NAP026477-1 NAP026477-1 midnightblue
D930030O05Rik AK086466 D930030O05Rik coral3
NAP123578-1 NAP123578-1 NAP123578-1 orangered3
Cd38 NM_007646 Cd38 grey
Cacna1s L06234 Cacna1s salmon
Eif5a NM_181582 Eif5a steelblue
Iws1 NM_173441 Iws1 yellow
AK038179 AK038179 AK038179 grey
AK039697 AK039697 AK039697 grey
AI504432 AK046860 AI504432 plum1
Ddx42 NM_028074 Ddx42 grey
Slc27a6 AK028699 Slc27a6 grey
AJ315977 AJ315977 AJ315977 turquoise
Vcpip1 NM_173443 Vcpip1 lightcoral
Gdf5 NM_008109 Gdf5 midnightblue
LOC619994 XM_138377 LOC619994 salmon4
Pim1 NM_008842 Pim1 green
Ceacam1 NM_011926 Ceacam1 grey
Kit NM_021099 Kit tan
Pafah2 NM_133880 Pafah2 green
Gnas S49980 Gnas darkmagenta
4930432F03Rik AK015285 4930432F03Rik grey
P4ha2 NM_011031 P4ha2 darkseagreen3
ENSMUST00000048238 ENSMUST00000048238 ENSMUST00000048238 salmon
2310045A20Rik NM_172710 2310045A20Rik brown2
Smyd3 NM_027188 Smyd3 grey
Aif1 NM_019467 Aif1 green
Tesp2 NM_009356 Tesp2 turquoise
Sprr2e NM_011471 Sprr2e midnightblue
Sult1e1 NM_023135 Sult1e1 midnightblue
Akap7 NM_018747 Akap7 grey
A630042L21Rik NM_134134 A630042L21Rik grey
ENSMUST00000092920 ENSMUST00000092920 ENSMUST00000092920 midnightblue
Tmcc2 NM_178874 Tmcc2 darkmagenta
Rps13 NM_026533 Rps13 plum
Upf2 XM_898420 Upf2 grey
Enpp2 NM_015744 Enpp2 grey
ENSMUST00000033039 ENSMUST00000033039 ENSMUST00000033039 grey
Morf4l1 NM_024431 Morf4l1 grey
0610041E09Rik NM_025335 0610041E09Rik lightgreen
A_52_P1165687 A_52_P1165687 A_52_P1165687 palevioletred3
D17H6S56E-5 NM_033075 D17H6S56E-5 greenyellow
Usp46 NM_177561 Usp46 darkseagreen3
AA986860 NM_177604 AA986860 grey
BC023105 NM_001040201 BC023105 grey
Cib3 AK050094 Cib3 grey
Acsl4 NM_207625 Acsl4 grey
Fbxw2 AK133758 Fbxw2 grey
BC026439 NM_172378 BC026439 blue
AK083607 AK083607 AK083607 grey
BC019731 NM_144914 BC019731 grey
Slc6a14 NM_020049 Slc6a14 grey
ENSMUST00000086145 ENSMUST00000086145 ENSMUST00000086145 grey
NAP113376-1 NAP113376-1 NAP113376-1 palevioletred3
Stk35 NM_183262 Stk35 darkslateblue
Hmbox1 BC051457 Hmbox1 darkred
Fgf22 AK008922 Fgf22 palevioletred3
AK041585 AK041585 AK041585 grey
2810003C17Rik NM_145144 2810003C17Rik darkgrey
9130024F11Rik AK020268 9130024F11Rik grey
S82156 S82156 S82156 grey
NAP027343-1 NAP027343-1 NAP027343-1 grey
D130020L05Rik AK087910 D130020L05Rik lightsteelblue
6530403H02Rik AK032656 6530403H02Rik grey
Golga5 NM_013747 Golga5 grey
BC038479 NM_153803 BC038479 thistle
Picalm NM_146194 Picalm yellow
2610024E20Rik BC029030 2610024E20Rik lightyellow
Mars NM_001003913 Mars grey
Nfia AK173173 Nfia lightcyan
5730507C01Rik NM_001033157 5730507C01Rik blue
Fat3 XM_356226 Fat3 sienna3
NAP098046-001 NAP098046-001 NAP098046-001 lightpink4
Icam5 NM_008319 Icam5 grey
4732429D16Rik NM_145437 4732429D16Rik grey
Chic2 NM_028850 Chic2 saddlebrown
BC068171 NM_001030307 BC068171 grey
Spats1 NM_027649 Spats1 magenta4
Defb39 NM_183038 Defb39 grey
Wfdc2 NM_026323 Wfdc2 grey
Esd NM_016903 Esd darkturquoise
AK075660 AK075660 AK075660 grey
Cyfip2 NM_133769 Cyfip2 salmon
Rpo1-4 NM_009088 Rpo1-4 grey
Etos1 NM_053258 Etos1 green
Dnm3 NM_001038619 Dnm3 grey60
Gapdhs NM_008085 Gapdhs grey
Ssfa2 NM_080558 Ssfa2 yellow
Cyp19a1 NM_007810 Cyp19a1 grey
ENSMUST00000085322 ENSMUST00000085322 ENSMUST00000085322 midnightblue
Amy2 NM_009669 Amy2 grey
Zfp324 NM_178732 Zfp324 grey
AK029547 AK029547 AK029547 grey
Nol6 NM_139237 Nol6 grey
A_51_P327496 A_51_P327496 A_51_P327496 midnightblue
Mep1a NM_008585 Mep1a midnightblue
Camk2d NM_001025439 Camk2d grey
Fxyd6 NM_022004 Fxyd6 purple
Pcna NM_011045 Pcna yellow
Hdac2 NM_008229 Hdac2 grey
Scn2b NM_001014761 Scn2b grey
9130221D24Rik NM_029953 9130221D24Rik darkslateblue
Polr3k NM_025901 Polr3k grey
ENSMUST00000100590 ENSMUST00000100590 ENSMUST00000100590 turquoise
Tcap NM_011540 Tcap skyblue
Atad1 NM_026487 Atad1 grey
Tmem127 NM_175145 Tmem127 grey
Rgag4 NM_183318 Rgag4 royalblue
AK048331 AK048331 AK048331 grey
AK079776 AK079776 AK079776 grey
TC1530268 TC1530268 TC1530268 grey
G6pd2 NM_019468 G6pd2 grey
2700038N03Rik NM_027356 2700038N03Rik grey
Asb13 NM_178283 Asb13 greenyellow
Phactr2 NM_001033257 Phactr2 grey60
Farsla BC006862 Farsla darkred
Klrb1c NM_008527 Klrb1c grey
A330078L11Rik AK039653 A330078L11Rik grey
NAP061138-1 NAP061138-1 NAP061138-1 darkturquoise
Pvr NM_027514 Pvr grey
1700080F18Rik AK006954 1700080F18Rik grey
Abhd2 NM_018811 Abhd2 darkorange
5730593N15Rik BC025832 5730593N15Rik lightpink3
AK031910 AK031910 AK031910 grey
Atxn7l3 XM_903055 Atxn7l3 maroon
A330041J22Rik NM_176941 A330041J22Rik grey
Smcr7l BC029706 Smcr7l grey
Runx1 D13802 Runx1 brown
Cxcl4 NM_019932 Cxcl4 grey
Vim NM_011701 Vim grey
S100a5 NM_011312 S100a5 midnightblue
E2f1 NM_007891 E2f1 grey60
Ptpn11 NM_011202 Ptpn11 lightyellow
Ddx4 NM_010029 Ddx4 green
ENSMUST00000046451 ENSMUST00000046451 ENSMUST00000046451 grey60
1500032L24Rik NM_026914 1500032L24Rik grey
Txn2 U85089 Txn2 grey
Rpp25 NM_133982 Rpp25 grey
AK032063 AK032063 AK032063 grey
Slc12a6 NM_133649 Slc12a6 darkred
Mnt NM_010813 Mnt grey
S3-12 NM_020568 S3-12 grey
Pik3ca AK029399 Pik3ca lightsteelblue1
Parp14 NM_001039530 Parp14 greenyellow
Olfr698 NM_146602 Olfr698 grey
AK045584 AK045584 AK045584 grey
BC037438 AK031449 BC037438 grey
Rnf111 NM_033604 Rnf111 grey
Umps NM_009471 Umps darkturquoise
AK032040 AK032040 AK032040 grey
AK076651 AK076651 AK076651 grey
AK082714 AK082714 AK082714 grey
Akap13 XM_133543 Akap13 plum3
A_52_P972924 A_52_P972924 A_52_P972924 midnightblue
Adrb1 AK039569 Adrb1 tan
Tada3l NM_133932 Tada3l grey
5730437C12Rik AK017624 5730437C12Rik turquoise
Eif3s12 NM_028659 Eif3s12 grey
Eif5b NM_198303 Eif5b orange
Bmp7 NM_007557 Bmp7 grey
Spag6 NM_015773 Spag6 magenta
Stard7 NM_139308 Stard7 grey
Plcz1 NM_054066 Plcz1 grey
AK220117 AK220117 AK220117 midnightblue
4930596D02Rik NM_001033766 4930596D02Rik grey
Gtf2f2 NM_026816 Gtf2f2 lightgreen
2310016D23Rik AK037422 2310016D23Rik grey
Zfp78 NM_177888 Zfp78 grey
AK051559 AK051559 AK051559 grey
Slc39a8 NM_026228 Slc39a8 black
Doc2g NM_021791 Doc2g darkolivegreen4
Tcrb-V13 U07661 Tcrb-V13 mediumpurple3
Olfr516 NM_146725 Olfr516 grey
Olfr1018 NM_146586 Olfr1018 grey
Gja1 NM_010288 Gja1 brown4
2700085E05Rik NM_026029 2700085E05Rik greenyellow
Egf NM_010113 Egf grey
V2R2 NM_019918 V2R2 grey
C730045O03Rik AK050393 C730045O03Rik grey
Bicd2 NM_001039179 Bicd2 darkred
4930563D23Rik NM_029252 4930563D23Rik cyan
4933431E20Rik NM_177858 4933431E20Rik turquoise
Snx3 NM_017472 Snx3 grey
Sorcs1 NM_021377 Sorcs1 grey
LOC381438 NM_198657 LOC381438 firebrick4
Rpe AK077927 Rpe grey
6330503C03Rik NM_029528 6330503C03Rik grey
Lcor AK155007 Lcor grey
Ilkap NM_023343 Ilkap grey
Sox17 NM_011441 Sox17 darkmagenta
AK038239 AK038239 AK038239 grey
Slc30a7 NM_023214 Slc30a7 yellow
Herc5 AK007221 Herc5 greenyellow
BC004022 BC004022 BC004022 navajowhite2
Olfr1308 NM_207151 Olfr1308 grey
BC031498 BC031498 BC031498 salmon4
BI692008 BI692008 BI692008 lightcyan
1700016D08Rik AK018837 1700016D08Rik midnightblue
Slc10a4 NM_173403 Slc10a4 grey
D530031C13Rik AK220160 D530031C13Rik royalblue
Cpne1 NM_170588 Cpne1 grey
ENSMUST00000020074 ENSMUST00000020074 ENSMUST00000020074 grey
AK040033 AK040033 AK040033 turquoise
4932415D10Rik AK045871 4932415D10Rik grey
Cstl1 NM_177655 Cstl1 palevioletred3
Glrb NM_010298 Glrb grey
AK039174 AK039174 AK039174 grey
T2bp NM_145133 T2bp green
Rpl35a NM_021338 Rpl35a indianred4
Ghr NM_010284 Ghr tan
2310036O22Rik NM_026760 2310036O22Rik grey
Chd3 XM_484041 Chd3 grey
Arl6ip4 NM_144509 Arl6ip4 grey
Steap4 NM_054098 Steap4 plum1
NAP043014-1 NAP043014-1 NAP043014-1 turquoise
D130011D22Rik NM_176957 D130011D22Rik grey
Zfp553 NM_146201 Zfp553 orange
NAP064912-1 NAP064912-1 NAP064912-1 midnightblue
Olfr1241 NM_146455 Olfr1241 grey
Bclaf1 NM_001025392 Bclaf1 grey
4632404H12Rik NM_028726 4632404H12Rik grey
Pax1 NM_008780 Pax1 thistle3
Trmt12 NM_026642 Trmt12 grey
Usp34 AK129165 Usp34 grey
Abcc12 NM_172912 Abcc12 grey
Cox5b NM_009942 Cox5b darkorange
2310016C16Rik NM_027127 2310016C16Rik darkred
Psmc1 NM_008947 Psmc1 lightsteelblue1
Anxa2 NM_007585 Anxa2 grey
C2 NM_013484 C2 green
Mag NM_010758 Mag midnightblue
Papolg NM_172555 Papolg grey
D530014G21Rik BY730571 D530014G21Rik blue
Btbd11 NM_028709 Btbd11 palevioletred2
Ralgps2 NM_023884 Ralgps2 grey
Ndel1 NM_023668 Ndel1 grey
Dnaic1 NM_175138 Dnaic1 mediumorchid
Phf8 AK122447 Phf8 grey
Akp5 NM_007433 Akp5 midnightblue
NAP102554-1 NAP102554-1 NAP102554-1 midnightblue
2210417D09Rik NM_025620 2210417D09Rik grey
Bax NM_007527 Bax darkorange
AK035760 AK035760 AK035760 grey
LOC240444 XM_140499 LOC240444 yellow4
6030443O07Rik XM_901708 6030443O07Rik grey
Rnuxa NM_019996 Rnuxa turquoise
Tmem116 NM_029912 Tmem116 honeydew1
Nfatc2ip NM_010900 Nfatc2ip grey
Mll5 AK021284 Mll5 grey
Psmd1 NM_027357 Psmd1 grey
Syt2 NM_009307 Syt2 midnightblue
AK040847 AK040847 AK040847 grey
AK046100 AK046100 AK046100 grey
B230399E16Rik NM_173770 B230399E16Rik grey
1110013I04Rik AK003663 1110013I04Rik grey
Fign NM_021716 Fign lightcyan
3110054G05Rik AK030470 3110054G05Rik turquoise
A230101C19Rik AK020705 A230101C19Rik grey
Dusp7 NM_153459 Dusp7 grey60
Aadacl1 NM_178772 Aadacl1 grey
Mapre3 NM_133350 Mapre3 purple
Lipe NM_010719 Lipe grey
Chmp4b NM_029362 Chmp4b greenyellow
Spata4 NM_133711 Spata4 turquoise
Actb NM_007393 Actb royalblue
Ulk2 AK087234 Ulk2 darkorange2
Sh2d4a AK008803 Sh2d4a grey
AK081832 AK081832 AK081832 grey
Fbxw14 NM_015793 Fbxw14 blue
Mlstd1 NM_178797 Mlstd1 grey
A_52_P480044 A_52_P480044 A_52_P480044 purple
D14Ertd171e AK032385 D14Ertd171e blue
Pctk2 BC064815 Pctk2 skyblue4
6230424C14Rik AK078961 6230424C14Rik grey
Rfpl4 NM_138954 Rfpl4 turquoise
Ndufab1 NM_028177 Ndufab1 brown4
Ehd2 NM_153068 Ehd2 tan
Usp47 NM_133758 Usp47 grey
4921517D22Rik NM_183290 4921517D22Rik grey
Nmd3 NM_133787 Nmd3 grey
4930442E04Rik AK015359 4930442E04Rik grey
Neurod6 NM_009717 Neurod6 grey
Cmya5 AJ575748 Cmya5 yellow4
4632412N22Rik NM_177087 4632412N22Rik honeydew1
AW125753 NM_029007 AW125753 grey
St7l NM_153091 St7l grey
Acat3 NM_153151 Acat3 royalblue
Trpc2 AK030267 Trpc2 grey
Mc3r NM_008561 Mc3r midnightblue
Ang2 NM_007449 Ang2 grey
Olfr1477 NM_146696 Olfr1477 grey
Egfl7 NM_178444 Egfl7 lightpink4
C920006C10Rik NM_133766 C920006C10Rik grey
Fbxl7 NM_176959 Fbxl7 black
BC028663 XM_978251 BC028663 sienna3
Esr2 NM_207707 Esr2 lightcyan
Plekha1 NM_133942 Plekha1 lavenderblush2
NAP039233-1 NAP039233-1 NAP039233-1 midnightblue
Cyp27b1 NM_010009 Cyp27b1 cyan
Arl6ip6 NM_022989 Arl6ip6 royalblue
5033414K04Rik NM_001003948 5033414K04Rik grey
Slc6a18 NM_001040692 Slc6a18 turquoise
AK084865 AK084865 AK084865 grey
E230022H04Rik NM_153515 E230022H04Rik grey
Rhot2 NM_145999 Rhot2 grey
Gpr126 NM_001002268 Gpr126 black
Hook1 AK051789 Hook1 grey
Unc93b1 NM_019449 Unc93b1 red
Dll1 NM_007865 Dll1 grey
Mageb18 NM_173783 Mageb18 grey
Cap2 NM_026056 Cap2 skyblue3
Olfr1494 NM_146990 Olfr1494 grey
Sh3d19 D89677 Sh3d19 yellow
Dapk3 NM_007828 Dapk3 grey
NAP067058-1 NAP067058-1 NAP067058-1 paleturquoise
AU023871 NM_001033221 AU023871 turquoise
1700113O17Rik NM_026627 1700113O17Rik paleturquoise
5430411K18Rik XM_973419 5430411K18Rik grey
Zfp91 NM_053009 Zfp91 grey
AK047717 AK047717 AK047717 grey
Lgi2 AK122570 Lgi2 grey
Trim23 NM_030731 Trim23 royalblue
Rala NM_019491 Rala steelblue
Zfp278 NM_019574 Zfp278 darkmagenta
Ccnh NM_023243 Ccnh royalblue
Car10 AK035758 Car10 lightsteelblue
Rer1 NM_026395 Rer1 grey
F7 NM_010172 F7 darkorange
Olfr1123 NM_146350 Olfr1123 midnightblue
3100004P22Rik NM_133693 3100004P22Rik grey
Col4a6 NM_053185 Col4a6 skyblue2
Dhx33 NM_178367 Dhx33 grey
Cenpf XM_899897 Cenpf yellow
A_52_P649214 A_52_P649214 A_52_P649214 grey
Olfr815 NM_146670 Olfr815 grey
Grb14 NM_016719 Grb14 green
ENSMUST00000095824 ENSMUST00000095824 ENSMUST00000095824 salmon4
Usp37 AK077383 Usp37 steelblue
Olfr1349 NM_207136 Olfr1349 palevioletred3
LOC665844 XM_979815 LOC665844 grey
5430437A18Rik AK017399 5430437A18Rik grey
4930539E08Rik AK019726 4930539E08Rik navajowhite1
V1re6 NM_134195 V1re6 palevioletred3
AK084583 AK084583 AK084583 grey
Rab7 NM_009005 Rab7 grey
Kif1a AK220487 Kif1a grey
Olfr822 NM_146671 Olfr822 palevioletred3
Kcnh1 NM_010600 Kcnh1 tan
5830417I10Rik AK147575 5830417I10Rik maroon
Tfpt NM_023524 Tfpt midnightblue
Fbxo25 NM_025785 Fbxo25 grey
Nsg1 NM_010942 Nsg1 grey
Them4 AK138397 Them4 grey
Ltbp4 NM_175641 Ltbp4 skyblue
9230110C19Rik NM_199017 9230110C19Rik grey
Luc7l2 BC056383 Luc7l2 grey
AK028004 AK028004 AK028004 lightcyan
Hrasls3 AK052657 Hrasls3 grey
Nrg3 NM_008734 Nrg3 grey
Mdh2 NM_008617 Mdh2 grey
2700038G22Rik AK002390 2700038G22Rik grey
Abl2 NM_009595 Abl2 purple
AK048296 AK048296 AK048296 yellow3
AK050842 AK050842 AK050842 grey
Arl10 AK090305 Arl10 grey
Nfya BC057099 Nfya grey
Spnb2 BC024833 Spnb2 skyblue
Olfr1383 NM_207574 Olfr1383 salmon4
9130005N14Rik NM_026667 9130005N14Rik grey
Kcnip3 NM_019789 Kcnip3 grey
Kif21b NM_001039472 Kif21b salmon
Exph5 NM_176846 Exph5 midnightblue
AU022855 AK080354 AU022855 grey
AK037545 AK037545 AK037545 grey
Depdc1b NM_178683 Depdc1b yellow
4933433K01Rik AK077214 4933433K01Rik midnightblue
Fhl3 AF114382 Fhl3 midnightblue
Msn NM_010833 Msn skyblue4
E230008O15Rik AK045831 E230008O15Rik grey
Angpt1 NM_009640 Angpt1 grey60
Anks1b XM_001003400 Anks1b coral1
Ythdf1 NM_173761 Ythdf1 yellowgreen
AI834762 AI834762 AI834762 turquoise
Ctnna3 NM_177612 Ctnna3 grey
Tssc4 NM_020285 Tssc4 grey
Rab1b NM_029576 Rab1b grey
B330016D10Rik NM_177163 B330016D10Rik turquoise
Trim46 NM_183037 Trim46 midnightblue
1810014B01Rik AK045413 1810014B01Rik grey
AK047488 AK047488 AK047488 grey
NAP123674-1 NAP123674-1 NAP123674-1 grey
St6galnac4 NM_011373 St6galnac4 grey
Ppm1l AK147389 Ppm1l skyblue
C530030P08Rik AK083005 C530030P08Rik grey
Gns NM_029364 Gns grey
Cd37 NM_007645 Cd37 salmon
AK140400 AK140400 AK140400 grey
4933427E13Rik AK016948 4933427E13Rik grey
BC024659 BC066054 BC024659 orange
4921534H16Rik AK014999 4921534H16Rik midnightblue
Degs1 NM_007853 Degs1 darkred
Flrt3 NM_178382 Flrt3 darkred
Des NM_010043 Des grey
NAP012952-001 NAP012952-001 NAP012952-001 grey
Sh2b3 AK156499 Sh2b3 grey
Lama5 XM_203796 Lama5 brown4
Usp25 NM_013918 Usp25 saddlebrown
Ahr NM_013464 Ahr lightcyan
Rab11a NM_017382 Rab11a grey
Ccr3 NM_009914 Ccr3 midnightblue
Cyp4f16 NM_024442 Cyp4f16 black
Gm101 XM_973870 Gm101 grey
5530401J07Rik AK131987 5530401J07Rik royalblue
Ufm1 NM_026435 Ufm1 lightgreen
2900024C23Rik NM_026062 2900024C23Rik palevioletred2
Cox17 NM_001017429 Cox17 grey
Syncrip AK164516 Syncrip darkred
En1 NM_010133 En1 grey
Tpte NM_199257 Tpte darkgreen
Susd2 NM_027890 Susd2 grey
Nbeal1 BC060141 Nbeal1 tan
Riok2 NM_025934 Riok2 darkorange
Xmr NM_009529 Xmr blue
Vgll2 NM_153786 Vgll2 grey
Hprt1 NM_013556 Hprt1 grey
X12401 X12401 X12401 salmon4
2310001H17Rik AK009064 2310001H17Rik grey
Dync2h1 NM_029851 Dync2h1 lightcyan
Sf1 BC009091 Sf1 grey
Itga11 NM_176922 Itga11 floralwhite
Sfxn3 NM_053197 Sfxn3 grey
Ldb3 NM_001039076 Ldb3 red
AI324046 AK131185 AI324046 grey
Pou4f1 NM_011143 Pou4f1 lightsteelblue
Cldn1 NM_016674 Cldn1 grey
Atp6v1c1 NM_025494 Atp6v1c1 lightsteelblue1
Insrr NM_011832 Insrr midnightblue
3632454L22Rik AK028332 3632454L22Rik grey
Wdsub1 NM_028118 Wdsub1 grey60
AK049866 AK049866 AK049866 grey
NAP103523-1 NAP103523-1 NAP103523-1 grey
4732418C07Rik AK030011 4732418C07Rik skyblue3
Pank2 NM_153501 Pank2 yellowgreen
Adssl1 NM_007421 Adssl1 grey
4930437M23Rik AK015330 4930437M23Rik blue
Impad1 AK147096 Impad1 green
ENSMUST00000036296 ENSMUST00000036296 ENSMUST00000036296 plum
Lgals4 NM_010706 Lgals4 grey
Ctbp1 NM_013502 Ctbp1 grey
B230118H07Rik NM_026592 B230118H07Rik purple
Hnt NM_172290 Hnt turquoise
Mapk11 NM_011161 Mapk11 grey
Ybx1 NM_011732 Ybx1 grey
LOC668166 XR_002151 LOC668166 grey
Osr2 NM_054049 Osr2 grey
Ensa NM_001026212 Ensa skyblue4
AK084982 AK084982 AK084982 grey
AK037143 AK037143 AK037143 grey
Olfr123 NM_146630 Olfr123 midnightblue
2610301F02Rik AK053175 2610301F02Rik grey60
Cdc42se2 NM_178626 Cdc42se2 grey
LOC637939 XM_913762 LOC637939 grey
Elavl1 NM_010485 Elavl1 grey
Slco1a5 NM_130861 Slco1a5 cyan
4933412F11Rik AK016790 4933412F11Rik grey
Arf6 NM_007481 Arf6 grey
5330439B14Rik NM_177314 5330439B14Rik grey
Hspa9a NM_010481 Hspa9a grey
Atp8a2 NM_015803 Atp8a2 turquoise
D16Ertd642e AK145482 D16Ertd642e magenta
Bet1l NM_018742 Bet1l grey
6720462K09Rik AK032850 6720462K09Rik grey
1300010F03Rik AK129164 1300010F03Rik greenyellow
Olfr1153 NM_146640 Olfr1153 salmon
Mbtps2 NM_178266 Mbtps2 royalblue
Pou2f3 NM_011139 Pou2f3 paleturquoise
1700017B05Rik AK006055 1700017B05Rik grey60
1700110N18Rik XM_283372 1700110N18Rik black
AK047642 AK047642 AK047642 grey
Sema4g NM_011976 Sema4g darkgrey
4833439L19Rik NM_133797 4833439L19Rik black
A_52_P748402 A_52_P748402 A_52_P748402 black
Gm1961 NM_198961 Gm1961 blue
Nsun5 NM_145414 Nsun5 steelblue
TC1504555 TC1504555 TC1504555 turquoise
TC1515832 TC1515832 TC1515832 darkmagenta
2410081M15Rik NM_028603 2410081M15Rik darkorange2
Sdc4 NM_011521 Sdc4 grey
Zfp369 NM_178364 Zfp369 grey
TC1504545 TC1504545 TC1504545 grey
Rassf3 NM_138956 Rassf3 navajowhite2
Btbd14a NM_026495 Btbd14a grey
Ercc8 NM_028042 Ercc8 grey
AK084643 AK084643 AK084643 grey
ENSMUST00000080911 ENSMUST00000080911 ENSMUST00000080911 palevioletred3
Ccdc93 NM_001025156 Ccdc93 grey60
Masp1 AK031598 Masp1 skyblue4
Dpysl5 NM_023047 Dpysl5 lightsteelblue
Hist1h4d NM_175654 Hist1h4d grey
M77003 M77003 M77003 lightcyan
A230106M20Rik XM_357746 A230106M20Rik palevioletred3
Il27 NM_145636 Il27 palevioletred3
Olfr1270 NM_146985 Olfr1270 palevioletred3
Magee2 NM_053206 Magee2 grey
NAP007796-001 NAP007796-001 NAP007796-001 greenyellow
A130022J21Rik AK037508 A130022J21Rik grey
1810030O07Rik NM_175141 1810030O07Rik turquoise
Camkv AK085143 Camkv brown
Ard1 NM_019870 Ard1 grey
Nanos1 NM_178421 Nanos1 grey
AK082068 AK082068 AK082068 grey
Ghsr NM_177330 Ghsr brown
A_52_P972871 A_52_P972871 A_52_P972871 orangered3
Ankrd9 NM_175207 Ankrd9 grey
Pacsin2 NM_011862 Pacsin2 grey
Olfr715 NM_146780 Olfr715 midnightblue
Lamp2 NM_010685 Lamp2 grey
Zfp31 NM_177758 Zfp31 grey
Ik NM_011879 Ik grey
AK086365 AK086365 AK086365 grey
Fasn NM_007988 Fasn purple
Card12 NM_001033367 Card12 coral1
Dido1 NM_175551 Dido1 grey
Dock8 AK035336 Dock8 salmon
Srms NM_011481 Srms green
Atp2a2 NM_009722 Atp2a2 black
ENSMUST00000078495 ENSMUST00000078495 ENSMUST00000078495 salmon4
AK040362 AK040362 AK040362 grey
Ccdc12 NM_028312 Ccdc12 grey
ENSMUST00000059347 ENSMUST00000059347 ENSMUST00000059347 midnightblue
D430028G21Rik NM_144888 D430028G21Rik saddlebrown
Adcy1 BC050125 Adcy1 mediumpurple2
Ahi1 NM_026203 Ahi1 grey
NAP122883-1 NAP122883-1 NAP122883-1 grey60
Fgfr1 NM_010206 Fgfr1 steelblue
Oas1c NM_033541 Oas1c salmon
BC022713 BC022713 BC022713 turquoise
Klhl24 AK004187 Klhl24 lightcyan
AU022252 BC035522 AU022252 greenyellow
D930017K21Rik XM_988017 D930017K21Rik paleturquoise
Adamts9 BC068142 Adamts9 grey
Mrpl28 NM_024227 Mrpl28 grey
Sat1 NM_009121 Sat1 sienna3
C430014K11Rik NM_001033388 C430014K11Rik grey
A_52_P1101110 A_52_P1101110 A_52_P1101110 paleturquoise
B230208H17Rik NM_001024616 B230208H17Rik skyblue3
Map1lc3a NM_025735 Map1lc3a lightcoral
Nedd1 NM_008682 Nedd1 royalblue
NAP027719-1 NAP027719-1 NAP027719-1 grey
AK046833 AK046833 AK046833 blue
Ffar1 NM_194057 Ffar1 midnightblue
Sycn NM_026716 Sycn midnightblue
Specc1 NM_001029936 Specc1 grey
3110023J12Rik AK014075 3110023J12Rik grey
Adcyap1 NM_009625 Adcyap1 grey
Slc30a5 NM_022885 Slc30a5 yellowgreen
G430022H21Rik NM_201638 G430022H21Rik grey
NAP057047-1 NAP057047-1 NAP057047-1 grey
Lilrb3 NM_011095 Lilrb3 red
Dusp14 NM_019819 Dusp14 lightcoral
AK082830 AK082830 AK082830 magenta4
Tsx NM_009440 Tsx turquoise
Pom121 NM_148932 Pom121 grey
Galnt14 NM_027864 Galnt14 sienna4
Mr1 NM_008209 Mr1 grey
NAP023145-001 NAP023145-001 NAP023145-001 salmon2
Vapb NM_019806 Vapb grey
Ppm1a NM_008910 Ppm1a tan
Trim9 AK129109 Trim9 pink
1110006O24Rik NM_021417 1110006O24Rik midnightblue
Mrpl52 NM_026851 Mrpl52 plum
Hpca NM_010471 Hpca palevioletred3
Uqcrb NM_026219 Uqcrb indianred4
Max NM_008558 Max grey
A_51_P153702 A_51_P153702 A_51_P153702 palevioletred3
1700052I22Rik BY707327 1700052I22Rik turquoise
Hectd2 AK041629 Hectd2 grey
Ang4 NM_177544 Ang4 grey
AK045549 AK045549 AK045549 grey
Rab2b NM_172601 Rab2b grey
Lyzl4 NM_026915 Lyzl4 mediumpurple2
Ahrr NM_009644 Ahrr lightgreen
Camsap1l1 XM_899121 Camsap1l1 black
Acss2 NM_019811 Acss2 green
E030041M21Rik NM_029166 E030041M21Rik darkgrey
Hist1h2ab NM_175660 Hist1h2ab lightcoral
Rgs6 NM_015812 Rgs6 lightpink3
Dnahc2 AK029791 Dnahc2 magenta
4921517B04Rik AK083236 4921517B04Rik salmon
Def8 NM_054046 Def8 grey
Traf4 NM_009423 Traf4 grey
Rps6kb2 NM_021485 Rps6kb2 grey
Cyp2d22 AK086555 Cyp2d22 skyblue
D00570 D00570 D00570 turquoise
AK049439 AK049439 AK049439 grey
1110015K06Rik NM_026748 1110015K06Rik grey
LOC664813 XM_972834 LOC664813 grey
AK081761 AK081761 AK081761 grey
Sorbs3 NM_011366 Sorbs3 darkmagenta
Tcfcp2l1 AK086294 Tcfcp2l1 salmon
AK082363 AK082363 AK082363 coral3
1700101I11Rik AK138162 1700101I11Rik grey
Tsga2 NM_025290 Tsga2 magenta
Ift20 NM_018854 Ift20 purple
1810037C20Rik NM_025473 1810037C20Rik sienna3
Prps1 NM_021463 Prps1 grey
Gsta4 NM_010357 Gsta4 magenta
Zfp407 XM_976217 Zfp407 grey
Cst9 NM_009979 Cst9 grey
Crlz1 NM_023054 Crlz1 lightgreen
Olfr823 NM_146673 Olfr823 grey
Ehbp1 NM_153078 Ehbp1 lightyellow
Tnfaip8l2 NM_027206 Tnfaip8l2 red
Plk3 NM_013807 Plk3 purple
Myo1d BC039700 Myo1d red
AK051432 AK051432 AK051432 grey
BC019561 AK044163 BC019561 paleturquoise
Ppp2r2b NM_028392 Ppp2r2b black
6330437I11Rik AK018205 6330437I11Rik grey
AK085256 AK085256 AK085256 grey
Frap1 NM_020009 Frap1 grey
A330074H02Rik AK039621 A330074H02Rik grey
Lyn NM_010747 Lyn coral1
Atp6v1f NM_025381 Atp6v1f grey
Mef2d BC040217 Mef2d grey
Olfm4 NM_001030294 Olfm4 turquoise
AK084077 AK084077 AK084077 grey
Cspg4 DV045410 Cspg4 sienna3
Acbd3 NM_133225 Acbd3 royalblue
AK076489 AK076489 AK076489 grey
AK029834 AK029834 AK029834 grey
Arih1 AK033538 Arih1 grey
ENSMUST00000016703 ENSMUST00000016703 ENSMUST00000016703 purple
2810408M09Rik NM_001007581 2810408M09Rik grey
Ndufb9 NM_023172 Ndufb9 grey
Cryge NM_007777 Cryge grey
Lsm6 BC098230 Lsm6 royalblue
Th NM_009377 Th grey
Zdhhc3 NM_026917 Zdhhc3 darkgrey
A_52_P932831 A_52_P932831 A_52_P932831 grey
Nln NM_029447 Nln grey
Etv5 NM_023794 Etv5 honeydew1
Smad2 NM_010754 Smad2 yellowgreen
NAP067064-1 NAP067064-1 NAP067064-1 palevioletred3
Plekhg1 AK122468 Plekhg1 lightpink4
4632408A20Rik BC002159 4632408A20Rik grey
AK078294 AK078294 AK078294 grey
Alkbh4 AK008083 Alkbh4 purple
Ptpn20 NM_008978 Ptpn20 grey
Tspan5 NM_019571 Tspan5 darkmagenta
AB182283 BC072589 AB182283 grey
2310014D11Rik AK009333 2310014D11Rik black
Plekhf1 NM_024413 Plekhf1 grey
TC1511767 TC1511767 TC1511767 salmon2
Usp28 NM_175482 Usp28 grey
BC021442 NM_145484 BC021442 orange
Olfr1260 NM_146981 Olfr1260 palevioletred3
Ank3 NM_170728 Ank3 red
8430428J23Rik AK018447 8430428J23Rik skyblue4
Tbrg4 AK144813 Tbrg4 grey
5330401P04Rik BC094370 5330401P04Rik salmon
Cdc34 NM_177613 Cdc34 lightsteelblue1
Ldb1 NM_010697 Ldb1 plum2
Golph3l NM_146133 Golph3l brown4
Hip2 NM_016786 Hip2 grey
Sema3c AK078589 Sema3c floralwhite
5430437P03Rik NM_026636 5430437P03Rik grey
Pvrl3 NM_021495 Pvrl3 grey60
Edd1 AY550908 Edd1 grey
Hoxd10 NM_013554 Hoxd10 turquoise
Rtn1 NM_153457 Rtn1 green
Dhfr NM_010049 Dhfr grey
Etv2 NM_007959 Etv2 turquoise
AF062525 AF062525 AF062525 lightsteelblue
Rmnd5a NM_024288 Rmnd5a grey
Tmem16d AK039466 Tmem16d brown
Dhtkd1 XM_140800 Dhtkd1 paleturquoise
Tomm34 NM_025996 Tomm34 grey
Zfp161 NM_009547 Zfp161 darkorange2
Dnajc5g NM_177677 Dnajc5g paleturquoise
NP431392 NP431392 NP431392 grey
Jarid2 NM_021878 Jarid2 grey
Olfr816 NM_146672 Olfr816 grey
Tcp11l2 NM_146008 Tcp11l2 lightcyan
5730446C15Rik NM_146096 5730446C15Rik royalblue
Fbxl10 NM_001003953 Fbxl10 yellow
AK047343 AK047343 AK047343 grey
Birc2 NM_007465 Birc2 purple
NM_001012326 NM_001012326 NM_001012326 salmon
Tcrb-J AK017898 Tcrb-J grey
Taf11 NM_026836 Taf11 grey
Sprrl5 NM_026822 Sprrl5 cyan
4631422C13Rik BC064462 4631422C13Rik grey
Plaur NM_011113 Plaur lightcyan
Cav2 NM_016900 Cav2 black
5730593F17Rik NM_172543 5730593F17Rik grey
NAP057112-1 NAP057112-1 NAP057112-1 paleturquoise
AK041853 AK041853 AK041853 orange
Lyar NM_025281 Lyar yellowgreen
Lman1l NM_199222 Lman1l bisque4
ENSMUST00000080906 ENSMUST00000080906 ENSMUST00000080906 thistle
Snap25 NM_011428 Snap25 pink
AK032448 AK032448 AK032448 coral3
Prpf8 NM_138659 Prpf8 grey
Slitrk6 NM_175499 Slitrk6 green
2610307P16Rik AK038887 2610307P16Rik palevioletred3
Krt27 NM_010666 Krt27 turquoise
AK042512 AK042512 AK042512 grey
1700066O22Rik AK016016 1700066O22Rik grey
Itk AK037554 Itk saddlebrown
Prr6 AK014046 Prr6 purple
TC1502037 TC1502037 TC1502037 darkgrey
Apoe NM_009696 Apoe grey
Ankrd13a NM_026718 Ankrd13a grey
D130043K22Rik AK122246 D130043K22Rik grey
E130119H09Rik AK021396 E130119H09Rik violet
NAP115396-1 NAP115396-1 NAP115396-1 grey
Obox5 NM_145709 Obox5 grey
Epm2aip1 NM_175266 Epm2aip1 firebrick4
Pdia4 NM_009787 Pdia4 grey
C630007B19Rik NM_182808 C630007B19Rik firebrick4
Rad50 NM_009012 Rad50 grey
Zfp306 NM_023685 Zfp306 grey
Kctd6 NM_027782 Kctd6 grey
AK141415 AK141415 AK141415 salmon
Cpa4 NM_027926 Cpa4 palevioletred3
Tiam1 NM_009384 Tiam1 grey
9830001H06Rik XM_283804 9830001H06Rik grey
1700010H22Rik NM_029312 1700010H22Rik midnightblue
BC049765 BC049765 BC049765 palevioletred3
Trim13 NM_023233 Trim13 grey
2610036L11Rik AK141272 2610036L11Rik yellow
Cyp26b1 NM_175475 Cyp26b1 grey
AK086858 AK086858 AK086858 grey
Trim24 NM_145076 Trim24 grey
Uty AK043154 Uty grey
Sgk NM_011361 Sgk grey
Ms4a4b NM_021718 Ms4a4b green
St6galnac2 NM_009180 St6galnac2 skyblue
Mapt NM_001038609 Mapt skyblue
P2rx3 NM_145526 P2rx3 coral2
Olfr889 NM_146482 Olfr889 grey
Gpr139 NM_001024138 Gpr139 cyan
A_52_P96577 A_52_P96577 A_52_P96577 midnightblue
ENSMUST00000051236 ENSMUST00000051236 ENSMUST00000051236 grey
AK052999 AK052999 AK052999 grey
Nol9 BC051109 Nol9 steelblue
BC010981 BC010981 BC010981 plum
Tmcc3 NM_172051 Tmcc3 darkslateblue
Olfr1206 NM_001001810 Olfr1206 grey
Poldip2 NM_026389 Poldip2 honeydew1
Cd86 NM_019388 Cd86 green
Ogfod1 NM_177767 Ogfod1 paleturquoise
Igsf4b NM_053199 Igsf4b brown
AK050851 AK050851 AK050851 grey
Sod1 NM_011434 Sod1 grey
Pygm NM_011224 Pygm thistle
Slc6a12 NM_133661 Slc6a12 paleturquoise
B230311B06Rik BB643606 B230311B06Rik grey
Tspan33 NM_146173 Tspan33 salmon
AK079211 AK079211 AK079211 paleturquoise
AK028473 AK028473 AK028473 turquoise
Cbx7 NM_144811 Cbx7 darkorange
Wfdc12 NM_138684 Wfdc12 yellow
Zmym2 NM_029498 Zmym2 lightyellow
B930096F20Rik AK081173 B930096F20Rik grey60
3110021N24Rik AK011275 3110021N24Rik grey
Phgdh NM_016966 Phgdh darkturquoise
9630003H22Rik AK020669 9630003H22Rik blue
Ckap2l NM_181589 Ckap2l grey
4631416L12Rik XM_887737 4631416L12Rik black
Myc NM_010849 Myc darkslateblue
Atp2b1 AK053569 Atp2b1 grey
Prr3 NM_145487 Prr3 midnightblue
AK043254 AK043254 AK043254 grey
Jub NM_010590 Jub lightpink3
Nrip2 NM_021717 Nrip2 grey
Pcx NM_008797 Pcx midnightblue
Rspo3 AK076308 Rspo3 grey
Atg7 NM_028835 Atg7 grey
Abpa NM_009596 Abpa midnightblue
Aven NM_028844 Aven grey
Ecd NM_027475 Ecd grey
Msh5 NM_013600 Msh5 salmon
AK043581 AK043581 AK043581 grey
Cd2bp2 NM_027353 Cd2bp2 green
2310014G06Rik AK049709 2310014G06Rik purple
Hbb-b1 NM_008220 Hbb-b1 grey
1300002A08Rik NM_025827 1300002A08Rik purple
1700112N15Rik NM_172808 1700112N15Rik brown
2410127E16Rik NM_029741 2410127E16Rik midnightblue
Cables2 BC052789 Cables2 grey
TC1495954 TC1495954 TC1495954 grey
LOC638575 BC006743 LOC638575 palevioletred3
Rab13 NM_026677 Rab13 grey
Map3k2 NM_011946 Map3k2 grey
Taf1a NM_021466 Taf1a lightcyan
BC051212 BC051212 BC051212 palevioletred3
D630003M21Rik NM_177657 D630003M21Rik lightsteelblue
Bat3 NM_057171 Bat3 lightcoral
Slc44a3 NM_145394 Slc44a3 honeydew1
Wdr68 NM_027946 Wdr68 grey
Gcnt2 NM_133219 Gcnt2 maroon
NAP061491-1 NAP061491-1 NAP061491-1 grey
Lasp1 NM_010688 Lasp1 plum
BC021381 NM_145382 BC021381 yellow4
Odf1 NM_008757 Odf1 palevioletred3
AK052902 AK052902 AK052902 palevioletred3
Cdca1 NM_023284 Cdca1 yellow
Centd3 NM_139206 Centd3 black
Kcnq1 NM_008434 Kcnq1 mediumorchid
Myocd NM_146386 Myocd grey
Wdr3 NM_175552 Wdr3 red
Spink5 AJ426449 Spink5 grey
Heyl NM_013905 Heyl lightyellow
Ostn NM_198112 Ostn turquoise
AA960436 NM_133954 AA960436 darkorange2
Creld2 NM_029720 Creld2 darkturquoise
Eif1 NM_011508 Eif1 black
Epb4.1l2 BC055044 Epb4.1l2 lightsteelblue1
Ckap5 NM_029437 Ckap5 turquoise
9230119C12Rik AK020361 9230119C12Rik midnightblue
Olfr878 NM_146798 Olfr878 grey
C530042K13Rik AK043921 C530042K13Rik grey
Cyr61 NM_010516 Cyr61 grey
Bola3 NM_175277 Bola3 grey
Slc12a8 NM_134251 Slc12a8 grey
5730419I09Rik NM_029081 5730419I09Rik royalblue
Olfr983 NM_146827 Olfr983 paleturquoise
AK017340 AK017340 AK017340 yellow
Hist1h2ac NM_178189 Hist1h2ac grey
Cops6 NM_012002 Cops6 grey
Trak1 BC058971 Trak1 brown4
Trpc4ap NM_019828 Trpc4ap grey
Olfr1350 NM_146389 Olfr1350 paleturquoise
Myf5 NM_008656 Myf5 grey
Chi3l4 NM_145126 Chi3l4 lightpink4
Slc8a2 NM_148946 Slc8a2 paleturquoise
2900006B13Rik NM_028398 2900006B13Rik orange
Vps52 NM_172620 Vps52 grey
Ets1 NM_011808 Ets1 grey
Gadl1 XM_135211 Gadl1 grey
Rxfp4 NM_181817 Rxfp4 paleturquoise
Agtr1a NM_177322 Agtr1a lightyellow
Slc39a11 NM_027216 Slc39a11 darkturquoise
1500011J06Rik NM_025438 1500011J06Rik grey
AK040366 AK040366 AK040366 bisque4
Lst1 M18187 Lst1 green
5730589K01Rik NM_023434 5730589K01Rik lightgreen
Nup153 NM_175749 Nup153 royalblue
T NM_009309 T grey
AK035567 AK035567 AK035567 grey
Osm NM_001013365 Osm magenta
Ipo4 NM_024267 Ipo4 darkturquoise
NAP039199-1 NAP039199-1 NAP039199-1 palevioletred3
2900002H16Rik NM_021430 2900002H16Rik tan
Kras NM_021284 Kras grey
Rnf4 NM_011278 Rnf4 yellow
Lhx1 NM_008498 Lhx1 palevioletred3
Hyal2 NM_010489 Hyal2 skyblue
Pcgf3 AK009638 Pcgf3 grey
Spint4 NM_030058 Spint4 grey
LOC640200 XR_003580 LOC640200 grey
Aldh18a1 NM_019698 Aldh18a1 darkturquoise
A630082K20Rik NM_001033430 A630082K20Rik grey
AK034176 AK034176 AK034176 grey
5430413K10Rik NM_175167 5430413K10Rik grey
Dnm1 NM_010065 Dnm1 grey
Lrch3 AK134026 Lrch3 grey
Cnot1 AK048177 Cnot1 grey
Mbl2 NM_010776 Mbl2 grey
BC047219 NM_201355 BC047219 honeydew1
Igh-VJ558 BC004786 Igh-VJ558 salmon4
Chml AK083699 Chml grey
Tbca NM_009321 Tbca grey
RP23-14F5.7 BC022776 RP23-14F5.7 purple
DV062564 DV062564 DV062564 darkred
V1rc32 NM_134187 V1rc32 blue
C3 NM_009778 C3 grey
D12895 D12895 D12895 grey
ENSMUST00000084875 ENSMUST00000084875 ENSMUST00000084875 grey
Orc6l NM_019716 Orc6l darkorange
Thpo NM_009379 Thpo grey
4921511H13Rik XM_489612 4921511H13Rik grey
Ccdc42 NM_177779 Ccdc42 grey
Scd3 NM_024450 Scd3 midnightblue
Gstm5 NM_010360 Gstm5 sienna3
AU018778 NM_144930 AU018778 floralwhite
Itgam NM_008401 Itgam red
Nras NM_010937 Nras grey
AI314976 NM_207219 AI314976 lightcyan
Gpc1 NM_016696 Gpc1 grey
Trio XM_888341 Trio grey
Nbeal2 XM_977572 Nbeal2 steelblue
Wnt9a NM_139298 Wnt9a tan
Olfr585 NM_147087 Olfr585 grey
Ng23 NM_023893 Ng23 coral1
LOC621699 AK048878 LOC621699 grey
Slc24a1 NM_144813 Slc24a1 grey
Ep400 NM_029337 Ep400 grey
4432405B04Rik NM_026486 4432405B04Rik brown4
AK037327 AK037327 AK037327 grey
Nef3 NM_008691 Nef3 grey
Uts2 NM_011910 Uts2 grey
Wdfy1 AK165554 Wdfy1 grey
Igf1 NM_010512 Igf1 darkslateblue
Xpo4 NM_020506 Xpo4 grey
Cpsf2 NM_016856 Cpsf2 grey
4933406B17Rik AK016680 4933406B17Rik paleturquoise
1700026J12Rik XM_148382 1700026J12Rik paleturquoise
2610203C20Rik NM_001033153 2610203C20Rik paleturquoise
Wapal NM_001004436 Wapal grey
AK048157 AK048157 AK048157 paleturquoise
4930519G04Rik NM_026263 4930519G04Rik magenta4
Olfr577 NM_147109 Olfr577 paleturquoise
Pnpla5 AK014771 Pnpla5 midnightblue
AK046930 AK046930 AK046930 grey
Zpbp NM_015785 Zpbp grey
D230012E17Rik AK033485 D230012E17Rik grey
Cdkn2c NM_007671 Cdkn2c grey
E130016E03Rik NM_001039556 E130016E03Rik yellow
1200009F10Rik NM_026166 1200009F10Rik black
AK089809 AK089809 AK089809 grey
2700059D21Rik NM_001007589 2700059D21Rik bisque4
Il13ra1 NM_133990 Il13ra1 green
2610007B07Rik AK011331 2610007B07Rik blue
Scn1a L42339 Scn1a thistle3
4932415G16Rik AK040480 4932415G16Rik grey
Trim35 NM_029979 Trim35 grey
5730416F02Rik AK017567 5730416F02Rik black
BX515732 BX515732 BX515732 palevioletred3
Scrn3 NM_029022 Scrn3 magenta
Oaz2 NM_010952 Oaz2 green
C1d NM_020558 C1d royalblue
Tnfrsf9 NM_011612 Tnfrsf9 darkslateblue
AU019823 NM_212449 AU019823 grey
Srp72 XM_132143 Srp72 grey
3110047P20Rik XM_132047 3110047P20Rik blue
Efcab1 AK030381 Efcab1 magenta
LOC240921 XM_136331 LOC240921 greenyellow
Adrbk1 NM_130863 Adrbk1 red
Pphln1 NM_175363 Pphln1 grey
Ifna9 NM_010507 Ifna9 grey
A430107P09Rik AK039793 A430107P09Rik lightcyan1
Olfr1048 NM_147014 Olfr1048 palevioletred3
Ythdf2 NM_145393 Ythdf2 darkorange
A530040E14Rik NM_001037910 A530040E14Rik salmon
V2r16 NM_009491 V2r16 grey
Olfr784 NM_146729 Olfr784 grey
1700108J01Rik AK018955 1700108J01Rik grey
Gm691 NM_198627 Gm691 palevioletred3
Jun NM_010591 Jun brown4
Pop4 NM_025390 Pop4 grey
Dopey2 NM_027293 Dopey2 yellow
Cyp1b1 NM_009994 Cyp1b1 plum1
Rnmt NM_026440 Rnmt lightgreen
AK082480 AK082480 AK082480 blue
AK153595 AK153595 AK153595 plum3
1700041E20Rik AK006670 1700041E20Rik midnightblue
Mbd6 NM_033072 Mbd6 darkolivegreen4
5330430B06Rik AK019920 5330430B06Rik grey
Cltc AK049578 Cltc grey
6430500C12Rik AK018277 6430500C12Rik grey
AK081873 AK081873 AK081873 grey
Snx1 NM_019727 Snx1 darkorange2
A_52_P708886 A_52_P708886 A_52_P708886 midnightblue
2900009J20Rik AK013507 2900009J20Rik sienna3
2310024N18Rik AK053567 2310024N18Rik green
Tbce NM_178337 Tbce grey
Map3k6 NM_016693 Map3k6 grey
Oplah NM_153122 Oplah saddlebrown
Pnma2 NM_175498 Pnma2 grey
Akap8l NM_017476 Akap8l lightgreen
9530048J24Rik AK020598 9530048J24Rik grey
Slc9a4 NM_177084 Slc9a4 magenta4
Slc1a7 NM_146255 Slc1a7 turquoise
AK019637 AK019637 AK019637 grey
Ing5 NM_025454 Ing5 lightyellow
Bfsp2 BC062815 Bfsp2 grey
1700065A05Rik XM_283972 1700065A05Rik grey
ENSMUST00000090291 ENSMUST00000090291 ENSMUST00000090291 grey
AI448196 BC025879 AI448196 grey
Edil3 NM_010103 Edil3 lightyellow
Mvk NM_023556 Mvk grey
LOC623523 AK086629 LOC623523 grey
Atpbd4 NM_025675 Atpbd4 grey
Usp33 NM_133247 Usp33 grey
Xlr3b NM_011727 Xlr3b grey
LOC621809 XM_896651 LOC621809 grey
AK051069 AK051069 AK051069 grey
Nmnat1 AK152407 Nmnat1 grey
AK038137 AK038137 AK038137 grey
Sprr2j NM_011476 Sprr2j paleturquoise
AK029063 AK029063 AK029063 orange
Galt NM_016658 Galt grey
Stfa3 NM_025288 Stfa3 grey
Mical3 AK122497 Mical3 grey
A930033H14Rik AK084964 A930033H14Rik grey
Abca3 NM_013855 Abca3 salmon
Stk25 NM_021537 Stk25 grey
Ubr2 NM_146078 Ubr2 royalblue
Tceb2 NM_026305 Tceb2 darkorange
A_52_P732508 A_52_P732508 A_52_P732508 yellow
Olfr547 NM_147079 Olfr547 grey
TC1433639 TC1433639 TC1433639 grey
AK089430 AK089430 AK089430 grey
LOC676376 XM_989573 LOC676376 turquoise
ENSMUST00000089431 ENSMUST00000089431 ENSMUST00000089431 grey
Gm8 XM_110743 Gm8 grey
9530058B02Rik NM_026633 9530058B02Rik grey
Nckipsd NM_030729 Nckipsd grey
Abpd NM_001009952 Abpd grey
1700022E09Rik AK006237 1700022E09Rik grey
AW488341 AW488341 AW488341 grey
4930461P20Rik XM_127961 4930461P20Rik grey
Lias NM_024471 Lias grey
Smap1 NM_028534 Smap1 steelblue
Usp12 NM_011669 Usp12 grey
Fbxo7 NM_153195 Fbxo7 greenyellow
Ptgs2 NM_011198 Ptgs2 grey
Cmya3 NM_001024618 Cmya3 lightyellow
Ythdf3 NM_172677 Ythdf3 yellow
AK086005 AK086005 AK086005 grey
Garnl3 NM_178888 Garnl3 mediumpurple3
Nipa2 NM_023647 Nipa2 red
Nup107 NM_134010 Nup107 grey
Rabl5 NM_026073 Rabl5 darkturquoise
Tcea2 NM_009326 Tcea2 grey
Tnfrsf22 NM_023680 Tnfrsf22 palevioletred3
NAP103337-1 NAP103337-1 NAP103337-1 grey
AK076249 AK076249 AK076249 grey
4930558K02Rik AK016179 4930558K02Rik grey
Sel1h NM_001039089 Sel1h grey
2410076I21Rik AK010725 2410076I21Rik grey
Pde11a XM_001003960 Pde11a cyan
Ppap2a NM_008903 Ppap2a grey
Mnab XM_130233 Mnab plum3
4930563E22Rik AK132388 4930563E22Rik midnightblue
AK034489 AK034489 AK034489 grey
Samd14 NM_178049 Samd14 grey
D0H6S2654E BC049659 D0H6S2654E turquoise
Barhl1 NM_019446 Barhl1 midnightblue
AK043797 AK043797 AK043797 grey
AK039925 AK039925 AK039925 grey
1700023L04Rik XM_485737 1700023L04Rik grey
Senp3 NM_030702 Senp3 steelblue
Ell3 NM_145973 Ell3 grey
Slc1a3 NM_148938 Slc1a3 tan
Mb NM_013593 Mb skyblue
Il17rc NM_134159 Il17rc grey
Mllt3 NM_029931 Mllt3 grey
Lrrc27 NM_027164 Lrrc27 magenta
Qk NM_021881 Qk black
Tulp4 NM_054040 Tulp4 darkred
Trdn AF223417 Trdn yellow4
4931402G19Rik AK016423 4931402G19Rik grey
Sbf2 BC015069 Sbf2 grey
Atp4a U17282 Atp4a paleturquoise
Rnasen NM_026799 Rnasen grey
ENSMUST00000063645 ENSMUST00000063645 ENSMUST00000063645 grey
BC050196 NM_201374 BC050196 magenta
Cfh NM_009888 Cfh darkred
Uble1a AK087556 Uble1a grey
4930467D21Rik AK133367 4930467D21Rik grey
Emid2 NM_024474 Emid2 grey
Grik3 XM_131647 Grik3 bisque4
Zfp750 NM_178763 Zfp750 grey
Pitpnc1 NM_145823 Pitpnc1 darkorange
Meox2 NM_008584 Meox2 lightcyan
Dub1a NM_201409 Dub1a grey
Barx2 AK009185 Barx2 grey
Olfr558 NM_147093 Olfr558 palevioletred3
Cd274 NM_021893 Cd274 purple
A_52_P1021224 A_52_P1021224 A_52_P1021224 palevioletred3
AK081376 AK081376 AK081376 palevioletred3
A_52_P1119090 A_52_P1119090 A_52_P1119090 grey
9030419F21Rik AK018519 9030419F21Rik grey
BC026657 AB125594 BC026657 lightcyan
1700036A12Rik AK006609 1700036A12Rik palevioletred3
NAP029281-1 NAP029281-1 NAP029281-1 lightsteelblue
D14Abb1e XM_897688 D14Abb1e grey
AK037469 AK037469 AK037469 grey
C130073F10Rik NM_177731 C130073F10Rik grey
AK042712 AK042712 AK042712 grey
Pkd2l2 NM_016927 Pkd2l2 turquoise
Fry AK220506 Fry darkred
Cort NM_007745 Cort palevioletred3
Axud1 NM_153287 Axud1 greenyellow
Pscd1 NM_011180 Pscd1 purple
BC016608 BC016608 BC016608 grey
Tmem142a NM_175423 Tmem142a plum2
Arhgap19 NM_027667 Arhgap19 midnightblue
Osbpl10 NM_148958 Osbpl10 magenta
NAP030755-1 NAP030755-1 NAP030755-1 palevioletred3
Irgm NM_008326 Irgm purple
C330002I19Rik XM_902491 C330002I19Rik thistle
Cd28 NM_007642 Cd28 red
Gpr156 NM_153394 Gpr156 brown
9030201C23Rik AK020241 9030201C23Rik grey
Gpr161 XM_887255 Gpr161 skyblue1
Fbxo27 NM_207238 Fbxo27 palevioletred3
D630033O11Rik XM_001001707 D630033O11Rik grey
Pax8 NM_011040 Pax8 turquoise
Cops7a NM_012003 Cops7a purple
Rpl31 NM_053257 Rpl31 darkorange
Gtf2i NM_010365 Gtf2i saddlebrown
Rnase9 NM_183032 Rnase9 grey
Lhx3 NM_001039653 Lhx3 midnightblue
Sox11 AF009414 Sox11 grey
Ppapdc1a AK081292 Ppapdc1a midnightblue
Slc5a9 AK033569 Slc5a9 darkturquoise
Flt1 NM_010228 Flt1 lightcyan
Art4 NM_026639 Art4 yellow4
AK051847 AK051847 AK051847 grey
BC067068 NM_207522 BC067068 lightyellow
Efhd1 NM_028889 Efhd1 grey
Chgb NM_007694 Chgb lightpink4
Slc16a3 NM_030696 Slc16a3 salmon
B430201A12Rik XM_283903 B430201A12Rik grey
E330018M18Rik AK087768 E330018M18Rik grey
2310057M21Rik NM_026655 2310057M21Rik lightyellow
1700123I01Rik AK007250 1700123I01Rik purple
Rassf4 NM_178045 Rassf4 grey
Tmem57 NM_025382 Tmem57 grey
NAP051522-1 NAP051522-1 NAP051522-1 grey
Slitrk1 AK173296 Slitrk1 grey
Afp NM_007423 Afp brown2
Uqcrq NM_025352 Uqcrq darkturquoise
AK077083 AK077083 AK077083 grey
Olfr1 NM_146921 Olfr1 violet
Hmcn1 BC016539 Hmcn1 lightcyan
Mtnr1b NM_145712 Mtnr1b paleturquoise
Ets2 NM_011809 Ets2 tan
Sltm NM_026337 Sltm orange
1500026D16Rik NM_026616 1500026D16Rik grey
Cblc NM_023224 Cblc midnightblue
Zfp192 NM_139141 Zfp192 grey
Hipk2 AK003718 Hipk2 black
Olfr186 NM_146321 Olfr186 grey
E130309F12Rik NM_178756 E130309F12Rik paleturquoise
LOC625026 NM_001039226 LOC625026 grey
1500009M05Rik NM_025902 1500009M05Rik grey
Lin9 AK089989 Lin9 blue
Utp15 NM_178918 Utp15 yellow
Rbp7 NM_022020 Rbp7 grey
BC048355 NM_207161 BC048355 darkturquoise
4930408O21Rik AK017019 4930408O21Rik grey
E130108L08Rik AK040852 E130108L08Rik grey
Zfp41 NM_011759 Zfp41 palevioletred3
Krtap8-1 AK133727 Krtap8-1 grey
Rerg NM_181988 Rerg lightyellow
2310005P05Rik NM_026189 2310005P05Rik grey
Ccdc39 NM_026222 Ccdc39 yellow4
Mospd2 AK035985 Mospd2 grey
Angptl2 NM_011923 Angptl2 darkmagenta
Serpinb10 NM_198028 Serpinb10 plum1
4930556A20Rik AK016140 4930556A20Rik grey
Tanc1 NM_198294 Tanc1 skyblue
2810034D10Rik AK012854 2810034D10Rik grey
Snag1 NM_130796 Snag1 grey
Sec1 NM_019934 Sec1 darkgrey
5133400G04Rik NM_027733 5133400G04Rik grey
1700011H22Rik AK005867 1700011H22Rik turquoise
Col8a2 NM_199473 Col8a2 magenta
2610312B22Rik NM_026934 2610312B22Rik grey
TC1423482 TC1423482 TC1423482 grey
Pglyrp2 NM_021319 Pglyrp2 mediumpurple3
A_51_P414188 A_51_P414188 A_51_P414188 mediumpurple2
Dclre1a NM_018831 Dclre1a grey
NAP022641-001 NAP022641-001 NAP022641-001 grey
AK032803 AK032803 AK032803 grey
A430085L24Rik AK087099 A430085L24Rik grey
Sergef NM_013789 Sergef grey
Erbb3 XM_972868 Erbb3 darkseagreen3
Kirrel2 NM_172898 Kirrel2 lightsteelblue
Crebbp AK048818 Crebbp grey
Chd7 BC034239 Chd7 green
0610010F05Rik NM_027860 0610010F05Rik royalblue
Col4a3bp AK020301 Col4a3bp darkred
Adam23 NM_011780 Adam23 grey
Etv3 NM_012051 Etv3 grey
Serpina3c NM_008458 Serpina3c grey
A030010E16Rik AK037212 A030010E16Rik darkorange2
4932411G14Rik NM_177711 4932411G14Rik turquoise
Comt NM_007744 Comt lightgreen
Gramd1c NM_153528 Gramd1c green
Preb NM_016703 Preb indianred4
Ttc28 BC002262 Ttc28 black
Mapk1 NM_011949 Mapk1 grey
AK149472 AK149472 AK149472 turquoise
Rcor3 NM_144814 Rcor3 grey60
LOC625251 XM_001006926 LOC625251 paleturquoise
Ube3a NM_011668 Ube3a darkseagreen4
Smarcad1 NM_007958 Smarcad1 darkseagreen4
Wdr32 NM_153167 Wdr32 grey
Krt4 NM_008475 Krt4 turquoise
Klhl23 NM_177784 Klhl23 lightyellow
4833405L11Rik AK014656 4833405L11Rik thistle2
Plekhf2 NM_175175 Plekhf2 grey
AK042985 AK042985 AK042985 grey
Exod1 NM_027698 Exod1 grey
Nefl NM_010910 Nefl grey
Olfr599 NM_146731 Olfr599 paleturquoise
D1Ertd161e BC039910 D1Ertd161e grey
Trp53 NM_011640 Trp53 violet
Rhbdl3 NM_139228 Rhbdl3 grey
Zranb1 AJ250693 Zranb1 grey
Ppih NM_028677 Ppih grey
LOC626410 AK087006 LOC626410 grey
Safb2 NM_001029979 Safb2 grey
Kcnv2 NM_183179 Kcnv2 grey
Serpinb3a NM_009126 Serpinb3a grey
Ela1 AK007931 Ela1 grey
Ptger1 NM_013641 Ptger1 grey
2400001E08Rik NM_025605 2400001E08Rik firebrick4
A_51_P301713 A_51_P301713 A_51_P301713 orange
TC1519807 TC1519807 TC1519807 grey
AI987662 NM_178899 AI987662 grey
Nos1 NM_008712 Nos1 grey
Dock1 NM_001033420 Dock1 darkseagreen3
LOC433801 NM_001013808 LOC433801 grey
Parg NM_011960 Parg grey
AK050788 AK050788 AK050788 grey
Stam2 NM_019667 Stam2 salmon
Aldh1l1 NM_027406 Aldh1l1 grey
Nr3c2 XM_899576 Nr3c2 cyan
Muc1 NM_013605 Muc1 honeydew1
TC1466492 TC1466492 TC1466492 grey
Vpreb3 NM_009514 Vpreb3 floralwhite
Dag1 NM_010017 Dag1 grey60
Vasn NM_139307 Vasn brown4
Rsrc1 NM_025822 Rsrc1 plum3
Tfrc NM_011638 Tfrc brown2
Iapp NM_010491 Iapp palevioletred3
A530094I17Rik AK167399 A530094I17Rik grey
TC1420397 TC1420397 TC1420397 grey
4921521F21Rik AK087842 4921521F21Rik blue
LOC637908 XM_913724 LOC637908 coral2
5730403B10Rik NM_025670 5730403B10Rik sienna3
Ankrd52 AK144017 Ankrd52 orange
AY169784 AY169784 AY169784 grey
AK141756 AK141756 AK141756 mediumpurple2
Smcp NM_008574 Smcp grey
Ccnl1 BC007177 Ccnl1 plum3
ENSMUST00000031566 ENSMUST00000031566 ENSMUST00000031566 grey
Padi4 NM_011061 Padi4 grey
Tff1 NM_009362 Tff1 midnightblue
Mrps27 NM_173757 Mrps27 darkorange
Fgfr2 BC091652 Fgfr2 purple
Rpsa NM_011029 Rpsa grey
4930519B02Rik AK015837 4930519B02Rik turquoise
Ppp5c NM_011155 Ppp5c plum2
Slc7a11 NM_011990 Slc7a11 brown2
5730419F03Rik AK017575 5730419F03Rik grey
Baat NM_007519 Baat grey
Tdpoz1 NM_148949 Tdpoz1 ivory
9430069I07Rik AK020480 9430069I07Rik grey
AK077897 AK077897 AK077897 grey
Frmd4a NM_172475 Frmd4a brown4
4833411C07Rik AK014677 4833411C07Rik paleturquoise
Olfr772 NM_146266 Olfr772 blue
AK036535 AK036535 AK036535 grey
AK085158 AK085158 AK085158 grey
Trat1 NM_198297 Trat1 skyblue2
TC1424914 TC1424914 TC1424914 grey
Seh1l NM_001039088 Seh1l black
Rin1 NM_145495 Rin1 darkturquoise
Mrpl24 NM_026591 Mrpl24 grey
Inppl1 NM_010567 Inppl1 grey
AK080474 AK080474 AK080474 grey
8430436N08Rik AK018465 8430436N08Rik paleturquoise
Sprr3 NM_011478 Sprr3 grey
Klhl5 BC057606 Klhl5 grey
Anln NM_028390 Anln yellow
ENSMUST00000098208 ENSMUST00000098208 ENSMUST00000098208 grey
Rln3 NM_173184 Rln3 grey
TC1547579 TC1547579 TC1547579 orange
NAP042690-1 NAP042690-1 NAP042690-1 paleturquoise
AK042563 AK042563 AK042563 grey
C230098O21Rik AK082735 C230098O21Rik lightpink4
Nppb NM_008726 Nppb grey
Cttnbp2 AK081137 Cttnbp2 grey
LOC546296 XM_620995 LOC546296 midnightblue
Chd9 NM_177224 Chd9 orangered3
AK082722 AK082722 AK082722 grey
Spnb1 NM_013675 Spnb1 magenta
Sfrs14 NM_172755 Sfrs14 grey
BB163885 BB163885 BB163885 grey
Dgkh XM_484397 Dgkh grey
LOC545952 NM_001024727 LOC545952 grey
Rshl2 NM_025789 Rshl2 magenta
Git2 NM_019834 Git2 tan
CJ326049 CJ326049 CJ326049 grey
Ccna2 NM_009828 Ccna2 yellow
BC034507 NM_153116 BC034507 grey
AK040669 AK040669 AK040669 grey
BC034204 NM_178420 BC034204 grey
Loh12cr1 NM_026371 Loh12cr1 grey
Fate1 NM_183127 Fate1 palevioletred3
Rapgefl1 XM_484075 Rapgefl1 grey
1200003M09Rik NM_027880 1200003M09Rik grey
Fgf16 NM_030614 Fgf16 grey
Mterfd2 NM_178051 Mterfd2 grey
Ptgds NM_008963 Ptgds mediumpurple2
1700008G05Rik NM_029310 1700008G05Rik lightpink4
Sptlc1 NM_009269 Sptlc1 grey
ENSMUST00000092595 ENSMUST00000092595 ENSMUST00000092595 grey
BB160619 BB160619 BB160619 grey
Rab35 NM_198163 Rab35 purple
ENSMUST00000049686 ENSMUST00000049686 ENSMUST00000049686 grey
Oxsm NM_027695 Oxsm royalblue
Kir3dl2 NM_177748 Kir3dl2 turquoise
LOC639490 XM_915937 LOC639490 grey
Pkn3 NM_153805 Pkn3 darkmagenta
Top2a NM_011623 Top2a yellow
AK079054 AK079054 AK079054 grey
Cep290 AK172940 Cep290 orange
Gbf1 NM_178930 Gbf1 skyblue3
Syt16 NM_172804 Syt16 cyan
Cdk2ap2 NM_026373 Cdk2ap2 grey
Olfr924 NM_207560 Olfr924 midnightblue
Snip1 NM_175246 Snip1 grey
Ror2 NM_013846 Ror2 midnightblue
A_51_P333594 A_51_P333594 A_51_P333594 paleturquoise
Marcks NM_008538 Marcks grey
Hao1 NM_010403 Hao1 blue
D130067P18Rik AK051729 D130067P18Rik grey
Olfr1517 NM_146585 Olfr1517 grey
Ikbkap NM_026079 Ikbkap grey
NAP097631-001 NAP097631-001 NAP097631-001 blue
AK035338 AK035338 AK035338 grey
Tub NM_021885 Tub grey
Olfr1110 NM_146769 Olfr1110 turquoise
Samd9l BC031151 Samd9l greenyellow
E030026E10Rik AK087092 E030026E10Rik yellow3
Mrpl46 NM_023331 Mrpl46 darkorange
NAP057003-1 NAP057003-1 NAP057003-1 red
Cxadr NM_001025192 Cxadr grey
1700031F05Rik AK006578 1700031F05Rik grey
Tbrg3 BC095996 Tbrg3 orange
A130033B22 NM_177825 A130033B22 grey
Arid4b NM_194262 Arid4b darkred
Hlxb9 NM_019944 Hlxb9 grey
Plk1 NM_011121 Plk1 yellow
Smad4 NM_008540 Smad4 grey
Cplx2 NM_009946 Cplx2 white
Pabpn1 AK032172 Pabpn1 lightgreen
Prb1 NM_198669 Prb1 turquoise
LOC545884 XM_132905 LOC545884 paleturquoise
AK054427 AK054427 AK054427 grey
Parp8 BC021881 Parp8 lightcoral
1110036O03Rik NM_176830 1110036O03Rik green
Neu3 NM_016720 Neu3 grey
Aoc3 NM_009675 Aoc3 grey
A_52_P1189114 A_52_P1189114 A_52_P1189114 grey
V1rh17 NM_145850 V1rh17 paleturquoise
LOC674367 XM_974120 LOC674367 grey
Zbtb24 NM_153398 Zbtb24 steelblue
Arrdc1 NM_178408 Arrdc1 grey
Otub2 NM_026580 Otub2 sienna3
Wasl NM_028459 Wasl coral3
AK034355 AK034355 AK034355 black
2610008E11Rik NM_001004362 2610008E11Rik lightcyan
ENSMUST00000003906 ENSMUST00000003906 ENSMUST00000003906 grey
NAP108202-1 NAP108202-1 NAP108202-1 grey
Dleu2 AK084358 Dleu2 lightyellow
Mtmr6 NM_144843 Mtmr6 grey
Kcng4 NM_025734 Kcng4 magenta
Qtrtd1 NM_029128 Qtrtd1 grey
AK136920 AK136920 AK136920 grey
LOC330599 AK085722 LOC330599 grey
Psme4 BC004575 Psme4 grey
AK083758 AK083758 AK083758 grey
1110059H15Rik BC085286 1110059H15Rik grey
Dctd NM_178788 Dctd darkturquoise
Plec1 NM_201389 Plec1 grey60
2310065K24Rik NM_028221 2310065K24Rik grey
Trim26 NM_030698 Trim26 greenyellow
Actr8 NM_027493 Actr8 grey
Klhl22 AK012046 Klhl22 orange
AW112037 AK031148 AW112037 orangered3
Sod2 NM_013671 Sod2 floralwhite
Nat1 NM_008673 Nat1 grey
AK044329 AK044329 AK044329 sienna3
AK078234 AK078234 AK078234 lightyellow
Camk4 NM_009793 Camk4 mediumpurple3
Smyd5 NM_144918 Smyd5 grey
Nf1 NM_010897 Nf1 grey60
Cdc91l1 NM_001004721 Cdc91l1 grey
Itgb1 NM_010578 Itgb1 grey
Pcsk9 NM_153565 Pcsk9 midnightblue
3021401N23Rik AK013908 3021401N23Rik darkred
Msi2 NM_054043 Msi2 darkslateblue
Slc25a24 NM_172685 Slc25a24 grey
Slc22a7 NM_144856 Slc22a7 midnightblue
Amd2 NM_007444 Amd2 grey
Nat10 NM_153126 Nat10 grey
Statip1 NM_021448 Statip1 grey
Add2 AK147544 Add2 grey
Rab12 NM_024448 Rab12 grey
Ncf2 NM_010877 Ncf2 red
Sgpl1 NM_009163 Sgpl1 lightgreen
Cd44 NM_009851 Cd44 grey
Vps39 BC007479 Vps39 grey
TC1430634 TC1430634 TC1430634 yellowgreen
AK044089 AK044089 AK044089 grey
Pigv NM_178698 Pigv turquoise
Abca5 AK129463 Abca5 tan
Tcfl5 NM_178254 Tcfl5 turquoise
AK053947 AK053947 AK053947 grey
1700049K14Rik NM_028525 1700049K14Rik grey
4930507D10Rik AK015727 4930507D10Rik grey
Dab2 NM_023118 Dab2 green
5830403M04Rik AK042097 5830403M04Rik grey
D13Bwg1146e NM_029879 D13Bwg1146e grey
Zdhhc20 NM_029492 Zdhhc20 grey
2310021P13Rik BC049362 2310021P13Rik grey
NAP108488-1 NAP108488-1 NAP108488-1 grey
NAP071826-1 NAP071826-1 NAP071826-1 paleturquoise
Hexdc NM_001001333 Hexdc saddlebrown
Peo1 NM_153796 Peo1 turquoise
Ctdspl NM_133710 Ctdspl skyblue
Zcsl3 NM_026992 Zcsl3 grey
Churc1 BC076499 Churc1 grey
Slc26a7 AK054327 Slc26a7 grey
Tmpo U39074 Tmpo plum1
Odz4 NM_011858 Odz4 grey
Col16a1 NM_028266 Col16a1 sienna3
A930038B10Rik AK044736 A930038B10Rik brown2
LOC195281 XM_111577 LOC195281 grey
Gzma NM_010370 Gzma purple
Ppp1r3c NM_016854 Ppp1r3c coral
Gpr23 NM_175271 Gpr23 blue
AK046703 AK046703 AK046703 blue
Wrb NM_207301 Wrb purple
AU017455 NM_001033215 AU017455 turquoise
Pms1 AK045010 Pms1 darkgreen
Klrc2 AK040721 Klrc2 blue2
Gzmm NM_008504 Gzmm turquoise
AK049867 AK049867 AK049867 grey
1700030K09Rik NM_028170 1700030K09Rik grey
Nr1h3 NM_013839 Nr1h3 grey
AK029197 AK029197 AK029197 grey
Pax3 NM_008781 Pax3 grey
NAP059333-1 NAP059333-1 NAP059333-1 grey
Ptpn21 NM_011877 Ptpn21 grey
LOC331392 NM_198633 LOC331392 lightsteelblue
Ovol1 NM_019935 Ovol1 grey
Nek1 AK173292 Nek1 bisque4
Lrrcc1 AK173256 Lrrcc1 grey
NAP059351-1 NAP059351-1 NAP059351-1 mediumpurple2
LOC626082 AK044425 LOC626082 grey
AK082238 AK082238 AK082238 grey
AK037786 AK037786 AK037786 grey
Plk4 NM_011495 Plk4 yellow
Chst7 NM_021715 Chst7 sienna3
Tmem2 NM_031997 Tmem2 plum
Pak1ip1 NM_026550 Pak1ip1 grey
Ccdc16 NM_025884 Ccdc16 darkseagreen4
AV039307 BY716497 AV039307 grey
Otof NM_031875 Otof mediumpurple2
2510042O18Rik AK011095 2510042O18Rik grey
A230048G03Rik XM_283480 A230048G03Rik maroon
Elk4 NM_007923 Elk4 orange
Cklf NM_029295 Cklf mediumpurple3
H2-K1 BC080756 H2-K1 plum1
Olfr487 NM_001011811 Olfr487 blue
Enpp4 NM_199016 Enpp4 grey
Krt20 NM_023256 Krt20 grey
Mx2 NM_013606 Mx2 greenyellow
AK089505 AK089505 AK089505 grey
4930527F14Rik AK015914 4930527F14Rik grey
AK017409 AK017409 AK017409 grey
AK084334 AK084334 AK084334 cyan
Galm NM_176963 Galm darkmagenta
4930524O08Rik AK015891 4930524O08Rik grey
ENSMUST00000028646 ENSMUST00000028646 ENSMUST00000028646 grey
AK077575 AK077575 AK077575 grey
Abcb8 NM_029020 Abcb8 grey
Ephb2 NM_010142 Ephb2 lightsteelblue
Serf2 NM_011354 Serf2 purple
Tas2r108 NM_020502 Tas2r108 grey
5830434P21Rik NM_172661 5830434P21Rik plum1
Rfx1 NM_009055 Rfx1 grey
Lat NM_010689 Lat mediumpurple3
Pmp2 NM_001030305 Pmp2 grey
Agpat2 NM_026212 Agpat2 plum2
Exosc6 NM_028274 Exosc6 grey
Wbp4 NM_018765 Wbp4 yellow
AK046848 AK046848 AK046848 grey
Cd300lf NM_145634 Cd300lf green
Bicd1 NM_009753 Bicd1 grey
Zfp397 NM_027007 Zfp397 orange
TC1505839 TC1505839 TC1505839 grey
Wdr25 AK147993 Wdr25 grey
Olfr1020 NM_146580 Olfr1020 turquoise
Stt3a NM_008408 Stt3a yellow
Pqlc3 NM_172574 Pqlc3 grey
4930404H11Rik AK015079 4930404H11Rik grey
Rfx4 NM_001024918 Rfx4 paleturquoise
E130006N16Rik AK053282 E130006N16Rik yellow3
Cacna2d2 NM_020263 Cacna2d2 grey
Psat1 NM_177420 Psat1 darkturquoise
AK079917 AK079917 AK079917 grey
Calcoco1 NM_026192 Calcoco1 grey
Ccni NM_017367 Ccni darkslateblue
Scamp5 NM_020270 Scamp5 grey
Syt13 NM_030725 Syt13 darkgreen
AI848100 AK029097 AI848100 grey
1700049G17Rik NM_028538 1700049G17Rik grey
Sncb NM_033610 Sncb turquoise
Tdg NM_011561 Tdg grey
4930538D17Rik NM_029186 4930538D17Rik darkgrey
AK049524 AK049524 AK049524 grey
Slc9a2 AK077026 Slc9a2 magenta
Clic4 NM_013885 Clic4 grey
Zmynd10 NM_053253 Zmynd10 magenta
LOC384220 XM_357498 LOC384220 blue
BB146404 NM_178908 BB146404 yellow
Dirc2 NM_153550 Dirc2 palevioletred3
4930546C10Rik AK019744 4930546C10Rik turquoise
AK086271 AK086271 AK086271 grey
Pcdhb13 NM_053138 Pcdhb13 mediumpurple2
Neu1 NM_010893 Neu1 mediumpurple3
Cldn18 NM_019815 Cldn18 red
ENSMUST00000099983 ENSMUST00000099983 ENSMUST00000099983 lightsteelblue
Cpne3 NM_027769 Cpne3 grey
4933432B09Rik AK017017 4933432B09Rik coral3
Otub1 NM_134150 Otub1 steelblue
Sox2 NM_011443 Sox2 grey
Mlh1 NM_026810 Mlh1 grey
Akr1c12 NM_013777 Akr1c12 grey
AK085487 AK085487 AK085487 grey
5830417C01Rik NM_024282 5830417C01Rik lightgreen
AK085247 AK085247 AK085247 grey
AK084016 AK084016 AK084016 grey
Lsm10 NM_138721 Lsm10 grey
AK048785 AK048785 AK048785 grey
Grin2d NM_008172 Grin2d lightsteelblue
Myo1e NM_181072 Myo1e grey
6720456H20Rik NM_172600 6720456H20Rik grey
Sipa1 NM_011379 Sipa1 steelblue
Lama2 NM_008481 Lama2 thistle
2610510J17Rik NM_028131 2610510J17Rik yellow
Luc7l NM_025881 Luc7l grey
AY895789 AY895789 AY895789 turquoise
Vsx1 NM_054068 Vsx1 grey
Atp5d NM_025313 Atp5d grey
Rbm18 NM_026434 Rbm18 grey
Akt1 NM_009652 Akt1 grey
BU562039 BU562039 BU562039 grey
Dld U73445 Dld indianred4
AK045857 AK045857 AK045857 grey
Snrpd2 NM_026943 Snrpd2 darkorange
Ube2n NM_080560 Ube2n yellow
BC027127 AK079096 BC027127 blue
Lnpep NM_172827 Lnpep green
Utp11l NM_026031 Utp11l grey
Iqwd1 AK004618 Iqwd1 grey
Dpys BC029718 Dpys grey
Osgepl1 NM_028091 Osgepl1 darkorange2
4930432J01Rik AK019592 4930432J01Rik paleturquoise
Ltb4r2 NM_020490 Ltb4r2 lightsteelblue
Svep1 NM_022814 Svep1 lightpink4
Pef1 NM_026441 Pef1 honeydew1
AK045790 AK045790 AK045790 blue
AK046232 AK046232 AK046232 grey
A230062G08Rik NM_173765 A230062G08Rik lightcyan
AK089586 AK089586 AK089586 grey
Ugt2a1 NM_053184 Ugt2a1 grey
Snw1 AX775977 Snw1 grey
ENSMUST00000058942 ENSMUST00000058942 ENSMUST00000058942 grey
Spaca1 NM_026293 Spaca1 grey
Brwd1 NM_145125 Brwd1 green
Krtap5-4 NM_015809 Krtap5-4 grey
Fut4 NM_010242 Fut4 darkorange
Slc41a3 NM_027868 Slc41a3 grey
Hist3h2a NM_178218 Hist3h2a lightyellow
AK085006 AK085006 AK085006 grey
Usf2 U01663 Usf2 grey
Smpdl3b NM_133888 Smpdl3b skyblue
Clasp1 AK080782 Clasp1 maroon
Il13ra2 NM_008356 Il13ra2 grey
Stk31 NM_029916 Stk31 blue
AK086484 AK086484 AK086484 grey
5830483C08Rik NM_177331 5830483C08Rik thistle2
Pdlim7 AK033091 Pdlim7 grey
Foxi2 NM_183193 Foxi2 palevioletred3
Tmem30a NM_133718 Tmem30a floralwhite
LOC544888 XM_619025 LOC544888 palevioletred3
4930506L13Rik NM_030188 4930506L13Rik grey
Setdb2 AK089197 Setdb2 palevioletred3
Olfr1427 NM_146679 Olfr1427 palevioletred3
Exoc8 NM_198103 Exoc8 grey
Plscr3 NM_023564 Plscr3 grey
Dnajb11 NM_026400 Dnajb11 yellow
Grin2c NM_010350 Grin2c skyblue
Myadm NM_016969 Myadm grey
ENSMUST00000099827 ENSMUST00000099827 ENSMUST00000099827 mediumpurple2
AK040236 AK040236 AK040236 orange
Emx1 NM_010131 Emx1 royalblue
Pou4f2 NM_138944 Pou4f2 grey
Cpt1a NM_013495 Cpt1a grey
Ndufa13 NM_023312 Ndufa13 grey
Olfml2a AK037205 Olfml2a black
Olfr432 NM_146716 Olfr432 grey
Thbs1 NM_011580 Thbs1 green
Zfp672 AK019676 Zfp672 plum
Grhl2 NM_026496 Grhl2 saddlebrown
1810033B17Rik NM_026985 1810033B17Rik plum1
Fos NM_010234 Fos grey
Bbs10 AK004937 Bbs10 grey
Wdr81 XM_001002633 Wdr81 lavenderblush2
6030458C11Rik NM_029998 6030458C11Rik lightyellow
4930511I11Rik NM_026290 4930511I11Rik midnightblue
Bmi1 NM_007552 Bmi1 darkseagreen3
Pdpn NM_010329 Pdpn grey
Olfr912 NM_146810 Olfr912 grey
Gpr133 AK153762 Gpr133 grey
4930511H11Rik NM_030025 4930511H11Rik magenta
AV273577 AV273577 AV273577 cyan
Tigd5 NM_178646 Tigd5 grey
Dnajc18 NM_029669 Dnajc18 darkorange
Kcnd3 NM_019931 Kcnd3 paleturquoise
Cbfb NM_022309 Cbfb lightgreen
D930028F11Rik NM_172921 D930028F11Rik blue
Olfr1294 NM_146885 Olfr1294 grey
9630033C03Rik AK082948 9630033C03Rik orange
MGC68323 NM_199472 MGC68323 lightsteelblue1
Nrtn NM_008738 Nrtn purple
ENSMUST00000076713 ENSMUST00000076713 ENSMUST00000076713 grey
Emp1 NM_010128 Emp1 grey
Abr NM_198018 Abr grey60
Sars2 NM_023637 Sars2 midnightblue
ENSMUST00000023150 ENSMUST00000023150 ENSMUST00000023150 pink
Gstm6 NM_008184 Gstm6 lightpink3
Sip1 NM_025656 Sip1 lightgreen
AK031010 AK031010 AK031010 lightpink3
Cit NM_007708 Cit paleturquoise
Creb5 NM_172728 Creb5 lightgreen
Zfp697 NM_172863 Zfp697 grey
Klre1 AK041224 Klre1 paleturquoise
1700013G24Rik NM_027063 1700013G24Rik paleturquoise
ENSMUST00000022119 ENSMUST00000022119 ENSMUST00000022119 lightyellow
Pomt2 NM_153415 Pomt2 firebrick4
Dbndd2 NM_026797 Dbndd2 sienna3
St3gal2 NM_178048 St3gal2 black
NAP052266-1 NAP052266-1 NAP052266-1 orangered3
D19Bwg1357e NM_177474 D19Bwg1357e royalblue
BC030500 NM_173411 BC030500 grey
Rpn1 NM_133933 Rpn1 grey
Zcchc4 AK019621 Zcchc4 grey
D10Ertd322e NM_026065 D10Ertd322e plum2
AK017078 AK017078 AK017078 grey
E130113E03Rik XM_893895 E130113E03Rik palevioletred3
5430406M13Rik AK046456 5430406M13Rik grey
1810009O10Rik NM_197989 1810009O10Rik grey
1110033M05Rik BC057380 1110033M05Rik grey
1110032O16Rik BC046763 1110032O16Rik mediumpurple3
2610020O08Rik NM_025937 2610020O08Rik red
TC1415203 TC1415203 TC1415203 grey
4921527H02Rik AK014973 4921527H02Rik grey
Mep1b U36186 Mep1b grey
Dscam NM_031174 Dscam grey
Prg1 NM_011157 Prg1 red
1700054N08Rik BC036300 1700054N08Rik plum
Acot10 NM_022816 Acot10 grey
2900062L11Rik NM_029823 2900062L11Rik lightyellow
Gtf2b NM_145546 Gtf2b grey
Dbpht2 NM_198866 Dbpht2 mediumpurple2
Ier5l NM_030244 Ier5l grey
Olfr801 NM_146285 Olfr801 blue
Ate1 NM_013799 Ate1 brown4
AK084146 AK084146 AK084146 grey
Fgf23 NM_022657 Fgf23 mediumpurple2
Pbx2 NM_017463 Pbx2 darkolivegreen4
Pou3f3 NM_008900 Pou3f3 grey
Calm1 NM_009790 Calm1 grey
Slc39a12 NM_001012305 Slc39a12 grey
ENSMUST00000081163 ENSMUST00000081163 ENSMUST00000081163 grey
Lhfp NM_175386 Lhfp grey
Ints8 NM_178112 Ints8 skyblue4
AK047809 AK047809 AK047809 blue
Avpr1a NM_016847 Avpr1a grey
9230112D13Rik AK020336 9230112D13Rik grey
Tor1aip1 NM_144791 Tor1aip1 lightcyan
Tmed7 XM_128959 Tmed7 grey
Brd7 NM_012047 Brd7 darkgrey
Txndc11 NM_134105 Txndc11 darkorange
Actr2 NM_146243 Actr2 magenta
NAP045499-1 NAP045499-1 NAP045499-1 honeydew
V1rd20 NM_207546 V1rd20 grey
BC023805 BC023805 BC023805 grey
Ints12 NM_027927 Ints12 salmon
Ripk2 NM_138952 Ripk2 grey
TC1529876 TC1529876 TC1529876 paleturquoise
2900083I11Rik NM_021403 2900083I11Rik darkviolet
Olfr1038 NM_147013 Olfr1038 grey
Stk16 NM_011494 Stk16 grey
Igbp1 NM_008784 Igbp1 turquoise
Mrps33 NM_010270 Mrps33 grey
Igfbpl1 NM_018741 Igfbpl1 grey
Ihpk3 NM_173027 Ihpk3 grey
Ntsr2 NM_008747 Ntsr2 paleturquoise
AK042886 AK042886 AK042886 grey
TC1425548 TC1425548 TC1425548 grey
Anks3 NM_028301 Anks3 grey
E2f3 BC059262 E2f3 plum
Man2b2 NM_008550 Man2b2 coral
Surf2 NM_013678 Surf2 grey
Rhoh BC094937 Rhoh red
Psen1 NM_008943 Psen1 lightcyan
Zfp655 NM_028298 Zfp655 grey
Ccdc117 NM_134033 Ccdc117 grey
Man1b1 NM_001029983 Man1b1 grey
Tyki NM_020557 Tyki greenyellow
Cebpd NM_007679 Cebpd greenyellow
LOC626391 NM_001039231 LOC626391 blue
Pzp NM_007376 Pzp grey
Slc35a4 NM_026404 Slc35a4 grey
4930422G04Rik BC030185 4930422G04Rik yellow
Gnb5 NM_010313 Gnb5 grey
Zfp27 NM_011754 Zfp27 grey
Uble1b NM_016682 Uble1b grey
Olfr899 NM_146479 Olfr899 grey
Psmd7 NM_010817 Psmd7 grey
Ripk1 NM_009068 Ripk1 green
Copz2 NM_019877 Copz2 salmon
2310014L17Rik NM_029809 2310014L17Rik green
2310001H12Rik BC012405 2310001H12Rik grey
AK083893 AK083893 AK083893 thistle3
AK089757 AK089757 AK089757 grey
1810054G18Rik NM_029377 1810054G18Rik coral
1110002N22Rik AK146639 1110002N22Rik yellow
4930592A05Rik AK016384 4930592A05Rik grey
Mpa2l NM_194336 Mpa2l purple
Frk NM_010237 Frk grey
Col4a2 NM_009932 Col4a2 grey
AK039079 AK039079 AK039079 grey
Cd4 NM_013488 Cd4 ivory
9930021J03Rik AK047515 9930021J03Rik lightyellow
AK089147 AK089147 AK089147 grey
Plekha6 BC025841 Plekha6 yellow
Abl1 NM_009594 Abl1 plum2
Gak NM_153569 Gak grey
9430081H08Rik AK020500 9430081H08Rik grey
Jmjd4 NM_178659 Jmjd4 grey
Slc16a13 NM_172371 Slc16a13 orange
AK042824 AK042824 AK042824 bisque4
Zfp428 NM_146183 Zfp428 grey
TC1481729 TC1481729 TC1481729 tan
Topors NM_134097 Topors darkseagreen4
AK054375 AK054375 AK054375 grey
9830107B12Rik NM_177824 9830107B12Rik palevioletred3
Polr3e AK029412 Polr3e grey
Thrb AK158826 Thrb magenta
3010001K23Rik NM_028223 3010001K23Rik lightcyan
Syt7 NM_018801 Syt7 cyan
Rap2a NM_029519 Rap2a tan
TC1461420 TC1461420 TC1461420 royalblue
Mphosph10 NM_026483 Mphosph10 plum
Lmo3 NM_207222 Lmo3 cyan
BF464414 BF464414 BF464414 cyan
NAP030834-1 NAP030834-1 NAP030834-1 grey
Uaca NM_028283 Uaca brown4
Gvin1 NM_029000 Gvin1 purple
Mc2r NM_008560 Mc2r paleturquoise
Omp NM_011010 Omp paleturquoise
Hsd17b4 NM_008292 Hsd17b4 tan
Slc4a8 NM_021530 Slc4a8 grey
AK042279 AK042279 AK042279 grey
Sema6d NM_172537 Sema6d thistle
Rbm7 NM_144948 Rbm7 yellow
Pafah1b1 NM_013625 Pafah1b1 grey
Zfp398 AK087897 Zfp398 grey
Nt5dc2 BC011230 Nt5dc2 grey
Mrps26 NM_207207 Mrps26 grey
D330037H05Rik AK052358 D330037H05Rik royalblue
Amica1 NM_001005421 Amica1 green
Ppm2c AK133542 Ppm2c lightsteelblue1
Nfat5 NM_133957 Nfat5 lightpink4
D030028M11Rik AK076798 D030028M11Rik turquoise
Chchd4 NM_133928 Chchd4 grey
AA987161 XM_981751 AA987161 grey
A730028G07Rik AK042831 A730028G07Rik grey
AK030290 AK030290 AK030290 grey
Kntc2 NM_023294 Kntc2 blue2
1700021J08Rik AK006209 1700021J08Rik paleturquoise
Grhpr NM_080289 Grhpr greenyellow
Ghrh NM_010285 Ghrh thistle2
Ttc19 NM_029704 Ttc19 grey
AV036172 AV036172 AV036172 paleturquoise
Rassf2 NM_175445 Rassf2 grey60
1700021P04Rik AK006227 1700021P04Rik grey
Lrfn1 NM_030562 Lrfn1 grey
Olfr1389 NM_147066 Olfr1389 grey
2310047O13Rik NM_024185 2310047O13Rik plum1
Ubxd8 NM_178397 Ubxd8 grey
Btbd1 NM_146193 Btbd1 darkred
Tpp1 NM_009906 Tpp1 grey60
NAP121362-001 NAP121362-001 NAP121362-001 grey
Rad21 NM_009009 Rad21 grey
2900024O10Rik NM_028372 2900024O10Rik magenta
AK086383 AK086383 AK086383 grey
Acaa2 NM_177470 Acaa2 black
Agpat5 NM_026792 Agpat5 lightgreen
6230416J20Rik NM_173400 6230416J20Rik yellow
Wdr37 NM_001039388 Wdr37 royalblue
A930004K21Rik AK030883 A930004K21Rik yellow4
Abi1 NM_007380 Abi1 yellowgreen
Catsper1 NM_139301 Catsper1 turquoise
Syne2 BC082586 Syne2 firebrick4
ENSMUST00000031919 ENSMUST00000031919 ENSMUST00000031919 grey
5430432N15Rik NM_172418 5430432N15Rik grey
Yrdc NM_153566 Yrdc floralwhite
AK079050 AK079050 AK079050 grey
Atp5h NM_027862 Atp5h grey
Gm459 XM_144814 Gm459 grey
NAP032554-1 NAP032554-1 NAP032554-1 darkseagreen4
Abpe NM_207262 Abpe grey
4732479N06Rik NM_172540 4732479N06Rik grey
Recql5 NM_130454 Recql5 grey
Lef1 NM_010703 Lef1 grey
AK041981 AK041981 AK041981 grey
Piwil4 AK143022 Piwil4 darkorange
Olfr993 NM_146435 Olfr993 grey
Tdrd5 XM_129603 Tdrd5 grey
Ppl NM_008909 Ppl thistle
Tcf2 NM_009330 Tcf2 darkgrey
Olfr818 NM_146777 Olfr818 grey
Agpat1 NM_018862 Agpat1 grey
Btnl1 NM_201405 Btnl1 darkolivegreen
Tnfaip8l3 NM_001033535 Tnfaip8l3 grey
AK080398 AK080398 AK080398 grey
C730049F21Rik NM_001039532 C730049F21Rik lightcyan
3300001K11Rik XM_358761 3300001K11Rik sienna3
ENSMUST00000036576 ENSMUST00000036576 ENSMUST00000036576 magenta
AK032928 AK032928 AK032928 paleturquoise
Klk5 AK003996 Klk5 grey
AK079147 AK079147 AK079147 grey
Wwc2 NM_133791 Wwc2 black
Flg2 NM_001013804 Flg2 grey
TC1518753 TC1518753 TC1518753 grey
Impdh1 NM_011829 Impdh1 salmon
Sh3bp5 NM_011894 Sh3bp5 lightsteelblue1
BC022771 BC022771 BC022771 grey
AK035254 AK035254 AK035254 skyblue3
Trim37 NM_197987 Trim37 skyblue3
Tmc7 NM_172476 Tmc7 grey
Pik3c2a AK013614 Pik3c2a orange
Nos3 NM_008713 Nos3 grey
Ckap2 NM_001004140 Ckap2 green
TC1416647 TC1416647 TC1416647 grey
Ttc13 BC079851 Ttc13 grey
Hist1h2af NM_175661 Hist1h2af tan
Gnal NM_010307 Gnal blue
Spic NM_011461 Spic salmon
Rab9 NM_019773 Rab9 grey
2900046G09Rik NM_133778 2900046G09Rik black
AI838745 AI838745 AI838745 midnightblue
4930417M19Rik NM_177195 4930417M19Rik brown
Cysltr1 NM_021476 Cysltr1 grey
NAP028752-1 NAP028752-1 NAP028752-1 grey
Clca5 NM_178697 Clca5 grey
Ddx17 NM_199080 Ddx17 skyblue
Osta AK147155 Osta salmon2
BC094221 BC094221 BC094221 tan
AK031889 AK031889 AK031889 grey
Cr2 NM_007758 Cr2 grey
NAP057030-1 NAP057030-1 NAP057030-1 lightgreen
Ar NM_013476 Ar grey
Hic1 NM_010430 Hic1 grey
A930012O16Rik NM_175463 A930012O16Rik grey
Tcfap4 NM_031182 Tcfap4 grey
Kng1 NM_023125 Kng1 grey
B3gat3 NM_024256 B3gat3 grey
Sult4a1 NM_013873 Sult4a1 navajowhite1
Akap1 NM_001042541 Akap1 lightpink3
Rab3il1 BC020147 Rab3il1 tan
Mefv NM_019453 Mefv red
Uap1l1 NM_001033293 Uap1l1 grey
AK048052 AK048052 AK048052 grey
Slc35b4 NM_021435 Slc35b4 grey
Derl2 NM_033562 Derl2 darkturquoise
Sav1 NM_022028 Sav1 grey
1700116B05Rik BY707292 1700116B05Rik mediumpurple2
Stx6 NM_021433 Stx6 grey
Rgs7 NM_011880 Rgs7 grey
Csh1 M35662 Csh1 mediumpurple2
Slc30a4 NM_011774 Slc30a4 grey
Rcvrn NM_009038 Rcvrn grey
Zfp612 NM_175480 Zfp612 mediumorchid
Depdc7 NM_144804 Depdc7 turquoise
9430012M22Rik AK020412 9430012M22Rik grey
V1rc1 NM_053231 V1rc1 cyan
Crygf NM_027010 Crygf cyan
Krt2-17 NM_010668 Krt2-17 grey
AK145430 AK145430 AK145430 grey
Nap1l2 NM_008671 Nap1l2 grey
D16Ertd472e AK033828 D16Ertd472e royalblue
Mtmr1 NM_016985 Mtmr1 grey
ENSMUST00000073524 ENSMUST00000073524 ENSMUST00000073524 grey
Pip5k3 AK088006 Pip5k3 royalblue
AK047007 AK047007 AK047007 grey
4933402J24Rik NM_028940 4933402J24Rik grey
Nedd9 NM_017464 Nedd9 darkred
AK042637 AK042637 AK042637 grey
Nucks1 AK037833 Nucks1 grey
Smarca4 NM_011417 Smarca4 plum3
Uevld NM_001040695 Uevld grey
Brp44l NM_018819 Brp44l purple
zfp507 AY512959 zfp507 darkseagreen4
D730040F13Rik AK085364 D730040F13Rik grey
Hoxb1 NM_008266 Hoxb1 grey
1500037F05Rik AK005366 1500037F05Rik grey
Nsccn1 D50656 Nsccn1 turquoise
Dgat2l4 NM_177746 Dgat2l4 grey
A_52_P868798 A_52_P868798 A_52_P868798 paleturquoise
Trip13 AK142463 Trip13 yellow
Olfr1211 NM_001011804 Olfr1211 paleturquoise
D730048I06Rik NM_026593 D730048I06Rik grey
6330404A07Rik NM_027537 6330404A07Rik darkorange2
NAP052718-1 NAP052718-1 NAP052718-1 cyan
Mrpl48 NM_026971 Mrpl48 grey
Htr1b NM_010482 Htr1b grey
NAP123168-1 NAP123168-1 NAP123168-1 grey
Als2cl NM_146228 Als2cl plum1
4932416J16Rik AK029447 4932416J16Rik grey
Mycs NM_010850 Mycs paleturquoise
BC107364 NM_183223 BC107364 grey
Kalrn AK088732 Kalrn grey
F8 NM_007977 F8 grey
Slc2a4 NM_009204 Slc2a4 skyblue
Afg3l2 BC036999 Afg3l2 grey
2900055J20Rik AK013700 2900055J20Rik grey
Gtl2 XM_981786 Gtl2 darkgrey
1110025P21 1110025P21 1110025P21 darkturquoise
Edg5 L20334 Edg5 orangered4
BG085259 BG085259 BG085259 turquoise
Hsf1 NM_008296 Hsf1 grey
4933431I19Rik AK017005 4933431I19Rik palevioletred3
Ptk2 NM_007982 Ptk2 black
H2afz NM_016750 H2afz yellow
Ren1 NM_031192 Ren1 grey
Slit2 NM_178804 Slit2 grey
ORF63 NM_144854 ORF63 turquoise
NAP106314-1 NAP106314-1 NAP106314-1 grey
Scn3b BC058636 Scn3b tan
Myot NM_001033621 Myot grey
Glce NM_033320 Glce grey
Cwf19l2 AK031423 Cwf19l2 grey
Als2 NM_028717 Als2 grey
C230057H02Rik AK082502 C230057H02Rik grey
Fmr1nb NM_174993 Fmr1nb turquoise
Ptp4a1 NM_011200 Ptp4a1 palevioletred2
Manea NM_172865 Manea grey
AK053887 AK053887 AK053887 orange
Ugt2b37 NM_053215 Ugt2b37 mediumpurple2
Cd1d1 NM_007639 Cd1d1 magenta
LOC627905 AK013921 LOC627905 grey
TC1502406 TC1502406 TC1502406 grey
Pld3 NM_011116 Pld3 lightsteelblue1
Bmp8a NM_007558 Bmp8a grey
Plekhh2 BC021518 Plekhh2 grey
NAP123523-1 NAP123523-1 NAP123523-1 cyan
Atp6v1g2 NM_023179 Atp6v1g2 cyan
Grhl1 NM_145890 Grhl1 magenta4
Stag2 NM_021465 Stag2 darkred
Eif3s10 X17373 Eif3s10 skyblue3
4930532D21Rik NM_180958 4930532D21Rik grey
LOC667823 XM_992714 LOC667823 grey
D10Bwg1379e NM_001033258 D10Bwg1379e skyblue1
Nup98 BC078630 Nup98 grey
S100a1 NM_011309 S100a1 purple
Cryz NM_009968 Cryz purple
LOC434166 BC080727 LOC434166 blue
AK053245 AK053245 AK053245 grey
Otud4 XM_194424 Otud4 grey
Csf2 NM_009969 Csf2 grey
4933433P14Rik NM_178613 4933433P14Rik grey
BC011487 NM_146174 BC011487 grey
Tmem11 NM_173453 Tmem11 grey
AK089783 AK089783 AK089783 grey
AK079288 AK079288 AK079288 grey
4933433C11Rik XM_130141 4933433C11Rik turquoise
Crsp8 NM_026896 Crsp8 grey
Mxi1 NM_010847 Mxi1 lightgreen
AK078692 AK078692 AK078692 grey
Tec NM_013689 Tec red
AK035749 AK035749 AK035749 lightsteelblue
Spatc1 NM_028852 Spatc1 paleturquoise
LOC240038 XM_139814 LOC240038 blue
Olfr576 NM_001001805 Olfr576 grey
Olfr1209 NM_146461 Olfr1209 grey
AK051616 AK051616 AK051616 grey
TC1449405 TC1449405 TC1449405 cyan
ENSMUST00000069187 ENSMUST00000069187 ENSMUST00000069187 darkseagreen4
1200009O22Rik BC006619 1200009O22Rik lightcyan
Lrpprc NM_028233 Lrpprc grey
Tagln NM_011526 Tagln tan
4932413O14Rik NM_177230 4932413O14Rik turquoise
Kcnv1 NM_026200 Kcnv1 grey
Cyp17a1 NM_007809 Cyp17a1 lightsteelblue
Zfp248 NM_028335 Zfp248 grey
AK047039 AK047039 AK047039 grey
Man1a NM_008548 Man1a salmon
Vps33a NM_029929 Vps33a grey
2810047C21Rik BC071238 2810047C21Rik grey
AK087644 AK087644 AK087644 grey
TC1505025 TC1505025 TC1505025 grey
Has1 NM_008215 Has1 greenyellow
Cmtm5 NM_026066 Cmtm5 grey
Scg2 NM_009129 Scg2 grey
Mospd3 NM_030037 Mospd3 grey
Zranb3 BC066035 Zranb3 yellow
Fgfr4 NM_008011 Fgfr4 skyblue
V2r14 NM_009489 V2r14 grey
Teddm1 NM_178244 Teddm1 grey
Paox NM_153783 Paox tan
Pik3r4 XM_898643 Pik3r4 grey
TC1494028 TC1494028 TC1494028 grey
NAP111197-1 NAP111197-1 NAP111197-1 grey
Mrm1 NM_145433 Mrm1 bisque4
Tlcd1 NM_026708 Tlcd1 honeydew1
Lmx1b NM_010725 Lmx1b mediumpurple2
D130009I18Rik AK051169 D130009I18Rik mediumpurple2
Admr NM_007412 Admr grey
Bcor NM_029510 Bcor grey
A930038C07Rik NM_172399 A930038C07Rik grey
Sf3b3 AK017529 Sf3b3 grey
AK043488 AK043488 AK043488 blue
Adamtsl5 BC034843 Adamtsl5 saddlebrown
Glo1 NM_025374 Glo1 green
AK086179 AK086179 AK086179 plum3
AK048797 AK048797 AK048797 grey
Olfr178 NM_146997 Olfr178 grey
Trip6 NM_011639 Trip6 salmon
Srpx NM_016911 Srpx grey
Igh-6 AK088666 Igh-6 grey
Tmtc3 AK018618 Tmtc3 cyan
Dnaja3 NM_023646 Dnaja3 darkseagreen4
8030423J24Rik AK020194 8030423J24Rik grey
4932442E05Rik AK016565 4932442E05Rik turquoise
AK087600 AK087600 AK087600 grey
0710001B24Rik NM_175118 0710001B24Rik greenyellow
AK039950 AK039950 AK039950 grey
AW549877 NM_145930 AW549877 grey
Stk22s1 NM_011651 Stk22s1 paleturquoise
Smyd1 NM_009762 Smyd1 brown
Chchd2 NM_024166 Chchd2 darkseagreen4
Ankrd13d NM_026720 Ankrd13d turquoise
Pcaf NM_020005 Pcaf grey
Lrp10 NM_022993 Lrp10 steelblue
Tas1r3 NM_031872 Tas1r3 paleturquoise
Wiz NM_212438 Wiz grey
Dpm2 NM_010073 Dpm2 grey
Tekt1 NM_011569 Tekt1 magenta
Strbp BC014710 Strbp bisque4
Slc15a3 NM_023044 Slc15a3 green
Phf13 NM_172705 Phf13 grey
Zfp579 NM_026741 Zfp579 red
Prkcdbp NM_028444 Prkcdbp grey
LOC434179 NM_001008427 LOC434179 green
Dsc2 NM_013505 Dsc2 grey
Fbxl19 NM_172748 Fbxl19 grey
Lnx2 NM_080795 Lnx2 grey
Ryr3 XM_619795 Ryr3 paleturquoise
Cpa2 NM_001024698 Cpa2 turquoise
1110011C06Rik AK003603 1110011C06Rik brown4
Kif16b XM_141392 Kif16b darkred
AK085855 AK085855 AK085855 grey
2610208E05Rik NM_175364 2610208E05Rik darkolivegreen4
4930452A19Rik AK019626 4930452A19Rik grey
Ift172 AK016104 Ift172 grey
AK087281 AK087281 AK087281 grey
AV147182 AV147182 AV147182 cyan
2310061J03Rik NM_133677 2310061J03Rik grey
AK035785 AK035785 AK035785 grey
ENSMUST00000020322 ENSMUST00000020322 ENSMUST00000020322 grey
Cryba4 NM_021351 Cryba4 grey
Nutf2 NM_026532 Nutf2 darkturquoise
Tsc1 NM_022887 Tsc1 lightgreen
9030420J04Rik AK082857 9030420J04Rik lightyellow
Scap2 NM_018773 Scap2 saddlebrown
Man1a2 NM_010763 Man1a2 plum3
S100pbp AK043160 S100pbp grey
Gtpbp2 NM_019581 Gtpbp2 grey
Olfr805 NM_146555 Olfr805 lightsteelblue
AK028520 AK028520 AK028520 sienna3
Olfr935 NM_146746 Olfr935 grey
Krit1 AK045956 Krit1 grey
Shprh BC055003 Shprh grey
Prickle1 NM_001033217 Prickle1 green
Pus3 NM_023292 Pus3 orangered3
Hapln1 NM_013500 Hapln1 bisque4
Podxl2 NM_176973 Podxl2 sienna3
AK012436 AK012436 AK012436 grey
Tshz2 NM_080455 Tshz2 grey
NAP029477-1 NAP029477-1 NAP029477-1 grey
2210011G09Rik BG970498 2210011G09Rik yellow4
Arbp NM_007475 Arbp skyblue4
TC1410604 TC1410604 TC1410604 grey
2310004N24Rik BC027639 2310004N24Rik grey
AK039199 AK039199 AK039199 grey
9030617O03Rik NM_145448 9030617O03Rik grey
Adam1b NM_172125 Adam1b grey
AK084369 AK084369 AK084369 grey
AK075627 AK075627 AK075627 grey
Atp1a2 NM_178405 Atp1a2 saddlebrown
6820429M01 NM_172749 6820429M01 grey
Epb4.1l1 NM_001003815 Epb4.1l1 grey
Tbc1d2 NM_198664 Tbc1d2 darkorange
1700010B08Rik AK005811 1700010B08Rik cyan
D4Ertd429e NM_177672 D4Ertd429e grey
Pik3r3 NM_181585 Pik3r3 sienna3
3110049I03Rik AK014197 3110049I03Rik grey
Trip10 NM_134125 Trip10 red
3110018I06Rik AK014062 3110018I06Rik grey
AK033120 AK033120 AK033120 grey
Nlgn1 AK083116 Nlgn1 grey
NAP108722-1 NAP108722-1 NAP108722-1 paleturquoise
AI838057 AK145182 AI838057 purple
Dusp18 NM_173745 Dusp18 grey
Uck1 NM_011675 Uck1 darkmagenta
ENSMUST00000078072 ENSMUST00000078072 ENSMUST00000078072 grey
4930404H21Rik BC100509 4930404H21Rik grey
2410001C21Rik NM_025542 2410001C21Rik purple
NAP058227-1 NAP058227-1 NAP058227-1 grey
Mir16 NM_019580 Mir16 honeydew1
BC015286 NM_198171 BC015286 sienna3
Tmem81 NM_029025 Tmem81 grey
BC029127 BC029127 BC029127 grey
Arhgef18 NM_133962 Arhgef18 grey
AK041471 AK041471 AK041471 grey
Alg6 AK157903 Alg6 darkseagreen4
Hk1 BC072628 Hk1 grey
Pou3f4 NM_008901 Pou3f4 turquoise
5930434B04Rik NM_029862 5930434B04Rik grey
AK054189 AK054189 AK054189 blue
Ankrd48 AK005775 Ankrd48 turquoise
4930447J18Rik AK015201 4930447J18Rik turquoise
Mtf1 AV316320 Mtf1 grey
Mll1 XM_110671 Mll1 grey
9330133O14Rik NM_176948 9330133O14Rik grey
A_51_P277241 A_51_P277241 A_51_P277241 turquoise
Pik3r1 NM_011085 Pik3r1 grey
LOC621377 AK047372 LOC621377 grey
NAP053676-1 NAP053676-1 NAP053676-1 grey
AK028495 AK028495 AK028495 black
Ttc26 NM_153600 Ttc26 magenta
ENSMUST00000089776 ENSMUST00000089776 ENSMUST00000089776 mediumpurple3
Gpam NM_008149 Gpam grey
D17Ertd441e NM_198937 D17Ertd441e yellowgreen
Usp11 NM_145628 Usp11 grey
Pet112l NM_144896 Pet112l grey
Apob48r NM_138310 Apob48r red
Psrc2 NM_001033261 Psrc2 grey
Selenbp2 NM_019414 Selenbp2 grey
Dpy19l3 NM_178704 Dpy19l3 royalblue
1700080G18Rik XM_001000195 1700080G18Rik grey
Ush3a NM_153384 Ush3a grey
Olfr1412 NM_146277 Olfr1412 mediumpurple2
AK043056 AK043056 AK043056 mediumpurple2
Car8 NM_007592 Car8 grey
Dnahc12 XM_976110 Dnahc12 magenta
Col17a1 NM_007732 Col17a1 lightyellow
Zfp26 XM_977451 Zfp26 skyblue4
Tekt3 AK016718 Tekt3 grey
Ppid NM_026352 Ppid grey
BI152977 BI152977 BI152977 firebrick4
AK054537 AK054537 AK054537 blue
Usp31 AK122466 Usp31 grey
Cpt1b NM_009948 Cpt1b grey
Tmem134 NM_025889 Tmem134 grey
1700129C05Rik NM_026461 1700129C05Rik turquoise
Mef2a AK136368 Mef2a grey
Olfr492 NM_146497 Olfr492 grey
A130079P16Rik AK034599 A130079P16Rik grey
Ryr2 NM_023868 Ryr2 grey
Abcc2 NM_013806 Abcc2 grey
Cnot6 BC037217 Cnot6 greenyellow
Pyy NM_145435 Pyy brown
AK089137 AK089137 AK089137 grey
Gm837 XM_287555 Gm837 grey
A430090L17Rik AK086918 A430090L17Rik black
BC006942 BC006942 BC006942 turquoise
Rbx1 NM_019712 Rbx1 grey
Trim27 NM_009054 Trim27 grey
Plekhk1 AK045134 Plekhk1 grey60
Napg BC026977 Napg grey
Dst NM_133833 Dst grey
A630031M04Rik AK039749 A630031M04Rik turquoise
2210421G13Rik NM_175391 2210421G13Rik grey
A_52_P932574 A_52_P932574 A_52_P932574 paleturquoise
Stno NM_183426 Stno lightcyan
NAP027986-1 NAP027986-1 NAP027986-1 grey
Cml4 NM_023455 Cml4 paleturquoise
Arsa NM_009713 Arsa grey
5830400J07Rik AK017886 5830400J07Rik grey
Zfhx2as AK032589 Zfhx2as paleturquoise
Rnf6 NM_028774 Rnf6 orange
TC1494175 TC1494175 TC1494175 floralwhite
BI662359 BI662359 BI662359 grey60
Abhd4 NM_134076 Abhd4 saddlebrown
AK039352 AK039352 AK039352 grey
Myb NM_033597 Myb grey
H2-Q10 NM_010391 H2-Q10 purple
Tnnt3 NM_011620 Tnnt3 grey
Ankrd42 AK029888 Ankrd42 grey
E330013P08Rik AK043262 E330013P08Rik grey
Gpr6 NM_199058 Gpr6 midnightblue
Pde1a NM_016744 Pde1a grey
Hadhsc NM_008212 Hadhsc green
Tssc1 NM_201357 Tssc1 black
Pfkfb2 NM_008825 Pfkfb2 grey
Ascl1 NM_008553 Ascl1 plum1
Runx3 NM_019732 Runx3 green
2300003P22Rik BC057938 2300003P22Rik coral1
LOC380687 NM_001001978 LOC380687 lightsteelblue1
BI694651 BI694651 BI694651 grey
Tubgcp6 AK052293 Tubgcp6 grey
Rarb NM_011243 Rarb magenta
Zbtb32 NM_021397 Zbtb32 salmon
Gprk5 NM_018869 Gprk5 lightpink4
6330416G13Rik NM_144905 6330416G13Rik plum1
A730008I21Rik AK042591 A730008I21Rik grey
2410003P15Rik NM_018888 2410003P15Rik grey
Dusp8 NM_008748 Dusp8 grey
Speer6-ps1 AK006638 Speer6-ps1 grey
Olfr730 NM_146493 Olfr730 grey
Evx2 NM_007967 Evx2 mediumpurple2
Cck NM_031161 Cck grey
Papd1 NM_026157 Papd1 royalblue
Pcoln3 NM_145606 Pcoln3 grey
AK040647 AK040647 AK040647 grey
Sh3bgr NM_015825 Sh3bgr bisque4
Zmym4 BC050924 Zmym4 darkseagreen4
Gria2 NM_013540 Gria2 blue
Olfr180 NM_001011662 Olfr180 grey
A230072E10Rik AK081752 A230072E10Rik darkgreen
Cntn4 NM_173004 Cntn4 pink
Gm355 XM_141353 Gm355 turquoise
Defb37 NM_181683 Defb37 grey
Timm8b NM_013897 Timm8b grey
Cetn2 NM_019405 Cetn2 grey
Mrpl39 NM_017404 Mrpl39 indianred4
ENSMUST00000062067 ENSMUST00000062067 ENSMUST00000062067 grey
2310002J21Rik BC037041 2310002J21Rik grey
ENSMUST00000025177 ENSMUST00000025177 ENSMUST00000025177 grey
Ctxn1 NM_183315 Ctxn1 magenta
Tmem39b NM_199305 Tmem39b grey
Sfrs12 NM_172592 Sfrs12 orange
Zmym6 NM_177462 Zmym6 yellow4
6230416A05Rik AK018089 6230416A05Rik yellow
Tera NM_019643 Tera grey
Pafah1b3 NM_008776 Pafah1b3 darkgrey
NAP057029-1 NAP057029-1 NAP057029-1 grey
Klri2 NM_177155 Klri2 turquoise
Glmn NM_133248 Glmn yellow
AK085261 AK085261 AK085261 grey
2900054J07Rik XM_619117 2900054J07Rik cyan
2610027K06Rik AK011568 2610027K06Rik lightyellow
Pdia6 NM_027959 Pdia6 grey
Map4k5 NM_024275 Map4k5 lightpink4
4930573I19Rik AK147592 4930573I19Rik lightsteelblue
LOC238896 XM_138861 LOC238896 grey
Dock2 NM_033374 Dock2 red
Olfr685 NM_001011857 Olfr685 grey
Bst2 NM_198095 Bst2 greenyellow
Nanos3 NM_194059 Nanos3 paleturquoise
Rbm41 AK077972 Rbm41 grey
NAP044074-1 NAP044074-1 NAP044074-1 lightsteelblue
Gaa NM_008064 Gaa grey
Ddx19a NM_007916 Ddx19a grey
Islr NM_012043 Islr grey
1700019N19Rik NM_026208 1700019N19Rik paleturquoise
Myl6b AK017625 Myl6b midnightblue
Mia1 NM_019394 Mia1 mediumorchid
4921528I01Rik NM_027616 4921528I01Rik grey
C630007C17Rik BC035535 C630007C17Rik grey
BC039142 BC039142 BC039142 lightcoral
Lifr NM_013584 Lifr grey
Pstpip2 AK031963 Pstpip2 grey
Ptrf NM_008986 Ptrf tan
AK048883 AK048883 AK048883 grey
Cpeb4 AK173229 Cpeb4 orangered3
AK131168 AK131168 AK131168 grey
Ctse NM_007799 Ctse salmon
Dhx15 NM_007839 Dhx15 grey
Nmt2 NM_008708 Nmt2 yellow
AK079788 AK079788 AK079788 grey
NAP051777-1 NAP051777-1 NAP051777-1 grey
AK172174 AK172174 AK172174 grey
NAP029213-1 NAP029213-1 NAP029213-1 grey
LOC624187 XM_897035 LOC624187 grey
Chrng NM_009604 Chrng mediumpurple2
Ripk5 NM_172516 Ripk5 navajowhite2
D330027G24Rik AK052318 D330027G24Rik lightyellow
Tm4sf4 NM_145539 Tm4sf4 mediumpurple2
Nxf1 NM_016813 Nxf1 grey
AK051759 AK051759 AK051759 grey
Ifnar1 NM_010508 Ifnar1 grey
AK052070 AK052070 AK052070 grey
Fkbp6 NM_033571 Fkbp6 grey
AK046467 AK046467 AK046467 grey
Rkhd3 XM_620516 Rkhd3 lightyellow
Angel2 NM_021421 Angel2 grey
4930529K09Rik AK019672 4930529K09Rik grey
Hist1h2be NM_178194 Hist1h2be bisque4
Ythdc2 XM_140310 Ythdc2 grey
Ints2 NM_027421 Ints2 grey
Hpgd NM_008278 Hpgd lightpink4
Pard6g NM_053117 Pard6g thistle
Olfr214 NM_146759 Olfr214 mediumpurple2
AK090167 AK090167 AK090167 magenta4
A530026G17 AK040806 A530026G17 grey
Isg20l2 NM_177663 Isg20l2 grey
Ctsj NM_012007 Ctsj turquoise
Hrb NM_010472 Hrb grey
Mutyh NM_133250 Mutyh grey
Pvt1 Z11981 Pvt1 grey
1700020C07Rik AK006145 1700020C07Rik grey
2700008E08Rik AK012219 2700008E08Rik cyan
Rora NM_013646 Rora grey60
Heph NM_010417 Heph grey
9430025N12 9430025N12 9430025N12 grey
Nrf1 NM_010938 Nrf1 grey
Olfr128 NM_206816 Olfr128 cyan
Ptpn9 NM_019651 Ptpn9 grey
Gnb2 NM_010312 Gnb2 plum2
AK053302 AK053302 AK053302 grey
Bcl2l12 NM_029410 Bcl2l12 grey
E430002G05Rik NM_173749 E430002G05Rik yellow
Nek8 NM_080849 Nek8 palevioletred2
2610109H07Rik NM_027426 2610109H07Rik pink
AK047731 AK047731 AK047731 grey
Cant1 NM_029502 Cant1 grey
AB017433 AB017433 AB017433 salmon4
Asb3 NM_023906 Asb3 lightsteelblue
Cacnb2 AK143332 Cacnb2 darkseagreen3
Emilin3 NM_182840 Emilin3 grey
Rnf41 NM_026259 Rnf41 grey
4932442K08Rik NM_024203 4932442K08Rik tan
Shroom4 NM_001040459 Shroom4 paleturquoise
NAP123224-1 NAP123224-1 NAP123224-1 lightcoral
Cntnap4 NM_130457 Cntnap4 paleturquoise
AK083933 AK083933 AK083933 blue
AK042909 AK042909 AK042909 grey
Clpb NM_009191 Clpb grey
B230214O09Rik AK045604 B230214O09Rik turquoise
Prss15 NM_028782 Prss15 brown2
Uox NM_009474 Uox magenta
Dpp3 NM_133803 Dpp3 darkred
Cabp4 NM_144532 Cabp4 red
ENSMUST00000066425 ENSMUST00000066425 ENSMUST00000066425 grey
Zmynd12 NM_001014900 Zmynd12 magenta
Vamp2 NM_009497 Vamp2 yellow
D530004J12Rik AK085190 D530004J12Rik floralwhite
LOC384261 XM_903780 LOC384261 grey
Stard13 NM_146258 Stard13 grey
Mbp NM_001025245 Mbp grey
Hemt1 NM_010416 Hemt1 lightsteelblue
Atpbd3 NM_145582 Atpbd3 grey
Vmo1 NM_001013607 Vmo1 turquoise
Vamp4 NM_016796 Vamp4 lightsteelblue1
Pcbp3 NM_021568 Pcbp3 mediumpurple3
1810011H11Rik AK007434 1810011H11Rik grey
Rps6ka2 NM_011299 Rps6ka2 grey
Rhebl1 NM_026967 Rhebl1 magenta
Olfr1302 NM_146889 Olfr1302 mediumpurple2
AK034352 AK034352 AK034352 grey
Ppp2r2a BC065100 Ppp2r2a darkolivegreen4
Mylpf NM_016754 Mylpf grey
4930480E11Rik AK015598 4930480E11Rik grey
Qser1 XM_130565 Qser1 darkred
Kcnj4 NM_008427 Kcnj4 paleturquoise
1700010I14Rik NM_025851 1700010I14Rik mediumpurple2
Htf9c NM_008307 Htf9c grey
Armc9 NM_027507 Armc9 yellow4
Thnsl1 NM_177588 Thnsl1 grey
TC1449546 TC1449546 TC1449546 mediumpurple2
Vps28 NM_025842 Vps28 grey
Fscn2 NM_172802 Fscn2 grey
A830006F12Rik NM_177164 A830006F12Rik grey
E130112L23Rik NM_198249 E130112L23Rik sienna3
Arsg NM_028710 Arsg grey
Psap NM_011179 Psap grey
Zfp458 NM_001001152 Zfp458 grey
Krtap6-1 NM_010672 Krtap6-1 antiquewhite4
6530401N04Rik NM_029545 6530401N04Rik mediumpurple2
Tnfrsf1b NM_011610 Tnfrsf1b green
Nploc4 NM_199469 Nploc4 grey60
Zfp336 NM_028986 Zfp336 greenyellow
BC021611 BC021611 BC021611 grey
Epha10 NM_177671 Epha10 grey
Rpgrip1 NM_023879 Rpgrip1 grey
Olfr845 NM_207145 Olfr845 cyan
ENSMUST00000051469 ENSMUST00000051469 ENSMUST00000051469 yellow
AK052900 AK052900 AK052900 grey
Defb3 NM_013756 Defb3 cyan
Olfr938 NM_146438 Olfr938 grey
4933435N07Rik AK017073 4933435N07Rik grey
Hif1a NM_010431 Hif1a lightgreen
A130092J06Rik NM_175511 A130092J06Rik mediumpurple3
Glt25d1 NM_146211 Glt25d1 grey
Ypel2 AK089126 Ypel2 grey
AK031381 AK031381 AK031381 grey
5330426L24Rik BC022905 5330426L24Rik turquoise
Gpr119 NM_181751 Gpr119 paleturquoise
Kbtbd8 NM_001008785 Kbtbd8 grey
Olfr656 NM_147075 Olfr656 paleturquoise
1700095A21Rik AK007074 1700095A21Rik grey
Cox4nb NM_010926 Cox4nb grey
Muc4 NM_080457 Muc4 grey
NAP070564-1 NAP070564-1 NAP070564-1 grey
ENSMUST00000068914 ENSMUST00000068914 ENSMUST00000068914 grey
AK040668 AK040668 AK040668 grey
NAP043587-1 NAP043587-1 NAP043587-1 grey
Ttbk2 NM_001024856 Ttbk2 grey
Hnmt NM_080462 Hnmt darkseagreen3
AK082281 AK082281 AK082281 grey
D5Ertd593e NM_175096 D5Ertd593e lightgreen
AK043005 AK043005 AK043005 grey
Olfr780 NM_146284 Olfr780 paleturquoise
Trip11 XM_001001171 Trip11 plum3
ENSMUST00000066275 ENSMUST00000066275 ENSMUST00000066275 salmon4
4930427A07Rik NM_134041 4930427A07Rik grey
A1300008O04Rik AK037343 A1300008O04Rik grey
NAP028395-1 NAP028395-1 NAP028395-1 paleturquoise
AK030494 AK030494 AK030494 grey
Slc13a2 NM_022411 Slc13a2 palevioletred3
Ssr4 NM_009279 Ssr4 darkturquoise
Adal BC050879 Adal grey
BC069963 BC069963 BC069963 grey
Rgs5 NM_009063 Rgs5 grey
Ldha NM_010699 Ldha lightsteelblue1
Cyb561 NM_007805 Cyb561 mediumpurple3
AK041802 AK041802 AK041802 grey
Hnrpm NM_029804 Hnrpm grey
Wnt7a NM_009527 Wnt7a lightcoral
Mapre1 NM_007896 Mapre1 grey
Kif13a NM_010617 Kif13a grey60
Casp8 NM_009812 Casp8 lightcyan
4833412L08Rik AK076463 4833412L08Rik grey
Ppp1r9a NM_181595 Ppp1r9a mediumorchid
B130024G19Rik NM_001004183 B130024G19Rik grey
Nup93 NM_172410 Nup93 black
Palm2 NM_172868 Palm2 grey
Trpm6 NM_153417 Trpm6 grey
Pigw NM_027388 Pigw grey
Il17rd BC066804 Il17rd cyan
Bspry NM_138653 Bspry darkgrey
D5Ertd135e AK153792 D5Ertd135e grey
Usp42 NM_029749 Usp42 grey
9830124H08Rik NM_144842 9830124H08Rik darkorange
AK050977 AK050977 AK050977 purple
Wfdc1 NM_023395 Wfdc1 skyblue
Syn2 AK029181 Syn2 purple
Ccr4 NM_009916 Ccr4 grey
6330412F12Rik NM_016736 6330412F12Rik grey
Col6a3 XM_897036 Col6a3 sienna3
H2-Q1 AK037574 H2-Q1 purple
Saa4 NM_011316 Saa4 grey
5730596K20Rik NM_146091 5730596K20Rik darkorange
F730043H23 AK089512 F730043H23 grey
Impg2 NM_174876 Impg2 grey
Ctnnb1 NM_007614 Ctnnb1 purple
NAP108362-1 NAP108362-1 NAP108362-1 grey
Afg3l1 NM_054070 Afg3l1 lightsteelblue1
Ctla2b AK150917 Ctla2b grey
Dnajb4 NM_025926 Dnajb4 darkred
1700047E16Rik NM_173431 1700047E16Rik orange
Rhobtb2 NM_153514 Rhobtb2 grey
Hint3 NM_025798 Hint3 darkmagenta
Papss1 NM_011863 Papss1 grey
BC005655 NM_145386 BC005655 salmon2
AK051089 AK051089 AK051089 grey
Psmd10 NM_016883 Psmd10 lightgreen
Ugt1a6b NM_201410 Ugt1a6b grey
AK045155 AK045155 AK045155 grey
Wdr45l NM_025793 Wdr45l grey
Ddx23 BC049928 Ddx23 orange
Klk11 NM_019974 Klk11 paleturquoise
Ccin NM_001002787 Ccin paleturquoise
C330024D21Rik AK049146 C330024D21Rik grey
AK035470 AK035470 AK035470 lightsteelblue
Thy1 NM_009382 Thy1 mediumpurple3
Olfr583 NM_146757 Olfr583 grey
Apaf1 NM_001042558 Apaf1 lightgreen
Eef1d NM_023240 Eef1d grey
Ptprv NM_007955 Ptprv turquoise
Klra6 NM_008464 Klra6 grey
Slk AK122218 Slk grey
Sell NM_011346 Sell red
2810002I04Rik NM_172414 2810002I04Rik grey
Scamp2 NM_022813 Scamp2 lightcyan
Akap9 NM_194462 Akap9 grey
Olfr727 NM_146319 Olfr727 mediumpurple4
Capns1 NM_009795 Capns1 plum2
Ganab NM_008060 Ganab grey
Syngr1 NM_009303 Syngr1 grey
Spsb2 NM_013539 Spsb2 grey
Nars2 NM_153591 Nars2 grey
Ppp1r12c AK144691 Ppp1r12c grey
1700029F09Rik BC099557 1700029F09Rik yellow
AK035203 AK035203 AK035203 grey
Dact2 AK041604 Dact2 black
Klf15 NM_023184 Klf15 firebrick4
Ndufa8 NM_026703 Ndufa8 blue
D230021J17Rik AK051943 D230021J17Rik grey
Dnajc12 NM_013888 Dnajc12 magenta
Hace1 NM_172473 Hace1 grey
4930431P19Rik AK031634 4930431P19Rik grey
Ptk7 NM_175168 Ptk7 grey
Skiv2l2 NM_028151 Skiv2l2 grey
AL033314 NM_019776 AL033314 lightsteelblue1
Olfr99 NM_146515 Olfr99 grey
ENSMUST00000062071 ENSMUST00000062071 ENSMUST00000062071 mediumpurple2
AK084281 AK084281 AK084281 grey
Mrpl38 NM_024177 Mrpl38 brown2
AK089647 AK089647 AK089647 grey
2010003O02Rik AK008077 2010003O02Rik lightsteelblue1
9030612M13Rik NM_172458 9030612M13Rik grey
AK040429 AK040429 AK040429 grey
Rcl1 NM_021525 Rcl1 grey
Rbak NM_021326 Rbak lightyellow
Gm166 NM_001033040 Gm166 magenta
Ankrd26 XM_132817 Ankrd26 skyblue3
AK141783 AK141783 AK141783 greenyellow
Huwe1 NM_021523 Huwe1 firebrick4
Rps6kc1 BC058403 Rps6kc1 grey
Bai3 AK129162 Bai3 blue
Glra2 NM_183427 Glra2 grey
Mybbp1a NM_016776 Mybbp1a grey
Wt1 NM_144783 Wt1 magenta4
Mapk14 NM_011951 Mapk14 grey
Emg1 NM_013536 Emg1 grey
Mnd1 NM_029797 Mnd1 grey
Zfp219 NM_027248 Zfp219 palevioletred2
AK048768 AK048768 AK048768 grey
Hus1b NM_153072 Hus1b grey
D330028D13Rik NM_172727 D330028D13Rik black
ENSMUST00000031271 ENSMUST00000031271 ENSMUST00000031271 purple
Dusp1 NM_013642 Dusp1 grey
TC1531561 TC1531561 TC1531561 cyan
4930424G05Rik NM_026251 4930424G05Rik grey
BC031441 NM_146249 BC031441 darkseagreen4
1700029M20Rik AK006510 1700029M20Rik cyan
Farp1 NM_134082 Farp1 red
Pick1 NM_008837 Pick1 purple
4930533C12Rik XM_915833 4930533C12Rik grey
ENSMUST00000065443 ENSMUST00000065443 ENSMUST00000065443 grey
5033417F24Rik AK018199 5033417F24Rik brown
AK082723 AK082723 AK082723 grey
E130012K09 NM_174999 E130012K09 grey
B230120H23Rik NM_023057 B230120H23Rik grey
AW061290 NM_201361 AW061290 green
C330018K18Rik NM_177352 C330018K18Rik skyblue3
6330403L08Rik AK147342 6330403L08Rik black
AK035617 AK035617 AK035617 grey
5830469G19Rik AK018045 5830469G19Rik grey
ENSMUST00000007346 ENSMUST00000007346 ENSMUST00000007346 grey
Hel308 BC082601 Hel308 maroon
2700099C18Rik AK012623 2700099C18Rik turquoise
Stx17 NM_026343 Stx17 grey
Atp2c1 AK032255 Atp2c1 grey
Pggt1b NM_172627 Pggt1b grey
AK047392 AK047392 AK047392 grey
Impa1 NM_018864 Impa1 royalblue
Cdh18 AK046389 Cdh18 grey
Snrpf BC100499 Snrpf darkorange
Prei4 AK009137 Prei4 grey
BC025833 NM_145987 BC025833 grey
Ptprd D13903 Ptprd sienna3
Ppp2r4 NM_138748 Ppp2r4 grey
Elovl7 NM_029001 Elovl7 brown2
Atpaf1 NM_181040 Atpaf1 grey
L20961 L20961 L20961 salmon4
1200013P24Rik NM_029090 1200013P24Rik grey
Snx12 AK170992 Snx12 grey
Ctrl NM_023182 Ctrl grey
Hand1 NM_008213 Hand1 grey
V1re8 NM_134197 V1re8 mediumpurple2
Anxa4 NM_013471 Anxa4 grey
1700010C24Rik NM_027401 1700010C24Rik mediumpurple2
NAP051793-1 NAP051793-1 NAP051793-1 grey
AI450540 NM_145505 AI450540 plum3
AK050657 AK050657 AK050657 grey
BC026782 NM_001025575 BC026782 brown4
Larp7 NM_001037823 Larp7 grey
AK050055 AK050055 AK050055 grey
AK045855 AK045855 AK045855 grey
Psme3 NM_011192 Psme3 grey
Map3k12 NM_009582 Map3k12 darkolivegreen4
Dnmt3b NM_010068 Dnmt3b grey
ENSMUST00000066134 ENSMUST00000066134 ENSMUST00000066134 grey
Shc4 NM_199022 Shc4 cyan
Tigd2 XM_144820 Tigd2 grey
Gcnt1 NM_010265 Gcnt1 red
Olfr998 NM_146436 Olfr998 grey
Ncor1 NM_011308 Ncor1 yellow
A_51_P305350 A_51_P305350 A_51_P305350 grey
2610507B11Rik NM_001002004 2610507B11Rik grey
Ppp1r1c AK051449 Ppp1r1c cyan
A830080D01Rik NM_001033472 A830080D01Rik orangered3
Dmgdh NM_028772 Dmgdh grey
AK081713 AK081713 AK081713 grey
4930453L07Rik AK015455 4930453L07Rik grey
Ceacam13 NM_028171 Ceacam13 white
Gpr101 NM_001033360 Gpr101 cyan
Gata4 NM_008092 Gata4 cyan
Msr2 NM_030707 Msr2 mediumorchid
LOC624621 XM_973418 LOC624621 turquoise
1700047A11Rik AK006702 1700047A11Rik grey
Tcn2 NM_015749 Tcn2 darkmagenta
Thex1 NM_026067 Thex1 plum
AK029410 AK029410 AK029410 darkred
AK047278 AK047278 AK047278 grey
C330023M02Rik NM_172722 C330023M02Rik green
C1galt1 AK008884 C1galt1 grey
Adcy9 NM_009624 Adcy9 skyblue
Aldh16a1 AK169346 Aldh16a1 grey
Cyp51 NM_020010 Cyp51 royalblue
Mfap2 NM_008546 Mfap2 lightpink4
Rpp21 NM_026308 Rpp21 grey
Golgb1 XM_148244 Golgb1 skyblue3
Cmtm2a NM_027022 Cmtm2a saddlebrown
Rtel1 NM_001001882 Rtel1 grey
Slc13a3 NM_054055 Slc13a3 grey
Edn1 NM_010104 Edn1 grey
Arl6 NM_019665 Arl6 grey
TC1539980 TC1539980 TC1539980 grey
Ppil4 NM_026141 Ppil4 grey
ENSMUST00000043911 ENSMUST00000043911 ENSMUST00000043911 greenyellow
Hspa4l NM_011020 Hspa4l magenta
E130319B15Rik NM_178663 E130319B15Rik yellow3
Olfr1359 NM_001011820 Olfr1359 paleturquoise
Syt4 NM_009308 Syt4 grey
Pan3 NM_028291 Pan3 grey
Casc4 NM_177054 Casc4 lightyellow
Gnpda1 NM_011937 Gnpda1 lightcyan
Rdh9 NM_153133 Rdh9 grey
Cap1 NM_007598 Cap1 lightsteelblue1
Cml2 NM_053096 Cml2 mediumpurple4
Gm93 NM_001004061 Gm93 blue2
AK034161 AK034161 AK034161 grey
4930562F17Rik AK016192 4930562F17Rik grey
2010315L10Rik NM_025917 2010315L10Rik grey
Creb1 NM_009952 Creb1 skyblue3
Tmprss11f AK036957 Tmprss11f grey
Cdkn2a NM_009877 Cdkn2a grey
Zcchc7 NM_177027 Zcchc7 maroon
Ptprb NM_029928 Ptprb grey60
Rwdd1 NM_025614 Rwdd1 grey
Olfr1312 NM_146362 Olfr1312 grey
AK085383 AK085383 AK085383 grey
Ube2q2 NM_180600 Ube2q2 darkred
B130007I08 AK052075 B130007I08 grey
Rassf6 NM_028478 Rassf6 grey
Slc2a9 NM_145559 Slc2a9 pink
9230115E21Rik AK165145 9230115E21Rik mediumpurple2
Casc1 NM_177222 Casc1 coral2
AK035808 AK035808 AK035808 antiquewhite2
ENSMUST00000081102 ENSMUST00000081102 ENSMUST00000081102 grey
Ftcd NM_080845 Ftcd mediumpurple2
Mrgprb1 NM_205810 Mrgprb1 grey
Abcf3 AK030626 Abcf3 darkolivegreen4
LOC673273 XM_001005166 LOC673273 turquoise
G431001I09Rik NM_133837 G431001I09Rik indianred4
AK080781 AK080781 AK080781 darkred
Prkch NM_008856 Prkch steelblue
Traf5 NM_011633 Traf5 grey
4921509E07Rik NM_027597 4921509E07Rik grey
Rpp38 NM_001013376 Rpp38 darkturquoise
AK037397 AK037397 AK037397 grey
TC1480428 TC1480428 TC1480428 cyan
Ccdc104 NM_025740 Ccdc104 maroon
Spop NM_025287 Spop maroon
Il12b NM_008352 Il12b salmon
Olfr1381 NM_146469 Olfr1381 cyan
Cab39 NM_133781 Cab39 grey
Bank1 NM_001033350 Bank1 coral1
A930034L06Rik NM_175692 A930034L06Rik grey
AJ250689 AJ250689 AJ250689 cyan
Tmem41b NM_153525 Tmem41b grey
Aoah NM_012054 Aoah green
A330053N03Rik AK032503 A330053N03Rik mediumpurple4
Ppig XM_899890 Ppig orange
Cmah NM_007717 Cmah salmon
Ibrdc1 XM_193558 Ibrdc1 grey
Lman1 NM_027400 Lman1 grey
BC021891 NM_145608 BC021891 brown
Top1 NM_009408 Top1 grey
Olfr1045 NM_147017 Olfr1045 grey
Cldn16 NM_053241 Cldn16 turquoise
AK080633 AK080633 AK080633 grey
Arfgap3 NM_025445 Arfgap3 grey
5830457H20Rik NM_173756 5830457H20Rik grey
1700060H10Rik NM_133751 1700060H10Rik grey
Rab19 NM_011226 Rab19 mediumpurple3
AK085397 AK085397 AK085397 grey
Tcba1 NM_001013411 Tcba1 brown
Mapkapk2 NM_008551 Mapkapk2 lightsteelblue1
Lims2 NM_144862 Lims2 lightpink4
Dsc3 NM_007882 Dsc3 grey
LOC665048 XM_974176 LOC665048 grey
1700128E19Rik AK007309 1700128E19Rik paleturquoise
4930550G17Rik BY715687 4930550G17Rik turquoise
TC1420198 TC1420198 TC1420198 grey
Tyr NM_011661 Tyr grey
Foxd1 NM_008242 Foxd1 grey
A_52_P724737 A_52_P724737 A_52_P724737 grey
Fat4 NM_183221 Fat4 lightcyan
Tomm40 NM_016871 Tomm40 steelblue
Cnnm2 NM_033569 Cnnm2 grey
Cnn2 NM_007725 Cnn2 darkmagenta
Plac9 NM_207229 Plac9 red
2810439F02Rik NM_028341 2810439F02Rik tan
Usp49 NM_198421 Usp49 grey
AK047097 AK047097 AK047097 grey
Fchsd2 NM_199012 Fchsd2 darkred
Elmo3 NM_172760 Elmo3 red
Lbx2 NM_010692 Lbx2 skyblue
Stch NM_030201 Stch plum2
Erf NM_010155 Erf grey
Icosl NM_015790 Icosl grey
NAP026936-1 NAP026936-1 NAP026936-1 turquoise
Itga6 BC024571 Itga6 grey
Aaas NM_153416 Aaas darkorange
Eif2c3 BC060127 Eif2c3 grey
A530099J19Rik NM_175688 A530099J19Rik grey
P2ry5 NM_175116 P2ry5 grey
Ccdc52 NM_144550 Ccdc52 darkred
4930521E07Rik NM_026260 4930521E07Rik grey
0610039H22Rik AK002838 0610039H22Rik darkolivegreen
Cxcl15 AK142955 Cxcl15 purple
Igfbp4 NM_010517 Igfbp4 plum2
Ttll6 NM_172799 Ttll6 magenta
AI839735 NM_178915 AI839735 cyan
Gsto2 NM_026619 Gsto2 grey
TC1476722 TC1476722 TC1476722 grey
LOC636687 XM_912173 LOC636687 maroon
Tm7sf3 BC049960 Tm7sf3 skyblue3
Cdk5rap3 NM_030248 Cdk5rap3 grey
Nfic NM_026756 Nfic red
Ube2d3 NM_025356 Ube2d3 grey
Fgf10 NM_008002 Fgf10 darkred
B430007K19Rik AK046555 B430007K19Rik grey
March7 NM_020575 March7 grey
Amelx NM_009666 Amelx cyan
Hira NM_010435 Hira maroon
Rlf XM_900563 Rlf grey
Zpbp2 NM_027061 Zpbp2 mediumpurple3
D930044I17Rik AK048839 D930044I17Rik grey
Nmt1 NM_008707 Nmt1 yellow
Actr3b BC053106 Actr3b grey
Grip1 NM_028736 Grip1 magenta
Defb40 NM_183039 Defb40 grey
Nkx6-3 AK147163 Nkx6-3 grey
Timeless NM_011589 Timeless yellowgreen
Wnt1 NM_021279 Wnt1 ivory
4930471M23Rik NM_175675 4930471M23Rik yellow
Eif4b NM_145625 Eif4b grey
2610206B13Rik NM_026047 2610206B13Rik grey
AK042082 AK042082 AK042082 skyblue3
Ube2j1 NM_019586 Ube2j1 darkslateblue
AK051581 AK051581 AK051581 grey
Bmp8b NM_007559 Bmp8b grey
Nfs1 NM_010911 Nfs1 darkred
Fabp9 NM_011598 Fabp9 turquoise
A_52_P541760 A_52_P541760 A_52_P541760 grey
D4Ertd681e AK078562 D4Ertd681e grey
Rfxdc2 NM_001033536 Rfxdc2 grey
AK042179 AK042179 AK042179 grey
2410018C20Rik NM_026423 2410018C20Rik grey
Gpbp1l1 NM_029868 Gpbp1l1 grey
Olfr606 NM_147094 Olfr606 paleturquoise
Cpne8 NM_025815 Cpne8 black
Gdf2 NM_019506 Gdf2 grey
P4ha1 NM_011030 P4ha1 grey
B230209E15Rik XM_489182 B230209E15Rik grey
D130058I21Rik NM_177776 D130058I21Rik salmon
Gdnf NM_010275 Gdnf grey
C230050L11 NM_177833 C230050L11 coral2
NAP000001-074 NAP000001-074 NAP000001-074 grey
LOC545814 AJ245454 LOC545814 grey
Tfg NM_019678 Tfg grey
Pax2 NM_011037 Pax2 grey
Zfp644 NM_026856 Zfp644 grey60
Slc13a4 NM_172892 Slc13a4 floralwhite
1700001P01Rik NM_028156 1700001P01Rik grey
Gatad2b AK173113 Gatad2b grey
Drg1 NM_007879 Drg1 grey
4933432I03Rik AK017023 4933432I03Rik grey
Nab1 AK018122 Nab1 lightgreen
Acyp1 NM_025421 Acyp1 purple
Ddx46 NM_145975 Ddx46 skyblue3
4930589P08Rik AK017048 4930589P08Rik grey
9430018C23Rik AK020423 9430018C23Rik grey
AK033185 AK033185 AK033185 grey
Atm NM_007499 Atm grey
9330111N05Rik AK045499 9330111N05Rik grey
Gch1 NM_008102 Gch1 darkslateblue
Arid4a XM_354675 Arid4a skyblue3
Smarca1 NM_053123 Smarca1 grey
D6Ertd527e XM_489144 D6Ertd527e lightgreen
Gprc5b NM_022420 Gprc5b lightpink4
Bmp5 NM_007555 Bmp5 grey
Itga8 NM_001001309 Itga8 skyblue
Josd3 BC056964 Josd3 grey
Hisppd1 NM_173760 Hisppd1 orangered3
R74862 NM_133790 R74862 sienna3
AK034901 AK034901 AK034901 grey
4632415L05Rik NM_027561 4632415L05Rik grey60
2210010A19Rik BC005541 2210010A19Rik grey
Hnrph3 XM_897051 Hnrph3 grey
Krtdap NM_001033131 Krtdap grey
Tpd52l1 NM_009413 Tpd52l1 darkseagreen3
Slc4a10 NM_033552 Slc4a10 grey
Mto1 NM_026658 Mto1 grey
0610042C05Rik NM_025343 0610042C05Rik grey
1810063B07Rik BC027644 1810063B07Rik lightcyan
4930556H04Rik AK016144 4930556H04Rik grey
AK035636 AK035636 AK035636 grey
NAP033351-1 NAP033351-1 NAP033351-1 cyan
AK049858 AK049858 AK049858 grey
Nkrf NM_029891 Nkrf grey
Arfgef1 XM_975420 Arfgef1 grey
Zfp71-rs1 BC016248 Zfp71-rs1 grey
Clec14a NM_025809 Clec14a tan
E130014J05Rik NM_001040400 E130014J05Rik grey
Dab2ip NM_001001602 Dab2ip red
ENSMUST00000049684 ENSMUST00000049684 ENSMUST00000049684 grey
Ubxd2 NM_026390 Ubxd2 grey
AK079452 AK079452 AK079452 grey
Wisp1 NM_018865 Wisp1 grey
Med8 NM_173719 Med8 grey
Mat1a NM_133653 Mat1a grey
Anxa6 AK077843 Anxa6 grey
Pira6 NM_011093 Pira6 green
Fbs1 BC027193 Fbs1 steelblue
AK089554 AK089554 AK089554 grey
2400003N08Rik NM_178622 2400003N08Rik grey
Stmn3 NM_009133 Stmn3 grey
4930500F04Rik AK015658 4930500F04Rik grey
Rsnl2 NM_030179 Rsnl2 grey
4932417H02Rik BC060140 4932417H02Rik grey
BB085087 AK051383 BB085087 blue
Gabrg2 AK049857 Gabrg2 blue
Cdca2 AK031083 Cdca2 lightcyan1
AK086848 AK086848 AK086848 grey
AK033273 AK033273 AK033273 grey
1700034J04Rik AK006597 1700034J04Rik grey
Gspt1 NM_146066 Gspt1 darkolivegreen4
Nhp2l1 NM_011482 Nhp2l1 grey
BF228116 BF228116 BF228116 grey
Lrrc39 NM_175413 Lrrc39 violet
Rab11fip3 BC037132 Rab11fip3 mediumorchid
LOC546797 XM_902301 LOC546797 indianred4
AK047461 AK047461 AK047461 magenta
Prom2 NM_178047 Prom2 magenta
Adamts4 NM_172845 Adamts4 green
AK080195 AK080195 AK080195 grey
Rho NM_145383 Rho mediumpurple2
NAP065722-1 NAP065722-1 NAP065722-1 grey
Slc37a1 NM_153062 Slc37a1 orangered3
AK052143 AK052143 AK052143 grey
Kif23 NM_024245 Kif23 yellow
AK079230 AK079230 AK079230 darkorange2
Aasdhppt NM_026276 Aasdhppt darkseagreen4
Itgav AK154307 Itgav grey
Neb XM_130232 Neb grey
2810428J06Rik AK013182 2810428J06Rik grey
AV030849 AV030849 AV030849 darkturquoise
AK032544 AK032544 AK032544 grey
Npepps NM_008942 Npepps grey60
A230057D06Rik AK029930 A230057D06Rik grey
Acvr1b AK154578 Acvr1b grey
Nt5c NM_015807 Nt5c thistle
Slc14a2 NM_030683 Slc14a2 thistle2
Megf9 AK122378 Megf9 coral
M29242 M29242 M29242 grey
AK080652 AK080652 AK080652 grey
Cml5 NM_023493 Cml5 grey
Centg3 NM_139153 Centg3 saddlebrown
Aldoa-ps1 AK016920 Aldoa-ps1 cyan
AF067063 NM_001001449 AF067063 violet
AK052364 AK052364 AK052364 grey
Epo NM_007942 Epo grey
Bcl6b NM_007528 Bcl6b grey
AF357471 AF357471 AF357471 cyan
NAP060969-1 NAP060969-1 NAP060969-1 grey
Trip4 NM_019797 Trip4 salmon
A930018O16Rik AK020873 A930018O16Rik grey
2210011C24Rik XM_985599 2210011C24Rik skyblue
Hspb2 NM_024441 Hspb2 grey
AK047503 AK047503 AK047503 grey
Sox14 BC100555 Sox14 paleturquoise
LOC545785 AK037393 LOC545785 grey
Myom2 NM_008664 Myom2 grey
Ggps1 XM_977926 Ggps1 grey60
AK037579 AK037579 AK037579 grey
2900041M22Rik AK038849 2900041M22Rik grey
V1rh4 NM_134213 V1rh4 blue
D230044P21Rik AK053933 D230044P21Rik grey
Sstr4 NM_009219 Sstr4 grey
Creg2 NM_170597 Creg2 green
Fntb NM_145927 Fntb grey
Rcbtb2 NM_134083 Rcbtb2 grey
Olfr937 NM_146439 Olfr937 blue
Mycl1 NM_008506 Mycl1 paleturquoise
Pde6b NM_008806 Pde6b paleturquoise
Prtn3 NM_011178 Prtn3 paleturquoise
Ankrd11 XM_902605 Ankrd11 maroon
Tmem141 NM_001040130 Tmem141 greenyellow
Trpc3 NM_019510 Trpc3 lightyellow
Rnf31 NM_194346 Rnf31 greenyellow
4931406C07Rik NM_133732 4931406C07Rik black
4933424G06Rik XM_129743 4933424G06Rik grey
Acy3 NM_027857 Acy3 mediumorchid
Abpg NM_178308 Abpg grey
Ndg2 NM_175329 Ndg2 green
Ucn NM_021290 Ucn coral2
BC020002 NM_145374 BC020002 grey
Pdia5 NM_028295 Pdia5 saddlebrown
4930428G15Rik AK015222 4930428G15Rik grey
AK028328 AK028328 AK028328 grey
D11Lgp2e NM_030150 D11Lgp2e greenyellow
Zfr NM_011767 Zfr skyblue3
Ssx9 NM_199063 Ssx9 grey
E230015B07Rik NM_177057 E230015B07Rik mediumpurple2
4930431L04Rik NM_175032 4930431L04Rik mediumpurple2
AK048914 AK048914 AK048914 orange
2700046A07Rik AK020725 2700046A07Rik greenyellow
D11Ertd636e NM_029794 D11Ertd636e yellow
8030463A06Rik NM_001001494 8030463A06Rik grey
NAP062889-1 NAP062889-1 NAP062889-1 mediumpurple2
C230094B09Rik AK082713 C230094B09Rik darkgrey
4930556P03Rik NM_029236 4930556P03Rik grey
Hras1 NM_008284 Hras1 darkmagenta
Rab34 NM_033475 Rab34 darkseagreen3
Rnf8 NM_021419 Rnf8 grey
1810044A24Rik NM_029640 1810044A24Rik saddlebrown
Gnpat NM_010322 Gnpat purple
Kctd20 BC048161 Kctd20 lightyellow
Sphk2 NM_020011 Sphk2 grey
A230005M16Rik AK038413 A230005M16Rik grey
D030022P06Rik AK081765 D030022P06Rik grey
Car12 NM_178396 Car12 salmon
Nid2 NM_008695 Nid2 lightyellow
Anapc5 NM_021505 Anapc5 sienna3
AK080185 AK080185 AK080185 grey
Birc6 NM_007566 Birc6 grey
D430020F16 NM_172902 D430020F16 grey
Tead2 NM_011565 Tead2 lightpink3
Trim10 NM_011280 Trim10 grey
Map3k7 NM_172688 Map3k7 grey
Lactb NM_030717 Lactb orange
6720464I07Rik AK020139 6720464I07Rik thistle3
Hils1 NM_018792 Hils1 turquoise
AK051712 AK051712 AK051712 grey
Ier2 NM_010499 Ier2 grey
Klf7 NM_033563 Klf7 grey
Cbx5 XM_001000807 Cbx5 saddlebrown
2810055G20Rik AK033222 2810055G20Rik grey
Sec61a2 NM_021305 Sec61a2 grey
Tef NM_153484 Tef magenta
AK078746 AK078746 AK078746 grey
Hyal3 NM_178020 Hyal3 grey
D11Bwg0517e NM_001039167 D11Bwg0517e grey
Fbxo10 BC094565 Fbxo10 grey
BB615094 BB615094 BB615094 grey
Sdhb NM_023374 Sdhb grey
Lamc1 NM_010683 Lamc1 grey
Dtnbp1 NM_025772 Dtnbp1 lavenderblush2
4930401A09Rik AK015027 4930401A09Rik grey
Traf1 NM_009421 Traf1 grey
4930448N21Rik AK019619 4930448N21Rik grey
Ptx3 NM_008987 Ptx3 greenyellow
Fbxo39 AK046736 Fbxo39 greenyellow
Thumpd3 NM_008188 Thumpd3 darkturquoise
AK034384 AK034384 AK034384 grey
Satb2 NM_139146 Satb2 paleturquoise
Hmgb2 NM_008252 Hmgb2 saddlebrown
Tln1 NM_011602 Tln1 grey
Gm440 NM_198620 Gm440 salmon
Slc9a7 NM_177353 Slc9a7 grey
Chrna1 NM_007389 Chrna1 thistle3
Rhbdl1 NM_144816 Rhbdl1 coral2
Zfp90 NM_011764 Zfp90 grey
Pla2g7 NM_013737 Pla2g7 red
4930470G03Rik AK034331 4930470G03Rik blue
Slc30a1 NM_009579 Slc30a1 red
Sat2 BC061227 Sat2 lightcyan
Ube2w BC020124 Ube2w grey
Mdm4 AK046448 Mdm4 grey
Kcnq5 AK147264 Kcnq5 lightyellow
Olfr601 NM_146314 Olfr601 ivory
AK081632 AK081632 AK081632 grey
2410146L05Rik NM_026480 2410146L05Rik yellow
Pcdh10 AK122503 Pcdh10 grey
Rnf152 NM_178779 Rnf152 grey
Whsc1l1 BC064447 Whsc1l1 grey
4930519N16Rik NM_029173 4930519N16Rik lightyellow
2610003J06Rik NM_028101 2610003J06Rik saddlebrown
Myl4 NM_010858 Myl4 skyblue
Sh3pxd2a NM_008018 Sh3pxd2a cyan
Gja3 AK136383 Gja3 darkgrey
Dnajb12 AK089427 Dnajb12 grey
Pqlc1 NM_025861 Pqlc1 honeydew1
Klra15 NM_013793 Klra15 grey
NAP045874-1 NAP045874-1 NAP045874-1 grey
Rbm6 NM_011251 Rbm6 lightyellow
Kbtbd2 NM_145958 Kbtbd2 grey
Zmynd15 NM_001029929 Zmynd15 mediumpurple3
TC1410591 TC1410591 TC1410591 grey
Tug1 DQ517434 Tug1 royalblue
Alms1 NM_145223 Alms1 grey
D14Ertd170e AK031836 D14Ertd170e grey
NAP070973-1 NAP070973-1 NAP070973-1 grey
Rps23 NM_024175 Rps23 grey
5730455P16Rik XM_126361 5730455P16Rik navajowhite2
Nupl2 NM_153092 Nupl2 grey
Dgcr6 NM_010047 Dgcr6 saddlebrown
Nol10 NM_001008421 Nol10 grey
Olfr1145 NM_146320 Olfr1145 grey
2210015D19Rik XM_900750 2210015D19Rik black
AK041295 AK041295 AK041295 grey
Dbpht1 NM_019416 Dbpht1 cyan
Olfr183 NM_146485 Olfr183 cyan
Foxn2 AK154401 Foxn2 grey
TC1442897 TC1442897 TC1442897 grey
AI256775 NM_178916 AI256775 grey
4933439F11Rik NM_025766 4933439F11Rik grey
Fgf11 BC066859 Fgf11 firebrick4
6330565B04Rik AK018240 6330565B04Rik grey
Klhl18 NM_177771 Klhl18 grey
Acp6 NM_019800 Acp6 lightcyan
1300010M03Rik NM_026501 1300010M03Rik steelblue
Slc22a20 AK053009 Slc22a20 blue
Gpnmb NM_053110 Gpnmb darkslateblue
AK041484 AK041484 AK041484 grey
2310009A05Rik AK009244 2310009A05Rik grey
Slc2a3 NM_011401 Slc2a3 grey
Mrpl12 NM_027204 Mrpl12 grey
ENSMUST00000084391 ENSMUST00000084391 ENSMUST00000084391 grey
Ociad1 NM_023429 Ociad1 brown4
Lamp3 NM_177356 Lamp3 purple
Olfr523 NM_146518 Olfr523 paleturquoise
Lrrn6a NM_181074 Lrrn6a grey
Pnma1 NM_027438 Pnma1 grey
Bex1 NM_009052 Bex1 salmon4
Creb3l2 AK082964 Creb3l2 black
Rasa1 NM_145452 Rasa1 coral
Olfr1215 NM_146459 Olfr1215 coral2
ENSMUST00000089208 ENSMUST00000089208 ENSMUST00000089208 grey
Neo1 NM_008684 Neo1 lightpink4
1110032A13Rik NM_199197 1110032A13Rik grey
Lin7c NM_011699 Lin7c greenyellow
AK040835 AK040835 AK040835 grey
Trpm3 AK034340 Trpm3 grey
Itgb3 AK135584 Itgb3 grey
4933424A10Rik NM_177293 4933424A10Rik grey
Guf1 NM_172711 Guf1 grey
Retnla NM_020509 Retnla green
NAP065219-1 NAP065219-1 NAP065219-1 grey
AK038193 AK038193 AK038193 grey
4930523C07Rik AK040601 4930523C07Rik grey
Oas3 NM_145226 Oas3 green
AK054273 AK054273 AK054273 grey
Tusc2 NM_019742 Tusc2 sienna3
Ildr1 NM_134109 Ildr1 grey
Mpped1 NM_172610 Mpped1 mediumpurple2
D5Ertd585e NM_027922 D5Ertd585e green
1700030J22Rik NM_027103 1700030J22Rik turquoise
1500034J01Rik BC093523 1500034J01Rik grey
9030605H24Rik AK033531 9030605H24Rik grey
Clec7a NM_020008 Clec7a red
ENSMUST00000098654 ENSMUST00000098654 ENSMUST00000098654 cyan
C130060K24Rik NM_175524 C130060K24Rik turquoise
4833420G17Rik NM_026127 4833420G17Rik grey
Synj2bp NM_025292 Synj2bp darkred
Map2k7 BC070467 Map2k7 darkmagenta
Ankrd43 NM_183173 Ankrd43 grey
Ctsr NM_020284 Ctsr cyan
Ccl4 NM_013652 Ccl4 green
Rnf13 NM_011883 Rnf13 grey
Plekhq1 NM_153119 Plekhq1 red
D8Ertd587e AK082766 D8Ertd587e darkred
Api5 NM_007466 Api5 brown4
D15Wsu75e NM_134095 D15Wsu75e darkred
9930028C20Rik NM_178691 9930028C20Rik skyblue4
AK083646 AK083646 AK083646 grey
Ipo7 BC053524 Ipo7 grey
Olfr648 NM_146751 Olfr648 cyan
Gpr12 NM_008151 Gpr12 grey
Fcrla NM_145141 Fcrla salmon
AK083439 AK083439 AK083439 turquoise
Tuba1 NM_011653 Tuba1 coral
AK039892 AK039892 AK039892 grey
Slc6a6 NM_009320 Slc6a6 maroon
Hrasls5 NM_025731 Hrasls5 grey
AK038109 AK038109 AK038109 midnightblue
Mdk NM_010784 Mdk paleturquoise
Il8rb NM_009909 Il8rb coral1
Rbm35a NM_194055 Rbm35a grey
Ucp2 NM_011671 Ucp2 lightcyan
B130024M06Rik AK032082 B130024M06Rik grey
Mta2 NM_011842 Mta2 grey60
AK033575 AK033575 AK033575 grey
AK086243 AK086243 AK086243 paleturquoise
Adam26a NM_010085 Adam26a blue
AV141866 AV141866 AV141866 midnightblue
AK053682 AK053682 AK053682 honeydew
AK012034 AK012034 AK012034 grey
Glb1l BC021773 Glb1l grey
Tram1 NM_028173 Tram1 brown4
Map3k7ip1 NM_025609 Map3k7ip1 grey
D130027J01Rik AK047030 D130027J01Rik grey
Apc2 NM_011789 Apc2 paleturquoise
Phka1 NM_008832 Phka1 grey
Ctnna2 NM_009819 Ctnna2 paleturquoise
D12Ertd551e NM_028731 D12Ertd551e grey
Fpr-rs6 NM_177316 Fpr-rs6 grey
Pcca NM_144844 Pcca navajowhite2
Cspg2 D16263 Cspg2 green
Cotl1 NM_028071 Cotl1 red
AK054078 AK054078 AK054078 grey
Dmkn NM_028618 Dmkn darkgrey
NAP056910-1 NAP056910-1 NAP056910-1 grey
AF454394 AF454394 AF454394 mediumpurple2
Tasp1 NM_175225 Tasp1 royalblue
Uhrf2 NM_144873 Uhrf2 royalblue
Parp16 NM_177460 Parp16 grey
BC028528 NM_153513 BC028528 black
Egln1 NM_053207 Egln1 grey
Pccb NM_025835 Pccb grey
Ccl8 NM_021443 Ccl8 red
Stk4 NM_021420 Stk4 grey
AK029051 AK029051 AK029051 grey
Ndst3 NM_031186 Ndst3 grey
AK033777 AK033777 AK033777 grey
Msx2 NM_013601 Msx2 grey
Rundc1 NM_172566 Rundc1 grey
Olfr1403 NM_146651 Olfr1403 cyan
Fgl1 AK083397 Fgl1 cyan
NAP058998-1 NAP058998-1 NAP058998-1 grey
Jmjd5 NM_029842 Jmjd5 grey
Pde5a NM_153422 Pde5a darkorange
Trim59 NM_025863 Trim59 turquoise
H2afj NM_177688 H2afj tan
Leprot NM_175036 Leprot grey
Tube1 NM_028006 Tube1 yellow
ENSMUST00000070863 ENSMUST00000070863 ENSMUST00000070863 grey
Rps11 AK002987 Rps11 grey
Adcy5 NM_001012765 Adcy5 lightpink3
Ube2g1 NM_025985 Ube2g1 orangered3
Rffl NM_001007465 Rffl orangered3
2010002M12Rik NM_053217 2010002M12Rik turquoise
Irf6 NM_016851 Irf6 red
AK076312 AK076312 AK076312 grey
Cep27 NM_025475 Cep27 grey
Olfr1346 NM_146916 Olfr1346 cyan
TC1519880 TC1519880 TC1519880 grey
Gpr35 NM_022320 Gpr35 green
AK084434 AK084434 AK084434 grey
Drd5 NM_013503 Drd5 cyan
Nbr1 NM_008676 Nbr1 firebrick4
Lrrc34 BC100519 Lrrc34 grey
Ric8 NM_053194 Ric8 darkmagenta
Serac1 NM_177311 Serac1 grey
Pcsk6 XM_355911 Pcsk6 darkgrey
Slc28a3 NM_022317 Slc28a3 skyblue2
AK040144 AK040144 AK040144 blue2
Zfp592 NM_178707 Zfp592 greenyellow
Wdr19 NM_153391 Wdr19 grey
Olfr215 NM_146446 Olfr215 grey
Extl1 NM_019578 Extl1 grey
Parp12 NM_172893 Parp12 greenyellow
V1ri5 NM_134222 V1ri5 grey
A_52_P852322 A_52_P852322 A_52_P852322 grey
Sppl3 NM_029012 Sppl3 sienna3
Hnrpk NM_025279 Hnrpk grey
Bmf NM_138313 Bmf lightcyan
Gcn1l1 AK077013 Gcn1l1 palevioletred2
Vars2l BC057036 Vars2l purple
LOC625603 BC011413 LOC625603 lightyellow
4930534B04Rik AK028741 4930534B04Rik darkviolet
Clic6 NM_172469 Clic6 lightcyan
5830428H23Rik AK164548 5830428H23Rik grey
Zbed3 NM_028106 Zbed3 skyblue3
4930516K23Rik AK015805 4930516K23Rik turquoise
Ptpn14 NM_008976 Ptpn14 grey
4732457N14 AK076353 4732457N14 darkturquoise
Kpna4 NM_008467 Kpna4 grey
Tex10 BC006867 Tex10 mediumpurple3
Hipk3 XM_001001414 Hipk3 darkred
0610009A07Rik NM_027391 0610009A07Rik magenta4
2010107E04Rik NM_027360 2010107E04Rik grey
Cdkal1 NM_144536 Cdkal1 grey
2210412D01Rik NM_133722 2210412D01Rik grey
Mcm7 NM_008568 Mcm7 darkturquoise
AK089447 AK089447 AK089447 grey
AK042673 AK042673 AK042673 grey
Eif2ak3 NM_010121 Eif2ak3 grey
4930550L24Rik BC087920 4930550L24Rik palevioletred3
Zfp179 NM_009548 Zfp179 mediumpurple2
Tacr3 NM_021382 Tacr3 grey
Tgm1 NM_019984 Tgm1 darkslateblue
Rnf170 BC031383 Rnf170 blue
Mrps5 NM_029963 Mrps5 steelblue
Arv1 NM_026855 Arv1 grey
1110057K04Rik NM_172401 1110057K04Rik grey
Serpinb6a NM_009254 Serpinb6a grey
2500002G23Rik XM_982789 2500002G23Rik lightsteelblue
NM_013798 NM_013798 NM_013798 grey
Svop NM_026805 Svop grey
C330050A14Rik AK142083 C330050A14Rik grey
Pcolce NM_008788 Pcolce purple
Ehd4 NM_133838 Ehd4 skyblue
AK033221 AK033221 AK033221 grey
NAP067089-1 NAP067089-1 NAP067089-1 skyblue2
Zbtb10 XM_485202 Zbtb10 tan
Stac NM_016853 Stac grey
A730021G18Rik AK030805 A730021G18Rik grey
Gria4 NM_019691 Gria4 grey
Srd5a2 NM_053188 Srd5a2 grey
Ruvbl1 NM_019685 Ruvbl1 grey
Hint1 NM_008248 Hint1 darkturquoise
BI738048 BI738048 BI738048 grey
Nup160 NM_021512 Nup160 royalblue
Hr NM_021877 Hr grey
Fbln5 NM_011812 Fbln5 skyblue
Ndor1 NM_178239 Ndor1 grey
Il18 NM_008360 Il18 yellow
Dhcr24 AK129036 Dhcr24 grey
Txlna NM_001005506 Txlna sienna3
C330014B19Rik NM_198676 C330014B19Rik turquoise
Lad1 NM_133664 Lad1 grey
TC1534798 TC1534798 TC1534798 grey
AK040277 AK040277 AK040277 grey
Prkab1 NM_031869 Prkab1 grey
Fkbp1a NM_008019 Fkbp1a grey
BC003331 DQ077804 BC003331 grey60
Slc6a8 NM_133987 Slc6a8 salmon
Nek5 NM_177898 Nek5 magenta
9930021J17Rik NM_172682 9930021J17Rik black
LOC215208 AK053739 LOC215208 grey
Cgref1 BC023116 Cgref1 darkturquoise
Vamp5 NM_016872 Vamp5 green
4833401D15Rik NM_175030 4833401D15Rik grey
Gucy1a3 NM_021896 Gucy1a3 grey60
Sh3bgrl2 NM_172507 Sh3bgrl2 grey
Lrrc52 NM_001013382 Lrrc52 grey
Clec2h NM_053165 Clec2h grey
Ebf4 NM_152993 Ebf4 ivory
Galnt6 NM_172451 Galnt6 red
Agrin NM_021604 Agrin grey
Crot NM_023733 Crot grey
Rapgef2 XM_203999 Rapgef2 grey
A_52_P281617 A_52_P281617 A_52_P281617 grey
Slit3 NM_011412 Slit3 grey
Dntt NM_009345 Dntt thistle3
Pdzd4 NM_001029868 Pdzd4 navajowhite1
Nme5 NM_080637 Nme5 magenta
0610011I04Rik NM_025326 0610011I04Rik grey
Tas2r139 NM_181275 Tas2r139 grey
Eif3s6 NM_008388 Eif3s6 grey
Dppa5 NM_025274 Dppa5 blue
Trpv3 NM_145099 Trpv3 bisque4
5430402E10Rik NM_027768 5430402E10Rik mediumpurple2
AK033312 AK033312 AK033312 grey
TC1490033 TC1490033 TC1490033 grey
A630031M23Rik AK041714 A630031M23Rik grey
Dhps NM_001039514 Dhps yellowgreen
9430069J07Rik NM_213727 9430069J07Rik lightsteelblue
9330154J02Rik NM_001033495 9330154J02Rik turquoise
6030465E24Rik BC019404 6030465E24Rik grey
V1re2 NM_134191 V1re2 grey
App NM_007471 App navajowhite2
9430083G14Rik AK079141 9430083G14Rik yellowgreen
LOC674254 XM_973755 LOC674254 grey
NAP076976-1 NAP076976-1 NAP076976-1 blue
Rabgap1l NM_001038621 Rabgap1l lightcyan
Atp6v1b2 NM_007509 Atp6v1b2 grey
Tmem46 NM_145463 Tmem46 black
AK042855 AK042855 AK042855 grey
Rbm9 NM_053104 Rbm9 grey
Rnd1 NM_172612 Rnd1 grey
M6prbp1 NM_025836 M6prbp1 grey
Bbs7 NM_027810 Bbs7 grey
Ubl5 NM_025401 Ubl5 grey
F830004M19Rik AK089612 F830004M19Rik grey
Dusp27 NM_001033344 Dusp27 cyan
Zc3h11a AK003350 Zc3h11a grey60
4930486G11Rik NM_175213 4930486G11Rik grey
Dsc1 NM_013504 Dsc1 turquoise
B230208H11Rik AK045519 B230208H11Rik lightcyan
Clcn3 NM_007711 Clcn3 navajowhite2
Gli1 NM_010296 Gli1 grey
Gprk6 NM_001038018 Gprk6 black
Hs3st5 AK086098 Hs3st5 grey
BB200491 BB200491 BB200491 greenyellow
Pura NM_008989 Pura yellow
Sestd1 NM_175465 Sestd1 grey
AK046168 AK046168 AK046168 grey
AK140344 AK140344 AK140344 grey
Izumo1 NM_001018013 Izumo1 grey
Tor3a NM_023141 Tor3a greenyellow
1810074P20Rik NM_026194 1810074P20Rik grey
Atp10a NM_009728 Atp10a greenyellow
D930046H04Rik AK048487 D930046H04Rik grey
AK038114 AK038114 AK038114 grey
Klk1b5 NM_008456 Klk1b5 mediumpurple3
Artn NM_009711 Artn magenta4
AK037779 AK037779 AK037779 grey
Slc17a2 NM_144836 Slc17a2 paleturquoise
Eps15 BC048783 Eps15 black
AK086148 AK086148 AK086148 grey
AK087528 AK087528 AK087528 grey
Sorbs1 NM_009166 Sorbs1 darkred
Psg18 NM_011963 Psg18 grey
4930503H13Rik BY715230 4930503H13Rik paleturquoise
AK042848 AK042848 AK042848 grey
2310069B03Rik AK010122 2310069B03Rik grey
1810030N24Rik NM_025471 1810030N24Rik plum2
Cfp NM_008823 Cfp salmon
LOC620316 BC002189 LOC620316 yellow4
Phf3 XM_129836 Phf3 maroon
Kcnh6 NM_001037712 Kcnh6 coral2
D130059P03Rik NM_177185 D130059P03Rik lavenderblush2
Pax5 AK040987 Pax5 salmon
Rpgr NM_011285 Rpgr grey
Adh6a AK007397 Adh6a grey
Bach2 NM_007521 Bach2 grey
Ccdc91 NM_025911 Ccdc91 grey
AK031051 AK031051 AK031051 turquoise
4932431P20Rik NM_001033230 4932431P20Rik grey
Cblb AK045005 Cblb bisque4
E2f7 NM_178609 E2f7 grey
Ablim1 AF316037 Ablim1 grey
Peli1 NM_023324 Peli1 greenyellow
Sidt2 NM_172257 Sidt2 grey
Mab21l1 NM_010750 Mab21l1 grey
Rcsd1 NM_178593 Rcsd1 grey
Abhd1 AK162873 Abhd1 grey
TC1485374 TC1485374 TC1485374 greenyellow
Dscr1l1 NM_207649 Dscr1l1 tan
Rfc5 BC089001 Rfc5 darkslateblue
C230097I24Rik AK164630 C230097I24Rik blue
Agxt2 NM_001031851 Agxt2 turquoise
Gck BC011139 Gck cyan
Spry1 NM_011896 Spry1 skyblue
1700054F22Rik XM_485380 1700054F22Rik cyan
Kcnc2 NM_001025581 Kcnc2 grey
AK031758 AK031758 AK031758 grey
Tead3 NM_011566 Tead3 cyan
ENSMUST00000052719 ENSMUST00000052719 ENSMUST00000052719 grey
Gzmc NM_010371 Gzmc green
Dkk3 NM_015814 Dkk3 grey
9130011E15Rik NM_198296 9130011E15Rik salmon2
Osbpl9 NM_173350 Osbpl9 grey
Hist1h2bc NM_023422 Hist1h2bc brown4
AK077006 AK077006 AK077006 grey
9230112J17Rik AK038653 9230112J17Rik cyan
AK048465 AK048465 AK048465 grey
Ppp2r5d NM_009358 Ppp2r5d grey
Sema6a NM_018744 Sema6a lightsteelblue
4933421I07Rik NM_027702 4933421I07Rik cyan
9030625N01Rik AK035942 9030625N01Rik pink
Mga NM_013720 Mga grey
Sf3b1 NM_031179 Sf3b1 darkred
NAP030690-1 NAP030690-1 NAP030690-1 grey
Rb1cc1 NM_009826 Rb1cc1 grey
D3Ertd751e NM_028667 D3Ertd751e grey
AK039163 AK039163 AK039163 grey
AK050741 AK050741 AK050741 purple
Gfer NM_023040 Gfer darkorange
Slc36a2 NM_153170 Slc36a2 lightyellow
9230116L04Rik AK033827 9230116L04Rik grey
9030421J09Rik NM_177744 9030421J09Rik paleturquoise
Nek6 NM_021606 Nek6 darkorange
Aurkc NM_020572 Aurkc magenta4
Anxa3 NM_013470 Anxa3 grey
Mtap1s NM_173013 Mtap1s grey
Tpt1 NM_009429 Tpt1 indianred4
Sh2d5 XM_357399 Sh2d5 grey
AY512910 AY512910 AY512910 blue
Slc6a4 NM_010484 Slc6a4 grey
2700007P21Rik NM_001025102 2700007P21Rik grey
E030011O05Rik AK086536 E030011O05Rik grey
9130404D14Rik NM_146119 9130404D14Rik darkmagenta
4632428N05Rik NM_028732 4632428N05Rik grey
AK038077 AK038077 AK038077 grey
Cacna1d BC058783 Cacna1d grey
Cma1 NM_010780 Cma1 grey
Olfr1250 NM_146965 Olfr1250 grey
Ammecr1 NM_019496 Ammecr1 orange
Als2cr13 NM_001003946 Als2cr13 red
Bsg NM_009768 Bsg plum2
NAP058429-1 NAP058429-1 NAP058429-1 royalblue
AK038761 AK038761 AK038761 grey
ENSMUST00000063037 ENSMUST00000063037 ENSMUST00000063037 grey
Zbtb8os NM_025970 Zbtb8os yellowgreen
Cln3 NM_009907 Cln3 tan
Pcbp2 NM_011042 Pcbp2 grey
AK084511 AK084511 AK084511 grey
Col4a3 NM_007734 Col4a3 tan
Brap NM_028227 Brap grey
AK048447 AK048447 AK048447 grey
Smc1a NM_019710 Smc1a grey
NAP123498-1 NAP123498-1 NAP123498-1 bisque4
1700008P02Rik AK005786 1700008P02Rik bisque4
Magea3 NM_020017 Magea3 grey
TC1496587 TC1496587 TC1496587 darkorange
Noc2l NM_021303 Noc2l grey
Wnt6 M89800 Wnt6 darkolivegreen
Gprc5a NM_181444 Gprc5a mediumorchid
Myo15b XM_989678 Myo15b grey
Itgb3bp NM_026348 Itgb3bp royalblue
AF039839 AF039839 AF039839 grey
Olfr45 NM_146963 Olfr45 grey
AK048557 AK048557 AK048557 grey
Polr2e BC037681 Polr2e purple
Myo5a NM_010864 Myo5a plum1
LOC432471 XM_977739 LOC432471 turquoise
Prop1 NM_008936 Prop1 cyan
Fdx1 NM_007996 Fdx1 coral
Dynll2 NM_026556 Dynll2 lightcyan
Rab11fip1 XM_134088 Rab11fip1 lightsteelblue1
Cited1 NM_007709 Cited1 cyan
Prkaa1 NM_001013367 Prkaa1 grey
Lig3 NM_010716 Lig3 grey
Hnrpu NM_016805 Hnrpu yellow
Ankar NM_176980 Ankar grey
Rph3a NM_011286 Rph3a brown
St8sia4 NM_009183 St8sia4 grey
X83328 NM_025275 X83328 grey
9230114K14Rik AK136375 9230114K14Rik grey
Scube1 NM_022723 Scube1 tan
Ankmy2 NM_146033 Ankmy2 grey
Lrrc4c NM_178725 Lrrc4c orange
Cish NM_009895 Cish grey
Lysmd3 NM_030257 Lysmd3 pink
4833446K15Rik XM_894542 4833446K15Rik palevioletred2
Zc3h7b XM_001001617 Zc3h7b grey
NAP043344-1 NAP043344-1 NAP043344-1 paleturquoise
AK080833 AK080833 AK080833 grey
Cgn AK018143 Cgn grey60
AK037371 AK037371 AK037371 grey
Cyb561d2 NM_019720 Cyb561d2 darkorange
Rdh10 NM_133832 Rdh10 darkorange2
TC1431333 TC1431333 TC1431333 turquoise
Oxct2a NM_022033 Oxct2a lavenderblush3
D1Bwg0212e NM_028043 D1Bwg0212e darkslateblue
Nup54 NM_183392 Nup54 grey
Selp NM_011347 Selp green
Ube2b NM_009458 Ube2b grey
Pigr NM_011082 Pigr greenyellow
AK037161 AK037161 AK037161 grey
Zfand3 NM_148926 Zfand3 brown4
Olfr705 NM_147032 Olfr705 darkolivegreen
Ugcgl1 AK134231 Ugcgl1 skyblue3
Erbb2ip NM_001005868 Erbb2ip grey
Minpp1 NM_010799 Minpp1 royalblue
Six4 NM_011382 Six4 grey
LOC433804 NM_001014397 LOC433804 midnightblue
Adora3 NM_009631 Adora3 grey
5630401D06Rik AK032988 5630401D06Rik grey
BC049349 AB010354 BC049349 grey
Tsnaxip1 NM_024445 Tsnaxip1 magenta
Galnt13 AK035964 Galnt13 antiquewhite4
Lrrc40 NM_024194 Lrrc40 palevioletred2
Ropn1 NM_030744 Ropn1 bisque4
Mtap9 XM_485258 Mtap9 orange
Svil NM_153153 Svil navajowhite2
ENSMUST00000020090 ENSMUST00000020090 ENSMUST00000020090 lightyellow
AK085875 AK085875 AK085875 grey
4931428L18Rik NM_027637 4931428L18Rik grey
AK039706 AK039706 AK039706 grey
Cbx1 NM_007622 Cbx1 skyblue3
NAP056443-1 NAP056443-1 NAP056443-1 grey
9630044O09Rik NM_198014 9630044O09Rik honeydew1
Srbd1 BQ895412 Srbd1 orange
Tmem43 NM_028766 Tmem43 greenyellow
Exdl2 NM_133798 Exdl2 grey
Fxyd1 NM_019503 Fxyd1 lightpink3
Snupn1 NM_178374 Snupn1 grey
AK042757 AK042757 AK042757 grey
AK038181 AK038181 AK038181 grey
Nfkbib NM_010908 Nfkbib darkslateblue
Fbxo2 NM_176848 Fbxo2 brown
Cutc NM_025530 Cutc palevioletred2
Arsk NM_029847 Arsk sienna3
2310002L09Rik AK009124 2310002L09Rik yellow4
AK048184 AK048184 AK048184 grey
Khsrp NM_010613 Khsrp skyblue4
Asah1 NM_019734 Asah1 yellow
Pycrl NM_025412 Pycrl grey
ENSMUST00000068976 ENSMUST00000068976 ENSMUST00000068976 grey
LOC674214 XR_004625 LOC674214 turquoise
C920006O11Rik AK155758 C920006O11Rik coral2
Palm NM_023128 Palm grey
Prlpc4 AK014414 Prlpc4 cyan
TC1474038 TC1474038 TC1474038 cyan
Stx4a NM_009294 Stx4a grey
Klhl7 NM_026448 Klhl7 brown4
Mmp10 NM_019471 Mmp10 cyan
Rtn4 NM_194054 Rtn4 grey
A_51_P458800 A_51_P458800 A_51_P458800 turquoise
Tprkb NM_176842 Tprkb grey
Tmem93 NM_025318 Tmem93 purple
AK078141 AK078141 AK078141 grey
C030015A19Rik AK028820 C030015A19Rik grey
Rbck1 NM_019705 Rbck1 grey
NAP103733-1 NAP103733-1 NAP103733-1 paleturquoise
2810429I04Rik AK034854 2810429I04Rik blue
F730043M19Rik AK089514 F730043M19Rik red
Abcd1 NM_007435 Abcd1 steelblue
6030498E09Rik NM_183126 6030498E09Rik grey
Chmp5 NM_029814 Chmp5 darkseagreen4
Ikbkb NM_010546 Ikbkb grey
Snrp1c NM_011432 Snrp1c plum
C80913 NM_011274 C80913 darkred
Odz2 NM_011856 Odz2 grey
AB070542 AB070542 AB070542 salmon4
1700123L14Rik NM_030107 1700123L14Rik grey
AK047993 AK047993 AK047993 grey
Atxn7l1 AK036472 Atxn7l1 grey
Titf1 NM_009385 Titf1 darkseagreen3
Decr2 NM_011933 Decr2 grey60
Ptprn2 NM_011215 Ptprn2 grey
Gm597 NM_001013750 Gm597 grey
6530402A20 NM_177817 6530402A20 grey
Spata17 NM_028848 Spata17 magenta
2610100L16Rik AK011787 2610100L16Rik grey
Sparcl1 NM_010097 Sparcl1 grey
Snx15 NM_026912 Snx15 greenyellow
A_51_P222946 A_51_P222946 A_51_P222946 mediumpurple2
Ptger4 NM_008965 Ptger4 red
Rnf20 NM_182999 Rnf20 skyblue3
Zkscan1 NM_133906 Zkscan1 grey
Snx7 BC087942 Snx7 royalblue
Zfp451 NM_133817 Zfp451 royalblue
Atad2 NM_027435 Atad2 yellow
Arhgdib NM_007486 Arhgdib mediumpurple3
D830016O14Rik AK085850 D830016O14Rik bisque4
Tmem126b NM_026734 Tmem126b yellow
Spata1 NM_027617 Spata1 bisque4
AK046423 AK046423 AK046423 grey
Olfr1161 NM_146848 Olfr1161 mediumpurple2
Blcap NM_016916 Blcap lightyellow
AI317395 NM_144821 AI317395 grey
AK038199 AK038199 AK038199 blue
Ccdc72 NM_183250 Ccdc72 lightpink3
ENSMUST00000074329 ENSMUST00000074329 ENSMUST00000074329 grey
Taf7l NM_028958 Taf7l grey
1110020L19Rik NM_207104 1110020L19Rik grey
Oas1f NM_145153 Oas1f greenyellow
BC008163 NM_145553 BC008163 grey
Anxa7 AK032013 Anxa7 orange
Pabpc4 NM_148917 Pabpc4 grey
AK046587 AK046587 AK046587 purple
Zc3hc1 NM_172735 Zc3hc1 grey
Plxnb3 AK140240 Plxnb3 grey
Dnajb5 NM_019874 Dnajb5 grey
Adamts19 NM_175506 Adamts19 lightpink4
Adprhl1 NM_172750 Adprhl1 grey
Mitf NM_008601 Mitf plum3
Gnptg NM_172529 Gnptg grey
Itgb4 NM_001005608 Itgb4 brown2
1700073E17Rik NM_001001987 1700073E17Rik indianred4
H28 NM_031367 H28 greenyellow
AK087625 AK087625 AK087625 grey
Olfr955 NM_207141 Olfr955 grey
Sin3b BC021160 Sin3b red
2410016O06Rik NM_023633 2410016O06Rik grey
Ogt NM_139144 Ogt brown4
Tdrd3 NM_172605 Tdrd3 red
Frag1 AK152420 Frag1 grey
AK145625 AK145625 AK145625 grey
Lig1 NM_010715 Lig1 honeydew
NAP050776-1 NAP050776-1 NAP050776-1 cyan
Eif3s8 NM_146200 Eif3s8 darkturquoise
Pigb NM_018889 Pigb grey
Cdc26 NM_139291 Cdc26 lavenderblush2
F13b NM_031164 F13b grey
Kng2 NM_201375 Kng2 grey
Cdca3 NM_013538 Cdca3 yellow
Sh3gl3 NM_017400 Sh3gl3 grey
Hrbl NM_178162 Hrbl grey
Chd4 NM_145979 Chd4 maroon
Vps4b NM_009190 Vps4b yellow
1810073N04Rik NM_024249 1810073N04Rik grey
AU021034 NM_177629 AU021034 magenta
Ccnt1 NM_009833 Ccnt1 grey
7530428D23Rik BB269773 7530428D23Rik grey
Synj1 XM_358889 Synj1 royalblue
Olfr618 NM_147047 Olfr618 grey
Narg2 NM_145618 Narg2 grey
AK053961 AK053961 AK053961 grey
Prdm2 XM_898822 Prdm2 grey
Zfp319 AK148655 Zfp319 darkmagenta
Bapx1 U87957 Bapx1 grey
Chat NM_009891 Chat cyan
AK047954 AK047954 AK047954 grey
D12Ertd553e NM_029758 D12Ertd553e grey
Wdr33 NM_028866 Wdr33 plum2
AK036875 AK036875 AK036875 grey
4922501C03Rik XM_001000265 4922501C03Rik mediumpurple3
Prnp NM_011170 Prnp darkseagreen3
Slc27a2 NM_011978 Slc27a2 grey
Gnptab NM_001004164 Gnptab grey60
Ggt1 NM_008116 Ggt1 darkturquoise
LOC668470 XM_001001648 LOC668470 bisque4
Brms1 NM_134155 Brms1 steelblue
A930036M01Rik AK020936 A930036M01Rik bisque4
Olfr1140 NM_146642 Olfr1140 bisque4
Lrrc36 NM_001033371 Lrrc36 grey
A430041B07Rik BC062107 A430041B07Rik darkseagreen4
Mszf33 AB010352 Mszf33 grey
Olfr591 NM_001011847 Olfr591 mediumpurple2
Nsg2 NM_008741 Nsg2 blue2
0610037L13Rik NM_028754 0610037L13Rik grey
1700001J04Rik AK019587 1700001J04Rik mediumpurple2
Olfr825 NM_146677 Olfr825 coral2
1110018H23Rik AK003777 1110018H23Rik grey
Csmd1 NM_053171 Csmd1 grey
Nbn NM_013752 Nbn grey
Nup50 NM_016714 Nup50 yellow4
BC028660 BC028660 BC028660 turquoise
Wdr73 BC087940 Wdr73 grey
Rabl4 NM_025931 Rabl4 grey
Ak2 NM_016895 Ak2 red
Cbln2 NM_172633 Cbln2 brown
Rasgef1a AK158756 Rasgef1a skyblue
Gsdm2 NM_029727 Gsdm2 cyan
Plxna2 AK122289 Plxna2 grey
2610019A05Rik NM_028126 2610019A05Rik grey
Zfp82 NM_177889 Zfp82 lightyellow
Solh BC058094 Solh grey
1700016D18Rik XM_986799 1700016D18Rik grey
Mll3 AY138582 Mll3 grey60
AK046037 AK046037 AK046037 grey
Meox1 NM_010791 Meox1 sienna3
Slitrk2 NM_198863 Slitrk2 grey
Ubash3a NM_177823 Ubash3a blue2
Tmem10 NM_153520 Tmem10 grey
9330151L19Rik AK034052 9330151L19Rik grey
2310042E22Rik NM_025634 2310042E22Rik grey
2900078C09Rik AK013800 2900078C09Rik coral2
A_52_P812870 A_52_P812870 A_52_P812870 cyan
ENSMUST00000037357 ENSMUST00000037357 ENSMUST00000037357 cyan
Rnpc3 NM_001038696 Rnpc3 darkorange2
AK084360 AK084360 AK084360 grey
Defb1 NM_007843 Defb1 turquoise
AK076954 AK076954 AK076954 turquoise
NAP108333-1 NAP108333-1 NAP108333-1 grey
Chst2 NM_018763 Chst2 grey
1110061O04Rik NM_026849 1110061O04Rik grey
Nov NM_010930 Nov grey
Ptpn6 NM_013545 Ptpn6 red
1500031H01Rik BC064081 1500031H01Rik grey
Myod1 NM_010866 Myod1 darkviolet
BC060264 BC060264 BC060264 grey
Cd160 NM_018767 Cd160 grey
Olfr661 NM_146748 Olfr661 paleturquoise
Olfr971 NM_146614 Olfr971 paleturquoise
Olfr338 NM_146947 Olfr338 coral2
Slc25a26 NM_026255 Slc25a26 lightyellow
Foxa1 NM_008259 Foxa1 turquoise
A630038E17Rik BC038285 A630038E17Rik grey
Thrap3 NM_146153 Thrap3 grey
BC031853 NM_172758 BC031853 mediumpurple2
Bcat2 NM_009737 Bcat2 grey
BC016423 AK220437 BC016423 yellowgreen
9530004P13Rik AK020544 9530004P13Rik coral2
NAP060374-1 NAP060374-1 NAP060374-1 turquoise
TC1413911 TC1413911 TC1413911 darkred
TC1418480 TC1418480 TC1418480 bisque4
Fbxo40 AK036684 Fbxo40 mediumpurple2
4933440N22Rik XM_986054 4933440N22Rik lightsteelblue
4931406P16Rik NM_172741 4931406P16Rik tan
Gabrq NM_020488 Gabrq grey
Tiaf2 NM_153061 Tiaf2 mediumpurple2
Olfr1036 NM_207142 Olfr1036 lavenderblush3
Hist1h2bk NM_175665 Hist1h2bk lightcoral
Ube2e1 NM_009455 Ube2e1 yellowgreen
Scd4 BC038322 Scd4 turquoise
1700020G17Rik AK076938 1700020G17Rik turquoise
A_52_P924462 A_52_P924462 A_52_P924462 cyan
Akr1e1 NM_018859 Akr1e1 grey
1200014M14Rik NM_026173 1200014M14Rik grey
Ppp2r5e NM_012024 Ppp2r5e maroon
Vax2 NM_011912 Vax2 grey
Derl3 NM_024440 Derl3 grey
Pdcd7 NM_016688 Pdcd7 grey
Thoc2 XM_886363 Thoc2 grey
Stxbp6 NM_144552 Stxbp6 black
Otud7b NM_001025613 Otud7b salmon
Olfr1495 NM_146344 Olfr1495 cyan
Wdr47 NM_181400 Wdr47 grey
TC1521782 TC1521782 TC1521782 tan
Fbn1 NM_007993 Fbn1 grey
AK038230 AK038230 AK038230 cyan
Ffar2 NM_146187 Ffar2 mediumpurple3
0610007L01Rik BC033455 0610007L01Rik firebrick4
Grpel2 NM_021296 Grpel2 grey
TC1454733 TC1454733 TC1454733 cyan
D530015H24Rik AK021289 D530015H24Rik grey
C330024D12Rik AK021221 C330024D12Rik grey
Mynn BC007477 Mynn grey
Slc5a3 NM_017391 Slc5a3 grey
Usp38 NM_027554 Usp38 plum
Rab6ip1 NM_021494 Rab6ip1 tan
Alg14 AK046933 Alg14 grey
Mapk15 NM_177922 Mapk15 cyan
Parva NM_020606 Parva tan
Grid2 AK036230 Grid2 blue
Oaz1 AK003452 Oaz1 royalblue
Serpinb1b NM_173052 Serpinb1b grey
Olfr1102 NM_207154 Olfr1102 grey
Zfp235 NM_019941 Zfp235 grey
Tmem69 NM_177670 Tmem69 grey
LOC654470 NM_001039153 LOC654470 paleturquoise
Tmed2 NM_019770 Tmed2 royalblue
Kctd5 NM_027008 Kctd5 grey
ENSMUST00000053683 ENSMUST00000053683 ENSMUST00000053683 plum1
Slc22a8 NM_031194 Slc22a8 pink
LOC545817 XM_620268 LOC545817 paleturquoise
Dnajc5 NM_016775 Dnajc5 skyblue3
4831416G18Rik NM_172788 4831416G18Rik black
NAP056427-1 NAP056427-1 NAP056427-1 grey
Loh11cr2a NM_172767 Loh11cr2a grey
AK084568 AK084568 AK084568 grey
Olfr466 NM_146819 Olfr466 darkgrey
Car13 NM_024495 Car13 green
Zfp64 NM_009564 Zfp64 grey
Atp6v0a4 NM_080467 Atp6v0a4 darkgrey
L33255 L33255 L33255 grey
4632419K20Rik NM_199009 4632419K20Rik palevioletred2
Gabre NM_017369 Gabre skyblue2
Fgd4 AK043656 Fgd4 grey
Muc2 BC034197 Muc2 grey
AK082951 AK082951 AK082951 grey
Defcr-rs10 NM_007845 Defcr-rs10 ivory
Rdh14 NM_023697 Rdh14 grey
Slamf8 NM_029084 Slamf8 green
TC1496629 TC1496629 TC1496629 royalblue
Sep15 NM_053102 Sep15 grey
Kcnh7 AK052366 Kcnh7 grey
C630041L24Rik NM_183136 C630041L24Rik grey
Gls2 NM_001033264 Gls2 grey
Cdc73 AK029710 Cdc73 grey60
Mtbp NM_134092 Mtbp yellow
Actl6a NM_019673 Actl6a yellow
AK053705 AK053705 AK053705 grey
Olfr202 NM_146995 Olfr202 grey
Eif3s5 NM_025344 Eif3s5 grey
BC062650 AK040157 BC062650 grey
Rgs4 NM_009062 Rgs4 grey
AK142900 AK142900 AK142900 grey
Bcl2a1b NM_007534 Bcl2a1b red
AK076547 AK076547 AK076547 grey
A_51_P144143 A_51_P144143 A_51_P144143 plum1
Pitx2 NM_011098 Pitx2 grey
Rfc3 AK042393 Rfc3 yellow
AK045479 AK045479 AK045479 yellow3
4832428G11Rik AK076440 4832428G11Rik cyan
NAP096720-001 NAP096720-001 NAP096720-001 grey
NAP030950-1 NAP030950-1 NAP030950-1 grey
NAP053648-1 NAP053648-1 NAP053648-1 turquoise
Asb8 NM_030121 Asb8 grey
2310040A13Rik NM_027149 2310040A13Rik royalblue
Hnf4a NM_008261 Hnf4a skyblue2
D14Ertd668e NM_199015 D14Ertd668e greenyellow
5830468K08Rik AK018043 5830468K08Rik grey
Yaf2 NM_024189 Yaf2 grey
D6Wsu176e NM_138587 D6Wsu176e grey
Rps27 NM_027015 Rps27 grey
AK076363 AK076363 AK076363 grey
Cd5 NM_007650 Cd5 mediumpurple3
Rbmxrt NM_009033 Rbmxrt lightgreen
Cpe NM_013494 Cpe thistle
ENSMUST00000072306 ENSMUST00000072306 ENSMUST00000072306 skyblue2
Acaca BC023946 Acaca grey
LOC668138 AF223568 LOC668138 magenta4
4632411B12Rik NM_172652 4632411B12Rik grey
Cd209c NM_130903 Cd209c grey
Tom1l2 NM_153080 Tom1l2 skyblue
Olfr862 NM_146562 Olfr862 grey
Sstr3 NM_009218 Sstr3 cyan
NAP108475-1 NAP108475-1 NAP108475-1 grey
A530010F05Rik AK079928 A530010F05Rik grey
Copb1 NM_033370 Copb1 grey
Tacr1 NM_009313 Tacr1 paleturquoise
1700006H03Rik AK005675 1700006H03Rik grey
Clec2g NM_027562 Clec2g grey
Ecm2 NM_001012324 Ecm2 lightyellow
AK084615 AK084615 AK084615 grey
Prodh2 NM_019546 Prodh2 thistle2
Krt7 AK137217 Krt7 grey
Hint2 BC086940 Hint2 grey
Ttc7b XM_127105 Ttc7b grey
2310046O06Rik NM_175273 2310046O06Rik black
Klhdc4 NM_145605 Klhdc4 darkturquoise
4931417G12Rik NM_027633 4931417G12Rik grey
Chd5 BC098195 Chd5 grey
Atp8b1 NM_001001488 Atp8b1 grey
Olfr692 NM_146355 Olfr692 grey
LOC627361 XM_987489 LOC627361 grey
Ifna4 NM_010504 Ifna4 grey
Lta NM_010735 Lta salmon
2810432D09Rik NM_027278 2810432D09Rik grey
9030405F24Rik AK018486 9030405F24Rik mediumpurple2
Olfr821 NM_146776 Olfr821 darkolivegreen
AK050555 AK050555 AK050555 grey
NAP051706-1 NAP051706-1 NAP051706-1 turquoise
Slmap NM_032008 Slmap navajowhite2
Srpr NM_026130 Srpr maroon
4921520G13Rik NM_025732 4921520G13Rik grey
Gcc1 NM_028900 Gcc1 grey
4930528J18Rik AK019708 4930528J18Rik grey
0610008C08Rik NM_026673 0610008C08Rik grey
NAP057018-1 NAP057018-1 NAP057018-1 grey
AK035275 AK035275 AK035275 turquoise
AK090157 AK090157 AK090157 grey
0610039K10Rik AK002842 0610039K10Rik grey
Sra1 NM_025291 Sra1 darkturquoise
Psma4 NM_011966 Psma4 yellow
Pls3 NM_145629 Pls3 red
Zyx NM_011777 Zyx grey
LOC673099 XM_001004445 LOC673099 salmon4
Ednrb NM_007904 Ednrb grey60
Stt3b NM_024222 Stt3b yellow
AK044500 AK044500 AK044500 turquoise
Gm131 XM_900096 Gm131 darkgrey
4933412E24Rik AK016789 4933412E24Rik turquoise
AI317237 AK147562 AI317237 grey
4922504M18Rik NM_198624 4922504M18Rik turquoise
NAP065826-1 NAP065826-1 NAP065826-1 cyan
Ngrn NM_031375 Ngrn steelblue
Olfr50 NM_146946 Olfr50 grey
Arsb AK140163 Arsb grey
5730405I09Rik NM_026484 5730405I09Rik grey
LOC630978 XM_904598 LOC630978 grey
E2f2 NM_177733 E2f2 grey
1700120J03Rik AK007218 1700120J03Rik turquoise
Crcp NM_007761 Crcp black
Atp6v1e1 NM_007510 Atp6v1e1 grey
Syt15 NM_176931 Syt15 grey
AK035413 AK035413 AK035413 grey
NAP047941-1 NAP047941-1 NAP047941-1 cyan
Wars2 NM_027462 Wars2 grey60
CK346950 CK346950 CK346950 grey
Pisd NM_177298 Pisd honeydew1
Ift81 NM_009879 Ift81 magenta
5730507A09Rik NM_183087 5730507A09Rik grey
9430065F17Rik AK021377 9430065F17Rik grey
Chst10 NM_145142 Chst10 grey
Cand2 NM_025958 Cand2 grey
BC032265 NM_181420 BC032265 grey
Anxa5 NM_009673 Anxa5 tan
Spsb4 NM_145134 Spsb4 grey
Zfp61 NM_009561 Zfp61 lightcyan
AK047333 AK047333 AK047333 grey
5730528L13Rik NM_028137 5730528L13Rik grey
ENSMUST00000094906 ENSMUST00000094906 ENSMUST00000094906 grey
Aadac NM_023383 Aadac grey
AK079494 AK079494 AK079494 grey
Lrp2 XM_130308 Lrp2 grey
Susd3 NM_025491 Susd3 salmon
AK050084 AK050084 AK050084 grey
Atxn1 NM_009124 Atxn1 grey
LOC666173 XM_986525 LOC666173 grey
Mapk12 NM_013871 Mapk12 magenta
LOC238395 XM_138240 LOC238395 coral2
Vps37c NM_181403 Vps37c steelblue
Tarsl2 NM_172310 Tarsl2 purple
Serpina1f NM_026687 Serpina1f grey
A830054O07Rik AK031253 A830054O07Rik grey
NAP025478-001 NAP025478-001 NAP025478-001 mediumpurple2
Ddx10 BC080729 Ddx10 yellowgreen
Mall NM_145532 Mall grey
2810007J24Rik NM_175250 2810007J24Rik blue
Dcp2 AK152160 Dcp2 lightcoral
V1rc6 NM_053236 V1rc6 grey
Robo2 AK084163 Robo2 grey60
AK037312 AK037312 AK037312 grey
AK048984 AK048984 AK048984 grey
ENSMUST00000037879 ENSMUST00000037879 ENSMUST00000037879 darkred
Il1rl2 AK085780 Il1rl2 grey
Dock9 BC057692 Dock9 green
Sepw1 NM_009156 Sepw1 grey
Nup155 NM_133227 Nup155 plum
Gphn NM_172952 Gphn grey
Armcx3 NM_027870 Armcx3 grey
Sec22a NM_133704 Sec22a grey
Sgta NM_024499 Sgta saddlebrown
AK035381 AK035381 AK035381 yellow3
4930556A17Rik XM_979591 4930556A17Rik grey
Olfr473 NM_146775 Olfr473 grey
Ttll11 AK016577 Ttll11 grey
Sirt7 NM_153056 Sirt7 grey
AK048570 AK048570 AK048570 grey
Chrna9 XM_132045 Chrna9 turquoise
Agtpbp1 NM_023328 Agtpbp1 grey
Plekhm1 NM_183034 Plekhm1 grey
Lrp5 NM_008513 Lrp5 darkolivegreen4
4831440D22Rik AK029243 4831440D22Rik grey
Cacna1h NM_021415 Cacna1h cyan
Bcl2 NM_177410 Bcl2 grey
1700023F06Rik AK006273 1700023F06Rik lightsteelblue
Adamts3 CK790536 Adamts3 lightgreen
Hoxa4 NM_008265 Hoxa4 lightyellow
Bri3bp NM_029752 Bri3bp salmon
Zfp608 AK076178 Zfp608 skyblue3
Deaf1 NM_016874 Deaf1 grey
Nhsl1 NM_173390 Nhsl1 purple
Ces7 NM_001003951 Ces7 paleturquoise
Ndrg3 NM_013865 Ndrg3 darkolivegreen4
AV121721 AV121721 AV121721 yellowgreen
Saa1 NM_009117 Saa1 greenyellow
8430408J07Rik AK018397 8430408J07Rik lightyellow
NAP042996-1 NAP042996-1 NAP042996-1 grey
Nin NM_008697 Nin lightyellow
AK047771 AK047771 AK047771 grey
D430039N05Rik NM_175514 D430039N05Rik turquoise
D630029K05Rik NM_175330 D630029K05Rik grey
LOC673307 XM_001005255 LOC673307 paleturquoise
AK042396 AK042396 AK042396 grey
LOC434635 NM_001013819 LOC434635 grey
Pfn1 NM_011072 Pfn1 darkslateblue
V1ri6 NM_134223 V1ri6 coral2
4631426E05Rik NM_025712 4631426E05Rik grey
9030416H16Rik BC021408 9030416H16Rik grey
AK037947 AK037947 AK037947 grey
Tmem163 NM_028135 Tmem163 green
Myl2 NM_010861 Myl2 grey
Nrp2 BC057028 Nrp2 grey
5031420N21Rik AK019875 5031420N21Rik grey
Kynu NM_027552 Kynu salmon
AK089657 AK089657 AK089657 bisque4
ENSMUST00000050697 ENSMUST00000050697 ENSMUST00000050697 green
Prps2 NM_026662 Prps2 greenyellow
1700123D08Rik NM_029687 1700123D08Rik magenta
AF042095 AF042095 AF042095 mediumpurple2
Thap1 NM_199042 Thap1 coral
Rpl17 NM_001002239 Rpl17 grey
Ctsk NM_007802 Ctsk lightpink4
Trim66 NM_181853 Trim66 mediumpurple2
Rasgef1b NM_181318 Rasgef1b greenyellow
Olfr136 NM_146807 Olfr136 coral2
Tmem49 NM_029478 Tmem49 green
NAP060775-1 NAP060775-1 NAP060775-1 turquoise
Sycp3 NM_011517 Sycp3 grey
1700018M17Rik AK006094 1700018M17Rik grey
Sez6l BC065117 Sez6l coral2
Alox5 NM_009662 Alox5 grey
Olfr1009 NM_146572 Olfr1009 cyan
Slc8a3 BC052435 Slc8a3 turquoise
Foxp2 NM_053242 Foxp2 red
Pcdh17 NM_001013753 Pcdh17 black
TC1431058 TC1431058 TC1431058 grey
AK038909 AK038909 AK038909 grey
Il27ra NM_016671 Il27ra mediumpurple3
Prss16 NM_019429 Prss16 thistle3
Nxph1 NM_008751 Nxph1 blue
TC1522927 TC1522927 TC1522927 grey
A830093M07 NM_177843 A830093M07 grey
E230008N13Rik XM_975070 E230008N13Rik magenta
NAP112027-1 NAP112027-1 NAP112027-1 blue
Gorasp2 NM_027352 Gorasp2 royalblue
D18Ertd653e NM_172631 D18Ertd653e grey
Zfp59 NM_011762 Zfp59 cyan
E030002O03Rik NM_172905 E030002O03Rik grey
Ctnnd1 NM_007615 Ctnnd1 grey
Alb1 NM_009654 Alb1 grey
Fbl NM_007991 Fbl darkturquoise
Ms4a4d NM_025658 Ms4a4d greenyellow
Mrpl16 NM_025606 Mrpl16 grey
Slc43a3 NM_021398 Slc43a3 grey
Pkmyt1 NM_023058 Pkmyt1 darkslateblue
Apbb1 NM_009685 Apbb1 lightgreen
Serpina1b BC037008 Serpina1b grey
Tuba8 NM_017379 Tuba8 grey
Pvrl1 NM_021424 Pvrl1 sienna3
Faim2 NM_028224 Faim2 darkolivegreen
Rapgef6 NM_175258 Rapgef6 black
Agtrl1 NM_011784 Agtrl1 skyblue
Suclg1 NM_019879 Suclg1 grey
Elac2 BC023134 Elac2 grey
Cebpg NM_009884 Cebpg grey
3110023E09Rik NM_026522 3110023E09Rik grey
Gip NM_008119 Gip grey
Recc1 NM_011258 Recc1 grey
Rbm17 NM_152824 Rbm17 grey
ENSMUST00000062557 ENSMUST00000062557 ENSMUST00000062557 paleturquoise
Gabpa NM_008065 Gabpa yellow
LOC629845 BF163883 LOC629845 grey
Kif14 XM_619672 Kif14 yellow
Parn NM_028761 Parn purple
2610034N15Rik AK011675 2610034N15Rik grey
Tas2r118 NM_207022 Tas2r118 coral2
Bard1 NM_007525 Bard1 grey
Pbx1 NM_183355 Pbx1 grey
4930470F04Rik AK015532 4930470F04Rik grey
4930442J19Rik AK015363 4930442J19Rik mediumpurple2
Prdx5 NM_012021 Prdx5 black
Vangl1 BC024687 Vangl1 black
Lmo4 NM_010723 Lmo4 grey
A130030D10Rik NM_177783 A130030D10Rik bisque4
Dhrs2 NM_027790 Dhrs2 bisque4
LOC676870 XM_001003217 LOC676870 navajowhite2
Gdi2 NM_008112 Gdi2 grey
E030046B03Rik AK053225 E030046B03Rik grey60
Gpr26 NM_173410 Gpr26 mediumpurple2
2610507L03Rik NM_028120 2610507L03Rik grey
Kcnq4 AK163659 Kcnq4 turquoise
AK083219 AK083219 AK083219 grey
Centb2 NM_030138 Centb2 darkorange2
2310026E23Rik NM_026279 2310026E23Rik grey
Evpl AK007353 Evpl red
Tmem135 NM_028343 Tmem135 grey
Repin1 NM_175099 Repin1 darkmagenta
AK039334 AK039334 AK039334 grey
Adamts12 AK028812 Adamts12 grey
Mettl5 BC027547 Mettl5 grey
Dnajb9 NM_013760 Dnajb9 grey
Clec4f NM_016751 Clec4f turquoise
2900002J02Rik AK013470 2900002J02Rik grey
Clk3 NM_007713 Clk3 grey
Pcdhb17 NM_053142 Pcdhb17 black
Phip AB049460 Phip skyblue3
Ltbp3 NM_008520 Ltbp3 red
1110008I14Rik AK003577 1110008I14Rik grey
Golga7 NM_020585 Golga7 royalblue
9430020K01Rik AK154331 9430020K01Rik skyblue
B230220N19Rik AK045674 B230220N19Rik grey
Nmi NM_019401 Nmi greenyellow
Rnf5 NM_019403 Rnf5 darkmagenta
AI464131 XM_283952 AI464131 thistle
Lrrc42 NM_029985 Lrrc42 grey
1100001H23Rik NM_025806 1100001H23Rik salmon
AK043632 AK043632 AK043632 grey
AK085324 AK085324 AK085324 grey
Cdc25c NM_009860 Cdc25c black
Gpr97 NM_173036 Gpr97 plum1
AK041272 AK041272 AK041272 grey
NAP057291-1 NAP057291-1 NAP057291-1 grey
Atp11b NM_029570 Atp11b grey
TC1540204 TC1540204 TC1540204 lightcyan1
Il18r1 NM_008365 Il18r1 grey
2810013P06Rik AK077895 2810013P06Rik lightcyan
Prkce AK017901 Prkce black
Pmp22 NM_008885 Pmp22 tan
TC1460407 TC1460407 TC1460407 grey
AK044873 AK044873 AK044873 orange
Asb18 NM_139152 Asb18 paleturquoise
Sap30 NM_021788 Sap30 plum1
Evc2 NM_145920 Evc2 skyblue
Sgcb NM_011890 Sgcb grey
Col23a1 AK162470 Col23a1 grey
Ifrd1 NM_013562 Ifrd1 grey
Mms19l NM_028152 Mms19l grey
Pdzk1 NM_021517 Pdzk1 grey
Ms4a6d NM_026835 Ms4a6d green
BC065397 BC065397 BC065397 lightyellow
Tac1 AK015286 Tac1 turquoise
V1ra2 NM_011684 V1ra2 grey
Ccr2 NM_009915 Ccr2 mediumpurple3
AK047500 AK047500 AK047500 grey
Gpr84 NM_030720 Gpr84 green
Pnkd NM_025580 Pnkd purple
Ercc4 NM_015769 Ercc4 grey
LOC630882 XM_904527 LOC630882 grey
Krtap16-4 NM_130873 Krtap16-4 grey
1700030G11Rik XM_130735 1700030G11Rik cyan
2310012P17Rik AK009327 2310012P17Rik coral2
6720406K03 AK032705 6720406K03 grey
Cldn10 NM_021386 Cldn10 darkturquoise
Snrpa BC003229 Snrpa grey
Prkcb1 NM_008855 Prkcb1 salmon
Atn1 NM_007881 Atn1 grey
B430306N03Rik NM_177083 B430306N03Rik red
Scgb1a1 NM_011681 Scgb1a1 grey
NP063118 NP063118 NP063118 lightsteelblue
AK043872 AK043872 AK043872 mediumpurple2
Acot4 NM_134247 Acot4 mediumpurple2
Il11 NM_008350 Il11 magenta
Olfr1484 NM_146291 Olfr1484 grey
ENSMUST00000088251 ENSMUST00000088251 ENSMUST00000088251 turquoise
Txnrd1 NM_015762 Txnrd1 darkturquoise
LOC432600 AK017437 LOC432600 coral2
Slc24a4 NM_172152 Slc24a4 coral2
Sf3b2 NM_030109 Sf3b2 plum
Ifitm2 NM_030694 Ifitm2 grey
Rlbp1 NM_020599 Rlbp1 turquoise
Tex101 NM_019981 Tex101 turquoise
Taar4 NM_001008499 Taar4 cyan
Plek NM_019549 Plek red
Alg5 NM_025442 Alg5 grey
Slco6b1 NM_001039475 Slco6b1 grey
Sertad1 NM_018820 Sertad1 purple
Abt1 NM_013924 Abt1 grey
4931400O07Rik AK016421 4931400O07Rik cyan
BC019537 NM_183161 BC019537 cyan
Gabra3 NM_008067 Gabra3 floralwhite
Rtn4rl2 NM_199223 Rtn4rl2 cyan
Pbsn NM_017471 Pbsn turquoise
Smu1 NM_021535 Smu1 steelblue
NAP106668-1 NAP106668-1 NAP106668-1 coral2
Arhgap21 BC076629 Arhgap21 black
A430110C17Rik AK079902 A430110C17Rik grey
Bpnt1 NM_011794 Bpnt1 grey
Tmc8 NM_181856 Tmc8 cyan
AK081083 AK081083 AK081083 grey
Pln NM_023129 Pln grey
Cacna1f NM_019582 Cacna1f grey
Lrrc58 NM_177093 Lrrc58 plum2
2900016J10Rik AK019315 2900016J10Rik grey
BG068695 BG068695 BG068695 grey
Pfkfb4 NM_173019 Pfkfb4 grey
Ccl7 NM_013654 Ccl7 green
Olfr127 NM_146377 Olfr127 paleturquoise
Gstk1 NM_029555 Gstk1 red
LOC319225 XM_898079 LOC319225 grey
Txn1 NM_011660 Txn1 indianred4
G630030J09Rik AK090265 G630030J09Rik grey
Mus81 NM_027877 Mus81 lightsteelblue
NAP033903-1 NAP033903-1 NAP033903-1 coral3
Atf7ip AK035245 Atf7ip grey
Psenen NM_025498 Psenen grey
D730039F16Rik NM_030021 D730039F16Rik lightcyan
Vldlr NM_013703 Vldlr darkolivegreen4
AK047056 AK047056 AK047056 grey
Tm9sf1 NM_028780 Tm9sf1 orangered3
NAP094000-001 NAP094000-001 NAP094000-001 grey
LOC574418 NM_001025371 LOC574418 grey
Upf3a AK145471 Upf3a darkred
5730564L20Rik AK017856 5730564L20Rik grey
Olfr1188 NM_146919 Olfr1188 blue
Tbc1d22b NM_198647 Tbc1d22b steelblue
Gm237 NM_001005419 Gm237 darkseagreen4
Agxt2l1 NM_027907 Agxt2l1 antiquewhite4
Zadh1 NM_029880 Zadh1 grey
AK031461 AK031461 AK031461 grey
Yars2 NM_198246 Yars2 grey
Lrrc50 NM_026648 Lrrc50 magenta
Eif4e2 NM_023314 Eif4e2 black
D11Ertd497e NM_029976 D11Ertd497e yellow
2810012G03Rik NM_175104 2810012G03Rik grey
Fstl1 NM_008047 Fstl1 grey
A430083B19Rik NM_177624 A430083B19Rik magenta
Olfr95 NM_146513 Olfr95 mediumpurple2
Sptlc2 NM_011479 Sptlc2 darkmagenta
AK035649 AK035649 AK035649 grey
Apoh NM_013475 Apoh grey
Prkcbp1 NM_027230 Prkcbp1 grey
Capns2 AK009171 Capns2 grey
LOC638632 XM_914717 LOC638632 grey
NAP061412-1 NAP061412-1 NAP061412-1 cyan
Eml1 XM_901773 Eml1 black
D930020E02Rik NM_173420 D930020E02Rik grey
Spats2 NM_139140 Spats2 royalblue
D430042O09Rik BC030902 D430042O09Rik grey
Dnajc10 AK128945 Dnajc10 grey
AK079913 AK079913 AK079913 grey
NAP112671-1 NAP112671-1 NAP112671-1 grey
Olfr1282 NM_146907 Olfr1282 grey
Sar1a NM_009120 Sar1a darkred
TC1519646 TC1519646 TC1519646 tan
Socs2 NM_007706 Socs2 grey
Kifc3 NM_010631 Kifc3 tan
Ptger3 NM_011196 Ptger3 palevioletred3
Abcc9 NM_021041 Abcc9 grey
Zfp263 NM_148924 Zfp263 grey
5430405G24Rik BC035255 5430405G24Rik skyblue3
Nudt6 AK031663 Nudt6 grey
C78339 AK090371 C78339 thistle
Gpr37 NM_010338 Gpr37 grey
Garnl4 NM_001015046 Garnl4 red
Socs6 NM_018821 Socs6 yellow
BB814947 BB814947 BB814947 grey
Dock7 NM_026082 Dock7 darkseagreen3
Glb1 NM_009752 Glb1 grey
4930461C15Rik AK015492 4930461C15Rik grey
Cpsf3 NM_018813 Cpsf3 grey
TC1465218 TC1465218 TC1465218 grey
Scyl2 NM_198021 Scyl2 yellow
Ndufa1 NM_019443 Ndufa1 grey
AK078079 AK078079 AK078079 grey
2610028H24Rik NM_029816 2610028H24Rik magenta
5730410I19Rik NM_025666 5730410I19Rik grey
Abcf2 NM_013853 Abcf2 steelblue
1700065D16Rik AK030118 1700065D16Rik blue
2900093K20Rik AK013849 2900093K20Rik lightyellow
Hnrpa3 NM_146130 Hnrpa3 plum1
Disc1 NM_174853 Disc1 orangered3
Il17b NM_019508 Il17b grey
3632451O06Rik NM_026142 3632451O06Rik grey
Rasa2 NM_053268 Rasa2 grey
Tcerg1l NM_183289 Tcerg1l grey
Cd300lb NM_199221 Cd300lb grey
Tspan11 NM_026743 Tspan11 darkgrey
Gmfg NM_022024 Gmfg salmon
Ankrd44 DV648060 Ankrd44 black
Rbpms2 NM_028030 Rbpms2 yellow4
Lmo7 DV040849 Lmo7 tan
BB025956 BB025956 BB025956 grey
Accn1 NM_007384 Accn1 grey
Cep110 BC038386 Cep110 honeydew1
Creld1 NM_133930 Creld1 honeydew1
AJ250688 AJ250688 AJ250688 coral2
AK045817 AK045817 AK045817 grey
Ptgfr NM_008966 Ptgfr black
AK045452 AK045452 AK045452 grey
D830044D21Rik NM_177210 D830044D21Rik turquoise
Cbl NM_007619 Cbl grey
Ltbr NM_010736 Ltbr indianred4
4930428F12Rik AK015221 4930428F12Rik grey
Sox13 NM_011439 Sox13 grey
Tmf1 XM_132740 Tmf1 grey
AK049551 AK049551 AK049551 grey
2810426N06Rik NM_023363 2810426N06Rik mediumpurple2
2900006F19Rik NM_028387 2900006F19Rik grey
B230206F22Rik AK035525 B230206F22Rik mediumpurple2
DXErtd697e AK017864 DXErtd697e grey
Ppp1r3f NM_138605 Ppp1r3f grey
Ggta1 NM_010283 Ggta1 grey
Pcdhb1 NM_053126 Pcdhb1 grey
Kdelr1 NM_133950 Kdelr1 grey
Ndg1 NM_183322 Ndg1 turquoise
Kif15 NM_010620 Kif15 yellow
Commd6 NM_001033132 Commd6 plum2
a NM_015770 a grey
2610030H06Rik BC028317 2610030H06Rik navajowhite2
AK086048 AK086048 AK086048 turquoise
Tsr1 NM_177325 Tsr1 grey
NAP057266-1 NAP057266-1 NAP057266-1 cyan
Slc1a2 NM_011393 Slc1a2 grey
Arnt AK028546 Arnt grey
Plagl2 NM_018807 Plagl2 orange
2310022B05Rik NM_175149 2310022B05Rik red
Acox1 NM_015729 Acox1 green
4921534A09Rik AK076610 4921534A09Rik grey
Arfgef2 XM_130646 Arfgef2 grey
Acta2 NM_007392 Acta2 tan
ENSMUST00000095327 ENSMUST00000095327 ENSMUST00000095327 turquoise
Olfml3 NM_133859 Olfml3 grey
3110057O12Rik NM_026622 3110057O12Rik darkorange2
TC1469392 TC1469392 TC1469392 cyan
C030045D06Rik AK084926 C030045D06Rik yellow3
Senp8 NM_027838 Senp8 grey
Slc2a1 NM_011400 Slc2a1 lightgreen
Defb13 NM_139223 Defb13 cyan
NAP101459-1 NAP101459-1 NAP101459-1 grey
Tmem86b NM_023440 Tmem86b grey
Esrrg NM_011935 Esrrg cyan
Irak4 NM_029926 Irak4 red
ENSMUST00000101506 ENSMUST00000101506 ENSMUST00000101506 brown4
9330185C12Rik AK020392 9330185C12Rik grey
G630039H03Rik BC031204 G630039H03Rik grey
Zfp106 NM_011743 Zfp106 darkseagreen3
Keg1 NM_029550 Keg1 grey
Tbkbp1 NM_198100 Tbkbp1 grey
ENSMUST00000078702 ENSMUST00000078702 ENSMUST00000078702 grey
Rfk NM_019437 Rfk grey
Olfr113 NM_146289 Olfr113 paleturquoise
6230410P16Rik NM_174846 6230410P16Rik navajowhite1
ENSMUST00000049389 ENSMUST00000049389 ENSMUST00000049389 grey
TC1453715 TC1453715 TC1453715 grey
Stard4 NM_133774 Stard4 grey60
AK006831 AK006831 AK006831 paleturquoise
Ube1x NM_009457 Ube1x lightsteelblue1
Nfe2l3 NM_010903 Nfe2l3 white
A430050A11Rik AK079737 A430050A11Rik grey
TC1542265 TC1542265 TC1542265 grey
Slc27a1 NM_011977 Slc27a1 grey
AK046075 AK046075 AK046075 grey
BC054438 NM_001001183 BC054438 skyblue
Rprm NM_023396 Rprm skyblue
6030422H21Rik AK031392 6030422H21Rik grey
Zfp96 NM_016684 Zfp96 grey
9430098F02Rik AK035193 9430098F02Rik grey
Sec11l3 NM_025468 Sec11l3 yellowgreen
AK046151 AK046151 AK046151 grey
Acadvl NM_017366 Acadvl grey
1700043A12Rik AK018848 1700043A12Rik grey
2610511M17Rik AK172968 2610511M17Rik grey
Dtnb NM_007886 Dtnb darkgrey
Suv39h2 NM_022724 Suv39h2 salmon
AK046977 AK046977 AK046977 grey
Nol3 NM_030152 Nol3 brown2
Inpp4a NM_030266 Inpp4a mediumpurple2
AK079714 AK079714 AK079714 grey
1700029H14Rik NM_025601 1700029H14Rik turquoise
Snapc4 NM_172339 Snapc4 grey
AK047230 AK047230 AK047230 darkorange2
Zfp318 NM_207671 Zfp318 grey
1110020G09Rik AK046666 1110020G09Rik grey
ENSMUST00000084306 ENSMUST00000084306 ENSMUST00000084306 lightpink4
Vamp8 NM_016794 Vamp8 mediumpurple3
AK041447 AK041447 AK041447 grey
3110043J09Rik NM_028455 3110043J09Rik navajowhite2
Dlg5 BC021314 Dlg5 grey
4930527E24Rik AK015913 4930527E24Rik antiquewhite2
Appbp2 NM_025825 Appbp2 grey
Cul5 BC030380 Cul5 grey
Galntl4 NM_173739 Galntl4 tan
Nalp14 NM_001002894 Nalp14 grey
Klrc1 AK138801 Klrc1 green
Srpk2 NM_009274 Srpk2 orange
Pnliprp2 NM_011128 Pnliprp2 turquoise
BC042698 NM_183217 BC042698 magenta4
AK086422 AK086422 AK086422 grey
5730508B09Rik AK162420 5730508B09Rik green
Il2rg NM_013563 Il2rg red
Sgip1 AK043018 Sgip1 black
2410075B13Rik NM_146059 2410075B13Rik grey
Ctnnbip1 NM_023465 Ctnnbip1 lightyellow
AK081795 AK081795 AK081795 grey
Samd8 NM_026283 Samd8 purple
Rnf122 NM_175136 Rnf122 grey
D10Jhu81e NM_138601 D10Jhu81e lightcyan
AK083161 AK083161 AK083161 grey
Epha4 NM_007936 Epha4 black
Entpd4 NM_026174 Entpd4 cyan
AK039091 AK039091 AK039091 grey
Metrn NM_133719 Metrn grey
AI256787 AK037618 AI256787 grey
AK040215 AK040215 AK040215 grey
Lmbrd1 NM_026719 Lmbrd1 grey
V1re3 NM_134192 V1re3 grey
Elf1 NM_007920 Elf1 grey
Psg29 NM_054064 Psg29 turquoise
Gpc3 NM_016697 Gpc3 plum1
NAP102683-1 NAP102683-1 NAP102683-1 grey
Mad2l2 NM_027985 Mad2l2 darkslateblue
NAP056404-1 NAP056404-1 NAP056404-1 grey60
BB148868 BB148868 BB148868 grey
A430108G06Rik AK040599 A430108G06Rik magenta
Pvrl2 BC009088 Pvrl2 grey
Tmem106b BU515288 Tmem106b black
2210010B09Rik NM_172919 2210010B09Rik lavenderblush3
AK089428 AK089428 AK089428 grey
Mipol1 AK138175 Mipol1 grey
BC021394 BC021394 BC021394 grey
Pold1 NM_011131 Pold1 darkorange
AK019597 AK019597 AK019597 grey
Arhgdia NM_133796 Arhgdia steelblue
Bub1b NM_009773 Bub1b yellow
Efna5 NM_207654 Efna5 grey
Adcy3 NM_138305 Adcy3 grey
Pde9a NM_008804 Pde9a grey
D030051N19Rik NM_172669 D030051N19Rik grey
D10Ucla1 NM_178606 D10Ucla1 lightcyan
Wdr40c NM_175539 Wdr40c palevioletred3
AK030373 AK030373 AK030373 grey
2310057N15Rik NM_027170 2310057N15Rik mediumpurple2
4930453N24Rik AK161311 4930453N24Rik yellow
0610010K14Rik NM_026757 0610010K14Rik grey
4931409K22Rik NM_177676 4931409K22Rik grey
TC1547759 TC1547759 TC1547759 grey
Atf1 NM_007497 Atf1 grey
AK048799 AK048799 AK048799 grey
Itga2b NM_010575 Itga2b grey
Tsen2 NM_199033 Tsen2 purple
Nol4 NM_199024 Nol4 brown
1700026L06Rik NM_027283 1700026L06Rik magenta
A_51_P350172 A_51_P350172 A_51_P350172 greenyellow
1700020A23Rik BC049710 1700020A23Rik cyan
Ccl17 NM_011332 Ccl17 grey
Mgst3 NM_025569 Mgst3 greenyellow
Igf2 NM_010514 Igf2 black
2310007L24Rik AK009213 2310007L24Rik grey
Eif3s9 NM_133916 Eif3s9 grey
Tmco1 NM_001039483 Tmco1 darkred
C030019I05Rik NM_177075 C030019I05Rik cyan
Zfp160 NM_145483 Zfp160 grey
NM_001013789 NM_001013789 NM_001013789 purple
E130013N09Rik BC028327 E130013N09Rik mediumorchid
LOC383229 XM_356935 LOC383229 cyan
2310056P07Rik NM_027342 2310056P07Rik purple
A530058N18Rik AK081828 A530058N18Rik yellow4
Ankib1 NM_001003909 Ankib1 royalblue
Tbl2 NM_013763 Tbl2 yellow
Als2cr2 NM_172656 Als2cr2 grey
5830482F20Rik NM_177158 5830482F20Rik mediumpurple3
Mrc1 NM_008625 Mrc1 brown4
Sirt3 NM_022433 Sirt3 yellow4
Hif3a NM_016868 Hif3a orangered4
AK034233 AK034233 AK034233 grey
A_52_P1149594 A_52_P1149594 A_52_P1149594 grey
Wipi2 AK043857 Wipi2 darkturquoise
BB180072 BB180072 BB180072 lightcyan
Zfp710 NM_175433 Zfp710 grey
Ttll5 BC035276 Ttll5 saddlebrown
Ccl19 NM_011888 Ccl19 salmon
BB161836 BB161836 BB161836 lightsteelblue
5430401F13Rik AK017253 5430401F13Rik brown
Tnrc6a BC005741 Tnrc6a grey
Elof1 NM_170777 Elof1 magenta
AK040039 AK040039 AK040039 grey
Usp32 BC058994 Usp32 grey
4930519D14Rik AK015838 4930519D14Rik grey
Ccdc43 BC058520 Ccdc43 grey
4930465K12Rik AK015508 4930465K12Rik grey
Fkbp14 NM_153573 Fkbp14 grey
1700012L04Rik NM_029588 1700012L04Rik grey
Centg2 NM_178119 Centg2 brown4
Syf2 NM_026780 Syf2 maroon
AK038359 AK038359 AK038359 grey
Raet1a NM_009016 Raet1a grey
Col22a1 XM_193814 Col22a1 mediumpurple2
Plxna4 AK081523 Plxna4 grey
BC027057 NM_145976 BC027057 grey60
NAP042681-1 NAP042681-1 NAP042681-1 grey
Dhdds NM_026144 Dhdds grey
Cts6 NM_021445 Cts6 turquoise
Fuz BC045601 Fuz plum1
ENSMUST00000051565 ENSMUST00000051565 ENSMUST00000051565 magenta
1700029I01Rik NM_027285 1700029I01Rik lightgreen
Glt25d2 NM_177756 Glt25d2 tan
Rdh12 NM_030017 Rdh12 lightsteelblue
Ocm NM_033039 Ocm grey
Lman2 NM_025828 Lman2 grey
Arl5c NM_207231 Arl5c mediumpurple3
Polh NM_030715 Polh grey
Nrg1 AK048708 Nrg1 darkturquoise
Tial1 AK079363 Tial1 sienna3
B4galnt3 NM_198884 B4galnt3 grey
NAP029777-1 NAP029777-1 NAP029777-1 lightsteelblue
Zfp282 NM_146175 Zfp282 grey
F12 NM_021489 F12 grey
TC1494321 TC1494321 TC1494321 cyan
Gpr81 NM_175520 Gpr81 grey
LOC632687 NM_001039242 LOC632687 grey
LOC666484 XM_984151 LOC666484 lightyellow
1300015D01Rik AK005014 1300015D01Rik cyan
Pcdhb6 NM_053131 Pcdhb6 sienna3
2310040G07Rik AK009722 2310040G07Rik grey
ENSMUST00000026541 ENSMUST00000026541 ENSMUST00000026541 cyan
B3galnt1 NM_020026 B3galnt1 grey
Tcf12 M97635 Tcf12 coral
Fbxl22 NM_175206 Fbxl22 sienna3
Cacng2 AK047238 Cacng2 grey
Wdr7 AK154451 Wdr7 grey
Arfgap1 NM_145760 Arfgap1 grey
AK034021 AK034021 AK034021 grey
6330416L07Rik NM_176962 6330416L07Rik honeydew1
AK082197 AK082197 AK082197 grey
LOC673946 XM_001006710 LOC673946 indianred4
Pkn2 NM_178654 Pkn2 lightcoral
Xist L04961 Xist grey
E130106K03Rik AK053536 E130106K03Rik grey
AK032159 AK032159 AK032159 grey
Sned1 NM_172463 Sned1 skyblue
Polr2b NM_153798 Polr2b grey
AK044380 AK044380 AK044380 greenyellow
AK047917 AK047917 AK047917 grey
Gas5 X59728 Gas5 plum
Gabrr2 NM_008076 Gabrr2 grey
Fancb NM_175027 Fancb grey
Thbs4 NM_011582 Thbs4 grey
Hey2 NM_013904 Hey2 darkorange2
Mrps9 NM_023514 Mrps9 grey
AK047428 AK047428 AK047428 grey
Btg1 NM_007569 Btg1 salmon
Cnot10 NM_153585 Cnot10 saddlebrown
AK084024 AK084024 AK084024 grey
B130065D12Rik AK045318 B130065D12Rik grey
Zfp445 NM_173364 Zfp445 maroon
Adarb1 NM_001024840 Adarb1 black
4930522H14Rik NM_026291 4930522H14Rik grey
Rab40c NM_139154 Rab40c grey
AF366264 NM_153093 AF366264 brown
AA407452 BC066073 AA407452 honeydew1
Taf4a XM_130764 Taf4a darkseagreen4
Gtrgeo22 NM_148934 Gtrgeo22 skyblue4
Trim62 NM_178110 Trim62 lightgreen
AF152371 AF152371 AF152371 salmon4
Pcsk1n NM_013892 Pcsk1n violet
4933403M22Rik NM_028742 4933403M22Rik grey
Phf17 NM_172303 Phf17 plum1
NAP123917-1 NAP123917-1 NAP123917-1 mediumpurple2
Uspl1 NM_001013378 Uspl1 royalblue
Mrpl41 NM_001031808 Mrpl41 grey
Prkra NM_011871 Prkra lightcyan
Sfrs4 NM_020587 Sfrs4 steelblue
Boll BQ257921 Boll grey
Cd276 NM_133983 Cd276 grey60
Vps13c AK030931 Vps13c maroon
AK040026 AK040026 AK040026 blue2
Defb50 NM_199067 Defb50 grey
4933404M19Rik AK160258 4933404M19Rik grey60
Pla2g12a NM_183423 Pla2g12a lightgreen
Hcfc2 XM_001002437 Hcfc2 darkseagreen4
Fgf2 NM_008006 Fgf2 grey
Fkbp2 NM_008020 Fkbp2 grey
Tollip NM_023764 Tollip grey
Timp3 NM_011595 Timp3 grey
Rax AK053517 Rax grey
Rgs1 NM_015811 Rgs1 green
Sprr2d NM_011470 Sprr2d grey
A_52_P437215 A_52_P437215 A_52_P437215 cyan
Il1rap AK045686 Il1rap grey
Olfr433 NM_146717 Olfr433 blue2
9630054F20Rik NM_173784 9630054F20Rik grey
Kcna1 NM_010595 Kcna1 yellow
5133401H06Rik AK017223 5133401H06Rik orangered3
Arhgap24 NM_146161 Arhgap24 lightyellow
Psmb8 NM_010724 Psmb8 purple
Dusp11 NM_028099 Dusp11 lightpink3
LOC545812 NM_001024932 LOC545812 salmon
Epha5 AK034289 Epha5 orangered4
4930528F23Rik AK015924 4930528F23Rik cyan
Zbtb6 NM_146253 Zbtb6 grey
2900027M19Rik AK053575 2900027M19Rik cyan
3300001A09Rik BC039571 3300001A09Rik grey
Cdh23 NM_023370 Cdh23 grey
Olfr39 NM_146825 Olfr39 blue
5230400G24Rik NM_029409 5230400G24Rik coral
St6galnac6 NM_016973 St6galnac6 lightcoral
Hmg20a NM_025812 Hmg20a lightcyan
Gcnt3 NM_028087 Gcnt3 grey
Fyco1 NM_148925 Fyco1 darkred
Cstf3 NM_145529 Cstf3 grey
Rps2 NM_008503 Rps2 grey
Slc38a2 NM_175121 Slc38a2 grey
Saa3 NM_011315 Saa3 greenyellow
AK031438 AK031438 AK031438 grey
Slc22a5 NM_011396 Slc22a5 lightpink4
Stk38 NM_134115 Stk38 grey
LOC382639 BC051084 LOC382639 grey
CB588406 CB588406 CB588406 grey
Hadha NM_178878 Hadha grey
Atp2a1 NM_007504 Atp2a1 darkmagenta
AK046568 AK046568 AK046568 grey
Gtf2a1 NM_175335 Gtf2a1 saddlebrown
LOC195531 NM_001039209 LOC195531 grey
Raver2 AK040404 Raver2 lightsteelblue
Gclm NM_008129 Gclm grey
LOC384077 XM_987884 LOC384077 grey
Ptprm NM_008984 Ptprm lightpink3
Eif4ebp3 NM_201256 Eif4ebp3 grey
Adam11 BC054536 Adam11 grey
Rhbdd2 NM_146002 Rhbdd2 saddlebrown
Gsdmdc1 NM_026960 Gsdmdc1 green
Sap30bp NM_020483 Sap30bp darkorange
A330068P14Rik AK039594 A330068P14Rik darkslateblue
2310044G17Rik AK122546 2310044G17Rik grey
Ablim3 NM_198649 Ablim3 tan
2310033K02Rik AK009597 2310033K02Rik grey
NAP046244-1 NAP046244-1 NAP046244-1 grey
4933426G20Rik AK016931 4933426G20Rik grey
NAP029864-1 NAP029864-1 NAP029864-1 cyan
Cecr5 NM_144815 Cecr5 grey
Serpinb11 NM_025867 Serpinb11 grey
Mybpc2 NM_146189 Mybpc2 grey
H2-T23 NM_010398 H2-T23 purple
Exoc1 NM_027270 Exoc1 salmon
LOC380907 NM_001004158 LOC380907 grey
Mat2b NM_134017 Mat2b darkred
AY358078 NM_194347 AY358078 grey
Zfp28 NM_175247 Zfp28 yellowgreen
Card11 NM_175362 Card11 salmon
Pomt1 NM_145145 Pomt1 blue2
Dock10 XM_891407 Dock10 honeydew1
NAP123065-1 NAP123065-1 NAP123065-1 cyan
Plekhb2 NM_145516 Plekhb2 grey
Zfp110 NM_022981 Zfp110 orangered3
Larp1 AK129202 Larp1 lightcyan
BC028808 BC028808 BC028808 cyan
LOC237749 AK079066 LOC237749 grey
9030607L17Rik NM_027829 9030607L17Rik saddlebrown
Olfr281 NM_146280 Olfr281 grey
ENSMUST00000058559 ENSMUST00000058559 ENSMUST00000058559 grey
Olfr43 NM_146711 Olfr43 cyan
A230009B12Rik AK045899 A230009B12Rik grey
1700049E15Rik AK006736 1700049E15Rik darkgrey
BC068157 NM_207203 BC068157 grey
Calcrl NM_018782 Calcrl tan
Gata3 NM_008091 Gata3 grey
Sar1b NM_025535 Sar1b grey
Gad2 NM_008078 Gad2 grey
AK051961 AK051961 AK051961 lightsteelblue1
Pfn4 NM_028376 Pfn4 grey
Vdac1 NM_011694 Vdac1 grey
D2Wsu81e NM_172660 D2Wsu81e steelblue
Tubb3 NM_023279 Tubb3 orangered4
Stx16 NM_172675 Stx16 plum1
Fmnl2 AK080318 Fmnl2 purple
1500041J02Rik NM_001039710 1500041J02Rik grey
Mrps7 NM_025305 Mrps7 lightsteelblue1
Hspa1a NM_010479 Hspa1a grey
TC1438641 TC1438641 TC1438641 blue
Ywhag NM_018871 Ywhag grey
D32072 D32072 D32072 grey
4930402F11Rik AK015048 4930402F11Rik grey
Pold4 NM_027196 Pold4 coral
X61497 X61497 X61497 coral2
Hesx1 NM_010420 Hesx1 grey
TC1533197 TC1533197 TC1533197 grey
AK050947 AK050947 AK050947 grey
ENSMUST00000034974 ENSMUST00000034974 ENSMUST00000034974 grey
Cmtm7 NM_133978 Cmtm7 red
NAP108451-1 NAP108451-1 NAP108451-1 brown2
Anapc11 NM_025389 Anapc11 green
ENSMUST00000098817 ENSMUST00000098817 ENSMUST00000098817 grey
2810026P18Rik BC032970 2810026P18Rik lightgreen
Ednra NM_010332 Ednra lightpink4
AK053272 AK053272 AK053272 turquoise
Mapk3 NM_011952 Mapk3 green
A230106N23 NM_177838 A230106N23 cyan
Slco5a1 AK028758 Slco5a1 grey
AK031434 AK031434 AK031434 midnightblue
Klf2 NM_008452 Klf2 grey
Slc9a3r1 NM_012030 Slc9a3r1 black
Dmbx1 NM_130865 Dmbx1 coral2
NAP058876-1 NAP058876-1 NAP058876-1 cyan
Il28ra NM_174851 Il28ra lightcyan
Trpm4 NM_175130 Trpm4 red
Ddr1 NM_007584 Ddr1 grey
AK050303 AK050303 AK050303 turquoise
Xylt2 NM_145828 Xylt2 grey
Procr NM_011171 Procr indianred4
Pex1 AK087687 Pex1 cyan
Ncl NM_010880 Ncl grey
Mrps18b NM_025878 Mrps18b grey
Incenp NM_016692 Incenp yellow
AK035605 AK035605 AK035605 grey
Hist1h1c NM_015786 Hist1h1c floralwhite
Tmem30b NM_178715 Tmem30b black
Il17rb AF208109 Il17rb grey
Sla NM_001029841 Sla red
Nisch NM_022656 Nisch sienna3
Usp53 BC022221 Usp53 grey
A830010M20Rik AK169666 A830010M20Rik turquoise
Tlr6 NM_011604 Tlr6 green
Zc3h6 NM_178404 Zc3h6 grey
Copz1 NM_019817 Copz1 grey
Klk1b8 NM_008457 Klk1b8 cyan
Lancl1 NM_021295 Lancl1 grey
NAP026409-1 NAP026409-1 NAP026409-1 cyan
Dnajc15 NM_025384 Dnajc15 darkorange
Aurka NM_011497 Aurka yellow
Pnpla6 NM_015801 Pnpla6 saddlebrown
NAP057053-1 NAP057053-1 NAP057053-1 cyan
Mdh1b NM_029696 Mdh1b magenta
Col9a2 NM_007741 Col9a2 cyan
2610510H03Rik NM_026620 2610510H03Rik plum3
Npy NM_023456 Npy grey
Spag16 AK083083 Spag16 magenta
AK034651 AK034651 AK034651 grey
1110008B24Rik NM_028632 1110008B24Rik floralwhite
ENSMUST00000089796 ENSMUST00000089796 ENSMUST00000089796 salmon4
1110001D15Rik XM_356184 1110001D15Rik salmon
4930533L02Rik AK015957 4930533L02Rik grey
Rnf19 NM_013923 Rnf19 tan
Tceal7 AK003800 Tceal7 grey
Mns1 NM_008613 Mns1 magenta
9930021D14Rik NM_175682 9930021D14Rik turquoise
Metapl1 NM_025633 Metapl1 lightgreen
Hes7 NM_033041 Hes7 grey
Olfr518 NM_146306 Olfr518 grey
Afmid NM_027827 Afmid tan
Kdelc1 NM_023645 Kdelc1 grey60
Adra1d NM_013460 Adra1d coral2
Tbc1d1 NM_019636 Tbc1d1 green
2810450G17Rik AK013318 2810450G17Rik skyblue3
NAP019608-001 NAP019608-001 NAP019608-001 yellowgreen
Rccd1 NM_173445 Rccd1 royalblue
Prmt6 AK034732 Prmt6 yellow
LOC668978 XR_002277 LOC668978 mediumpurple2
ENSMUST00000047705 ENSMUST00000047705 ENSMUST00000047705 darkgrey
Xrcc6bp1 AK004405 Xrcc6bp1 grey
NAP115124-1 NAP115124-1 NAP115124-1 grey
8430406I07Rik NM_028984 8430406I07Rik grey
Bnipl NM_134253 Bnipl salmon
4932438A13Rik BC079623 4932438A13Rik grey
Ppp1r14c NM_133485 Ppp1r14c red
MGC67181 NM_198619 MGC67181 grey
Gorasp1 NM_028976 Gorasp1 lightyellow
Tmem165 NM_011626 Tmem165 grey
Cln8 NM_012000 Cln8 red
Trp53bp2 NM_173378 Trp53bp2 grey60
Fbxo24 AK016870 Fbxo24 turquoise
NP431243 NP431243 NP431243 cyan
2900042E01Rik NM_175189 2900042E01Rik grey
LOC670911 XR_003188 LOC670911 grey
Pex11c NM_026951 Pex11c grey
Myst4 AF222800 Myst4 firebrick4
Mtm1 AK220524 Mtm1 blue
C230040D10Rik BC082311 C230040D10Rik grey
Sorbs2 AK052336 Sorbs2 blue
Hpvc2 NM_008283 Hpvc2 cyan
NAP038043-1 NAP038043-1 NAP038043-1 turquoise
9930013L23Rik AK036809 9930013L23Rik cyan
Nxf3 NM_001024141 Nxf3 grey
Cd34 NM_133654 Cd34 lightyellow
NAP122889-1 NAP122889-1 NAP122889-1 grey
Ndufb2 NM_026612 Ndufb2 grey
Ntan1 NM_010946 Ntan1 magenta4
Sftpd NM_009160 Sftpd grey
1810043G02Rik NM_026431 1810043G02Rik darkorange
1110018J18Rik NM_025370 1110018J18Rik grey
Prrxl1 NM_001001796 Prrxl1 cyan
Tnik BC050866 Tnik lightpink4
Tdp1 BC065162 Tdp1 grey
M88489 M88489 M88489 plum3
Kcnk2 NM_010607 Kcnk2 grey
NAP096498-001 NAP096498-001 NAP096498-001 grey
Clybl NM_029556 Clybl green
Zfp422-rs1 AK020746 Zfp422-rs1 grey
Rab11b NM_008997 Rab11b tan
Usp16 NM_024258 Usp16 lightgreen
Zfp37 NM_009554 Zfp37 grey
Otx1 NM_011023 Otx1 turquoise
Serpina6 NM_007618 Serpina6 grey
Etv6 NM_007961 Etv6 green
S100a6 NM_011313 S100a6 grey
D4Wsu114e NM_001025365 D4Wsu114e grey
Olfr1208 NM_146778 Olfr1208 lightsteelblue
Ankrd32 NM_134071 Ankrd32 royalblue
AK048885 AK048885 AK048885 grey
AK038504 AK038504 AK038504 grey
AK085847 AK085847 AK085847 yellow3
4930435E12Rik AK077164 4930435E12Rik grey
A_51_P380350 A_51_P380350 A_51_P380350 grey
Tnp1 NM_009407 Tnp1 paleturquoise
Bhlhb3 NM_024469 Bhlhb3 grey
AK036529 AK036529 AK036529 darkolivegreen
2810433K01Rik NM_025581 2810433K01Rik yellow
Ddef2 NM_001004364 Ddef2 skyblue3
BC057627 NM_198631 BC057627 grey
Ube1l2 NM_172712 Ube1l2 blue
AK043224 AK043224 AK043224 grey
Klk1b16 NM_008454 Klk1b16 grey
Fyttd1 NM_027226 Fyttd1 grey
BC017133 NM_146169 BC017133 grey
5730564C23Rik AK019973 5730564C23Rik grey
Dlst NM_030225 Dlst grey
P2ry12 NM_027571 P2ry12 turquoise
Bst1 NM_009763 Bst1 plum1
Toe1 NM_026654 Toe1 grey
ENSMUST00000028621 ENSMUST00000028621 ENSMUST00000028621 grey
AK034320 AK034320 AK034320 grey
Thsd4 AK040520 Thsd4 mediumorchid
Mmp12 NM_008605 Mmp12 grey
TC1494344 TC1494344 TC1494344 blue
NAP057074-1 NAP057074-1 NAP057074-1 grey
Gpr137b NM_031999 Gpr137b grey
2400003C14Rik NM_028018 2400003C14Rik steelblue
Taf7 NM_011901 Taf7 grey
Vars2 NM_011690 Vars2 lightsteelblue1
2600005N12Rik AK140077 2600005N12Rik grey
Cd209g XM_284376 Cd209g turquoise
6030440G07Rik XM_901637 6030440G07Rik cyan
Plcg1 AK169695 Plcg1 darkslateblue
Sept10 NM_001024910 Sept10 maroon
Hbs1l NM_019702 Hbs1l steelblue
E130304I02Rik AK021412 E130304I02Rik grey
Gja6 NM_001001496 Gja6 grey
Slc2a2 NM_031197 Slc2a2 cyan
Samhd1 NM_018851 Samhd1 purple
Phkb NM_199446 Phkb grey
Igkv1-133 XM_892753 Igkv1-133 salmon4
Retsat NM_026159 Retsat darkgrey
Vangl2 BC075636 Vangl2 grey60
Rex2 NM_009051 Rex2 blue
Tgm3 NM_009374 Tgm3 cyan
Ntrk3 NM_182809 Ntrk3 cyan
Gabarapl1 NM_020590 Gabarapl1 skyblue
5133400J02Rik XM_982135 5133400J02Rik turquoise
Olfr51 NM_146909 Olfr51 grey
Cdc42ep2 NM_026772 Cdc42ep2 darkmagenta
AA536717 BC058650 AA536717 grey
Rgl2 NM_009059 Rgl2 lightgreen
Trafd1 NM_172275 Trafd1 greenyellow
Aqp12 NM_177587 Aqp12 grey
Olfr401 NM_146706 Olfr401 cyan
Prrg3 BC060135 Prrg3 salmon
5730559C18Rik NM_028872 5730559C18Rik brown
3300001M20Rik NM_175113 3300001M20Rik lightgreen
Grm5 XM_985499 Grm5 brown
AK079630 AK079630 AK079630 grey
AK052021 AK052021 AK052021 orange
D130054N24Rik AK050638 D130054N24Rik skyblue3
V1rc25 NM_134180 V1rc25 grey
Slc22a21 NM_019723 Slc22a21 floralwhite
Prdm8 NM_029947 Prdm8 sienna3
4933433G08Rik AK017039 4933433G08Rik grey
Cdc23 NM_178347 Cdc23 darkred
Sfrs6 AK004831 Sfrs6 grey
A030003K02Rik AK053376 A030003K02Rik lightsteelblue
AK086749 AK086749 AK086749 grey
Rtf1 XM_283757 Rtf1 skyblue3
Igsf4a NM_207675 Igsf4a grey60
Olfr1155 NM_146643 Olfr1155 grey
Edg7 NM_022983 Edg7 grey
NAP120816-001 NAP120816-001 NAP120816-001 grey
4932411E22Rik NM_172534 4932411E22Rik turquoise
D4Bwg0951e NM_026821 D4Bwg0951e tan
NAP092699-001 NAP092699-001 NAP092699-001 grey
Usmg5 NM_023211 Usmg5 darkmagenta
LOC622116 XM_896865 LOC622116 grey
AK045332 AK045332 AK045332 grey
TC1467536 TC1467536 TC1467536 mediumpurple2
BC016221 BC016221 BC016221 green
6330408A02Rik NM_177312 6330408A02Rik turquoise
Pik3cb NM_029094 Pik3cb darkseagreen4
B930046C15Rik BC080297 B930046C15Rik blue
LOC625240 XM_889788 LOC625240 blue
Scnn1g NM_011326 Scnn1g navajowhite2
Pcdh20 NM_178685 Pcdh20 blue
AK084422 AK084422 AK084422 grey
4930402D18Rik AK015045 4930402D18Rik grey
Pcsk2 NM_008792 Pcsk2 violet
Cd22 NM_009845 Cd22 grey
Gan XM_146539 Gan orange
Hcfc1 NM_008224 Hcfc1 skyblue3
NAP004513-003 NAP004513-003 NAP004513-003 turquoise
AU040829 NM_175003 AU040829 greenyellow
Ipmk NM_027184 Ipmk yellow4
LOC673028 XR_004104 LOC673028 grey
Aars NM_146217 Aars darkturquoise
AK085007 AK085007 AK085007 grey
ENSMUST00000101051 ENSMUST00000101051 ENSMUST00000101051 yellow
4933400C23 AK077069 4933400C23 grey
AW046674 BU530348 AW046674 cyan
C87436 NM_146170 C87436 grey
5730437N04Rik NM_027457 5730437N04Rik grey
BC022651 NM_177887 BC022651 cyan
Ptdsr NM_033398 Ptdsr grey
Rab1 NM_008996 Rab1 grey
Zfp207 NM_011751 Zfp207 grey
Ramp2 NM_019444 Ramp2 lightpink4
Pcm1 NM_023662 Pcm1 skyblue3
Olfr1086 NM_146592 Olfr1086 cyan
Nagk NM_019542 Nagk grey
Rbm26 AK088130 Rbm26 grey
Rabepk NM_145522 Rabepk darkslateblue
Pnn NM_008891 Pnn grey
Zfp69 NM_001005788 Zfp69 grey
Adrm1 NM_019822 Adrm1 steelblue
9530051E23Rik AK035458 9530051E23Rik grey
Nudc NM_010948 Nudc grey
Hmga2 NM_178057 Hmga2 grey
1700105P06Rik AK018939 1700105P06Rik cyan
Blvra NM_026678 Blvra skyblue
Acly NM_134037 Acly lightgreen
Sh3glb1 XM_988661 Sh3glb1 grey
Guca1b NM_146079 Guca1b paleturquoise
AK045164 AK045164 AK045164 sienna4
Dtymk NM_023136 Dtymk plum
AK031355 AK031355 AK031355 grey
LOC664883 XM_973725 LOC664883 grey
D6Wsu163e NM_138594 D6Wsu163e grey
AK050073 AK050073 AK050073 turquoise
Cdh2 NM_007664 Cdh2 lightyellow
Olfr1330 NM_146334 Olfr1330 grey
4921513D23Rik AK035704 4921513D23Rik skyblue3
Lcp2 NM_010696 Lcp2 red
Fancg BC050890 Fancg tan
Adamts2 NM_175643 Adamts2 grey
Ppp1r1b NM_144828 Ppp1r1b cyan
Rpa3 NM_026632 Rpa3 grey
Jmjd2c NM_144787 Jmjd2c grey
Olfr615 NM_147080 Olfr615 coral2
Crbn NM_175357 Crbn grey
Zfp423 NM_033327 Zfp423 darkorange2
Eya3 NM_010166 Eya3 grey
Ptpn18 NM_011206 Ptpn18 salmon
LOC624367 NM_001037921 LOC624367 lightsteelblue1
AK087894 AK087894 AK087894 grey
Cramp1l XM_897768 Cramp1l firebrick4
Zfp13 NM_011747 Zfp13 grey
A_52_P1117053 A_52_P1117053 A_52_P1117053 grey
AK089561 AK089561 AK089561 grey
AK085706 AK085706 AK085706 grey
AY078069 NM_172142 AY078069 darkseagreen3
ENSMUST00000018312 ENSMUST00000018312 ENSMUST00000018312 grey
B4galnt1 NM_008080 B4galnt1 black
Kdelr2 NM_025841 Kdelr2 grey
Tcl1 NM_009337 Tcl1 coral2
Msl31 NM_010832 Msl31 grey
ENSMUST00000076648 ENSMUST00000076648 ENSMUST00000076648 magenta
Cpeb2 AK076221 Cpeb2 orangered3
Nrgn NM_022029 Nrgn grey
Dvl2 NM_007888 Dvl2 grey
Treh NM_021481 Treh grey
Scd2 NM_009128 Scd2 green
Tcea3 NM_011542 Tcea3 red
Ipo11 NM_029665 Ipo11 greenyellow
Kcns2 NM_181317 Kcns2 cyan
Mylk NM_139300 Mylk red
Lrrfip1 NM_008515 Lrrfip1 tan
2210415F13Rik NM_027339 2210415F13Rik greenyellow
Pgr NM_008829 Pgr grey
Gna-rs1 NM_008136 Gna-rs1 grey
9930116N10Rik AK020687 9930116N10Rik mediumpurple3
Pcp4 NM_008791 Pcp4 lightyellow
Irak1 NM_008363 Irak1 grey
Fgf12 NM_183064 Fgf12 yellow4
5830432E09Rik AK017962 5830432E09Rik grey
A730041O05Rik AK042939 A730041O05Rik grey
LOC668544 XM_001002167 LOC668544 salmon4
C230075M21Rik AK082645 C230075M21Rik grey
LOC621335 XM_896373 LOC621335 grey
Olfr1448 NM_146701 Olfr1448 grey
4933427C19Rik AK016944 4933427C19Rik grey
A130023I24Rik NM_177194 A130023I24Rik cyan
Unc5c NM_009472 Unc5c grey60
NAP067942-1 NAP067942-1 NAP067942-1 grey
0610033I05Rik NM_030243 0610033I05Rik yellowgreen
Pdgfc NM_019971 Pdgfc yellow
Synpo AK154958 Synpo grey
AK051563 AK051563 AK051563 grey
Hdac4 NM_207225 Hdac4 grey
Cdc42se1 NM_172395 Cdc42se1 grey
TC1467473 TC1467473 TC1467473 paleturquoise
Prkrip1 NM_025774 Prkrip1 grey
Abhd13 BC043690 Abhd13 skyblue4
Hist1h1d NM_145713 Hist1h1d purple
Mthfs NM_026829 Mthfs lightpink3
Eif2ak1 AK032508 Eif2ak1 grey
1110001A07Rik NM_025377 1110001A07Rik grey
Hoxb3 NM_010458 Hoxb3 turquoise
Ifitm7 NM_028968 Ifitm7 greenyellow
AK079275 AK079275 AK079275 grey
Havcr2 NM_134250 Havcr2 green
Dnajb8 NM_019964 Dnajb8 turquoise
Il5ra NM_008370 Il5ra coral1
5830428M24Rik AK039829 5830428M24Rik mediumorchid
Srfbp1 NM_026040 Srfbp1 grey
Cybrd1 XM_910566 Cybrd1 lightcyan
Pttg1ip NM_145925 Pttg1ip grey
Spg7 NM_153176 Spg7 grey
Nrip3 NM_020610 Nrip3 palevioletred3
2310043J07Rik AK009780 2310043J07Rik grey
Olfr1447 NM_146703 Olfr1447 grey
Acot7 NM_133348 Acot7 grey
LOC244911 XM_146937 LOC244911 mediumpurple2
Paqr5 NM_028748 Paqr5 grey
Lancl3 NM_173414 Lancl3 grey
Csf2rb1 AK154286 Csf2rb1 plum1
AK081855 AK081855 AK081855 grey
Wdr13 NM_026137 Wdr13 grey
AK084906 AK084906 AK084906 grey
Prkag1 NM_016781 Prkag1 black
Vkorc1l1 AK172111 Vkorc1l1 lightcyan
AK039310 AK039310 AK039310 grey
Trabd NM_026485 Trabd grey
AK087240 AK087240 AK087240 grey
Herc1 AK035553 Herc1 antiquewhite4
Sval2 NM_032542 Sval2 cyan
Gas2l3 AK164505 Gas2l3 yellow
Fhl4 NM_010214 Fhl4 grey
Gpa33 NM_021610 Gpa33 cyan
2900011G08Rik AK013526 2900011G08Rik darkorange2
Tdrd1 NM_001002241 Tdrd1 grey
AK038166 AK038166 AK038166 grey
Psg16 U34272 Psg16 grey
AK087219 AK087219 AK087219 grey
Stim1 NM_009287 Stim1 maroon
Zfyve16 NM_173392 Zfyve16 grey
Fndc7 NM_177091 Fndc7 grey
BU592067 BU592067 BU592067 cyan
ENSMUST00000093445 ENSMUST00000093445 ENSMUST00000093445 grey
Mmp8 NM_008611 Mmp8 red
AK046200 AK046200 AK046200 grey
NAP020770-001 NAP020770-001 NAP020770-001 cyan
Cct6b NM_009839 Cct6b coral3
Lincr AK040949 Lincr honeydew1
Gpatc2 AK017975 Gpatc2 cyan
Dcun1d1 NM_033623 Dcun1d1 grey
Pla2g4a NM_008869 Pla2g4a yellow
Stip1 NM_016737 Stip1 grey
5830418K08Rik AK163204 5830418K08Rik grey
Sufu BC048168 Sufu coral
BC010304 AK172909 BC010304 orangered3
1110034G24Rik BC100475 1110034G24Rik tan
AK082956 AK082956 AK082956 grey
AK157210 AK157210 AK157210 blue
A430089I19Rik NM_177913 A430089I19Rik bisque4
Pigo NM_020035 Pigo grey
Serpinb2 NM_011111 Serpinb2 coral1
Jund1 NM_010592 Jund1 lightgreen
Crem NM_013498 Crem green
Dcamkl2 NM_027539 Dcamkl2 grey
Foxa3 NM_008260 Foxa3 grey
Gucy2f NM_001007576 Gucy2f paleturquoise
Anxa8 NM_013473 Anxa8 grey
1810064F22Rik NM_001033151 1810064F22Rik paleturquoise
B230339M05Rik XM_902782 B230339M05Rik palevioletred2
Ly6f NM_008530 Ly6f grey
AK084088 AK084088 AK084088 grey
A030009H04Rik NM_020591 A030009H04Rik grey
Arrdc3 NM_178917 Arrdc3 black
Exosc10 NM_016699 Exosc10 grey
Angptl6 NM_145154 Angptl6 brown2
Olfr196 NM_146779 Olfr196 grey
AK086288 AK086288 AK086288 grey
AK081429 AK081429 AK081429 grey
AK030034 AK030034 AK030034 grey
B830012L14Rik AK053394 B830012L14Rik grey
AK040047 AK040047 AK040047 grey
1700037C18Rik NM_028484 1700037C18Rik grey
Acin1 NM_023190 Acin1 grey
Cd200r1 NM_021325 Cd200r1 firebrick4
Ppp1r3a NM_080464 Ppp1r3a grey
4933406K04Rik AK016698 4933406K04Rik turquoise
4930509J09Rik AK015737 4930509J09Rik turquoise
D630042P16Rik NM_175525 D630042P16Rik grey
Lrrc22 NM_173418 Lrrc22 grey
Pspc1 NM_025682 Pspc1 royalblue
Als4 NM_198033 Als4 grey
Scand1 NM_020255 Scand1 steelblue
Arl15 NM_172595 Arl15 sienna3
LOC637047 XM_912638 LOC637047 blue
Igk-V1 BI107100 Igk-V1 salmon4
AK031170 AK031170 AK031170 grey
Oraov1 NM_028184 Oraov1 grey
AK087584 AK087584 AK087584 black
Ubl4 NM_145405 Ubl4 firebrick4
AI851065 AI851065 AI851065 cyan
4121402D02Rik BC043039 4121402D02Rik lightpink4
2410127E18Rik NM_029742 2410127E18Rik lightgreen
4930521A18Rik NM_029062 4930521A18Rik cyan
Epha1 NM_023580 Epha1 green
Fbxo8 NM_015791 Fbxo8 grey
Kif20a Y09632 Kif20a yellow
4933439C20Rik AK161130 4933439C20Rik grey
AK040755 AK040755 AK040755 grey
Zfp472 NM_153063 Zfp472 grey
Apba2 NM_007461 Apba2 turquoise
Pcnx NM_018814 Pcnx black
Waspip NM_153138 Waspip red
NAP065110-1 NAP065110-1 NAP065110-1 cyan
Tbc1d14 NM_133910 Tbc1d14 grey
Gad1 NM_008077 Gad1 grey
A_52_P1133381 A_52_P1133381 A_52_P1133381 cyan
Tnfrsf19l NM_177073 Tnfrsf19l grey
E2f5 X86925 E2f5 grey
Bub1 NM_009772 Bub1 yellow
CB182687 CB182687 CB182687 grey
Ear10 NM_053112 Ear10 pink
Lass6 AK136463 Lass6 grey
Gba NM_008094 Gba black
Cdadc1 AK009280 Cdadc1 darkred
NAP061785-1 NAP061785-1 NAP061785-1 grey60
Slc6a11 NM_172890 Slc6a11 cyan
Vrk1 NM_011705 Vrk1 yellow
TC1540057 TC1540057 TC1540057 skyblue
A_52_P1061055 A_52_P1061055 A_52_P1061055 grey
Phb2 NM_007531 Phb2 lightsteelblue1
LOC666794 XM_989409 LOC666794 coral3
Ptpn13 NM_011204 Ptpn13 yellow4
Thrap1 XM_109726 Thrap1 grey
Txnrd3 NM_153162 Txnrd3 mediumorchid
2300006N05Rik NM_027087 2300006N05Rik paleturquoise
AK084342 AK084342 AK084342 grey
A_51_P163045 A_51_P163045 A_51_P163045 royalblue
Ddx59 NM_026500 Ddx59 grey
Wbp7 NM_029274 Wbp7 grey
AK042687 AK042687 AK042687 grey
Uchl4 NM_033607 Uchl4 yellowgreen
Rhbdd1 NM_029777 Rhbdd1 grey
Mpp3 NM_007863 Mpp3 grey
NAP056541-1 NAP056541-1 NAP056541-1 lightsteelblue1
Cygb NM_030206 Cygb grey
6030445D17Rik NM_177079 6030445D17Rik grey
Olfr478 NM_146734 Olfr478 darkolivegreen
Zfp35 NM_011755 Zfp35 grey
Unc13d NM_001009573 Unc13d plum2
AV152162 AV152162 AV152162 yellow4
Trim41 BC020156 Trim41 grey
4921511E18Rik AK014868 4921511E18Rik grey
Ces5 NM_172759 Ces5 grey
D1Ertd471e BC035277 D1Ertd471e grey
A530016L24Rik NM_177039 A530016L24Rik grey
ENSMUST00000048418 ENSMUST00000048418 ENSMUST00000048418 orange
Cdh24 NM_199470 Cdh24 mediumpurple2
TC1422581 TC1422581 TC1422581 grey
Gmppa NM_133708 Gmppa grey
Cckar NM_009827 Cckar floralwhite
Grin3a AK044171 Grin3a coral2
Pcdhb16 NM_053141 Pcdhb16 grey
Tnr NM_022312 Tnr turquoise
A830018L16Rik NM_177173 A830018L16Rik grey
Arid5a NM_145996 Arid5a green
Wdfy2 AK164078 Wdfy2 lavenderblush2
1110013L07Rik NM_001014995 1110013L07Rik blue2
Zfp142 AB093218 Zfp142 grey
Stox1 AK028920 Stox1 lightyellow
Csng NM_007785 Csng grey
Il11ra1 NM_010549 Il11ra1 black
Lhx9 NM_010714 Lhx9 grey
Cd5l NM_009690 Cd5l coral1
Spata16 NM_029150 Spata16 grey
Map3k4 NM_011948 Map3k4 tan
Thbs3 NM_013691 Thbs3 skyblue
D9Ertd338e AK163034 D9Ertd338e grey
Ddx3y NM_012008 Ddx3y grey
Sox6 NM_011445 Sox6 firebrick4
Luzp1 NM_024452 Luzp1 grey
Cnnm4 AK173209 Cnnm4 lightcoral
Gadd45gip1 NM_183358 Gadd45gip1 darkorange
Nr1d1 NM_145434 Nr1d1 magenta
Ankrd22 BC003460 Ankrd22 grey
AK040742 AK040742 AK040742 grey
4933425K02Rik AK029525 4933425K02Rik blue
5430440P10Rik AK017418 5430440P10Rik grey
Fmo5 NM_010232 Fmo5 yellow4
Olfr1386 NM_001011741 Olfr1386 white
Usp30 AK162153 Usp30 grey
AK081111 AK081111 AK081111 grey
Lrch1 NM_001033439 Lrch1 grey
5430433E21Rik AK048611 5430433E21Rik grey
Centb1 NM_153788 Centb1 salmon
AI132189 BB667468 AI132189 darkgrey
Hist1h4i BF467941 Hist1h4i grey
Crip1 NM_007763 Crip1 purple
Slfn10 NM_181542 Slfn10 greenyellow
8430431K14Rik NR_002849 8430431K14Rik grey60
Rap1a NM_145541 Rap1a yellowgreen
2610029I01Rik AK154853 2610029I01Rik yellow
ENSMUST00000071852 ENSMUST00000071852 ENSMUST00000071852 grey
Htr6 NM_021358 Htr6 paleturquoise
Prpf40b NM_018786 Prpf40b mediumorchid
Pomc1 NM_008895 Pomc1 grey
Twistnb NM_172253 Twistnb steelblue
4930431B11Rik NM_027448 4930431B11Rik grey
Bace2 NM_019517 Bace2 lightcoral
Ash2l NM_011791 Ash2l grey
Mamdc1 AK038962 Mamdc1 paleturquoise
A230078I05Rik NM_177056 A230078I05Rik paleturquoise
Map3k9 AK049005 Map3k9 grey
Pogz AK035057 Pogz blue
Traf6 NM_009424 Traf6 royalblue
AK086486 AK086486 AK086486 grey
Kndc1 NM_177261 Kndc1 magenta
D030074K08Rik AK083749 D030074K08Rik grey
B930032E21Rik AK048283 B930032E21Rik grey
Dcun1d4 NM_178896 Dcun1d4 tan
LOC632964 XM_907275 LOC632964 grey
Pbx4 NM_001024954 Pbx4 grey
X03944 X03944 X03944 blue
Lage3 NM_025410 Lage3 grey
Naga NM_008669 Naga steelblue
Pcdhb12 NM_053137 Pcdhb12 grey
Ankrd39 NM_026241 Ankrd39 grey
AK049528 AK049528 AK049528 grey
Ptprr NM_011217 Ptprr grey
Krt82 NM_053249 Krt82 turquoise
0610009D07Rik NM_025323 0610009D07Rik lightcoral
Mfn1 NM_024200 Mfn1 darkseagreen3
Soat1 NM_009230 Soat1 grey
1110038O08Rik NM_001001985 1110038O08Rik grey
Gcc2 NM_027375 Gcc2 darkred
Tessp2 NM_153099 Tessp2 brown
Mtfmt NM_027134 Mtfmt grey
Art2a NM_007490 Art2a salmon
Dgkq NM_199011 Dgkq grey
Gcsh NM_026572 Gcsh turquoise
Ifrd2 NM_025903 Ifrd2 grey
Slc25a27 NM_028711 Slc25a27 skyblue
ENSMUST00000088062 ENSMUST00000088062 ENSMUST00000088062 salmon4
Phf20l1 AK047044 Phf20l1 grey
Unc84b NM_194342 Unc84b grey
AK081483 AK081483 AK081483 darkslateblue
0610011N22Rik NM_024201 0610011N22Rik yellow
Itlna NM_010584 Itlna plum1
Sfn NM_018754 Sfn grey
Irg1 AK152177 Irg1 green
LOC619975 XR_002409 LOC619975 grey
LOC668139 XR_001627 LOC668139 red
Nupl1 AK129134 Nupl1 grey
D130040H23Rik NM_172491 D130040H23Rik grey
Hoxd9 NM_013555 Hoxd9 grey
A630007B06Rik NM_170757 A630007B06Rik orange
Trfr2 NM_015799 Trfr2 lightyellow
Cxx1b AK003646 Cxx1b lightpink4
4933439F18Rik NM_025757 4933439F18Rik tan
AK050424 AK050424 AK050424 grey
Flad1 NM_177041 Flad1 grey
Odf2 NM_013615 Odf2 yellow
Mthfd1 NM_138745 Mthfd1 tan
Hes2 NM_008236 Hes2 ivory
Herc4 NM_026101 Herc4 grey
5530400C23Rik AK017421 5530400C23Rik grey
4930565N06Rik AK019787 4930565N06Rik grey
Sirpb1 AK054545 Sirpb1 red
Gtse1 NM_013882 Gtse1 grey
Arl8b AK075941 Arl8b grey
Ccl21c NM_023052 Ccl21c grey
Ifi30 NM_023065 Ifi30 black
2810422O20Rik NM_027279 2810422O20Rik grey
AK039900 AK039900 AK039900 grey
Lpin2 AK012110 Lpin2 grey
NAP102507-1 NAP102507-1 NAP102507-1 grey
Hrnr AY027660 Hrnr grey
Cacng1 NM_007582 Cacng1 turquoise
C530028O21Rik NM_175696 C530028O21Rik grey
Pla2g2f NM_012045 Pla2g2f paleturquoise
Mtmr12 NM_172958 Mtmr12 darkorange2
A530088I07Rik NM_175437 A530088I07Rik grey
TC1419321 TC1419321 TC1419321 grey
2310033E01Rik NM_001037143 2310033E01Rik grey
Alox12 NM_007440 Alox12 grey
Fzd10 NM_175284 Fzd10 grey
Hnrpul1 BC078642 Hnrpul1 grey
BI659524 BI659524 BI659524 grey
Rbms3 NM_178660 Rbms3 black
Nufip2 NM_001024205 Nufip2 grey
2010001M09Rik NM_027222 2010001M09Rik grey
Bcl2l14 NM_025778 Bcl2l14 grey
AK043080 AK043080 AK043080 turquoise
Grik1 NM_146072 Grik1 blue
Zfp364 NM_026406 Zfp364 red
Cct3 NM_009836 Cct3 lightsteelblue1
A430034D21Rik AK039940 A430034D21Rik grey
AK037503 AK037503 AK037503 turquoise
Pde1c NM_011054 Pde1c grey
Lrrc38 XM_144076 Lrrc38 coral2
2010107G23Rik NM_027251 2010107G23Rik tan
Alg9 NM_133981 Alg9 grey
2210013K02Rik NM_023712 2210013K02Rik grey
AK084037 AK084037 AK084037 coral3
Zfp523 NM_172617 Zfp523 saddlebrown
Dzip1l NM_028258 Dzip1l maroon
Ubd NM_023137 Ubd green
Crk NM_133656 Crk grey60
Dalrd3 BC013483 Dalrd3 magenta
Tacstd1 NM_008532 Tacstd1 grey
Crkl NM_007764 Crkl grey
Lrrc49 NM_145616 Lrrc49 grey
Hectd3 NM_175244 Hectd3 grey
NAP030437-1 NAP030437-1 NAP030437-1 turquoise
Tle1 NM_011599 Tle1 grey60
Snf8 NM_033568 Snf8 grey
Nhlrc1 NM_175340 Nhlrc1 lightyellow
Add3 NM_013758 Add3 grey
Mpst NM_138670 Mpst grey
Sf3a1 NM_026175 Sf3a1 grey
NAP106692-1 NAP106692-1 NAP106692-1 grey
4933403G14Rik NM_028908 4933403G14Rik lightyellow
Olfr919 NM_146440 Olfr919 grey
Pde4a NM_019798 Pde4a palevioletred2
Grpel1 NM_024478 Grpel1 grey
Zfp112 NM_021307 Zfp112 grey
Hdac3 NM_010411 Hdac3 grey
Car2 NM_009801 Car2 grey
Rusc1 NM_028188 Rusc1 grey
Pmfbp1 NM_019938 Pmfbp1 cyan
Ptrh1 NM_178595 Ptrh1 darkturquoise
1700081D17Rik NM_028560 1700081D17Rik grey
Smad3 NM_016769 Smad3 grey
AI847670 NM_177869 AI847670 grey
Dexi NM_021428 Dexi grey
NAP045382-1 NAP045382-1 NAP045382-1 grey
Ptgis NM_008968 Ptgis brown4
Pax6 NM_013627 Pax6 orangered4
Map3k14 NM_016896 Map3k14 grey
Tob2 NM_020507 Tob2 grey
Asnsd1 NM_133728 Asnsd1 salmon
Kcnc1 NM_008421 Kcnc1 grey
AK035799 AK035799 AK035799 grey
Slc35f1 NM_178675 Slc35f1 darkgrey
9630037P07Rik XM_001001771 9630037P07Rik grey
Pld1 NM_008875 Pld1 grey
4833417A11Rik XM_001002308 4833417A11Rik bisque4
Immt NM_029673 Immt grey
LOC382421 BC054110 LOC382421 grey
Ifnar2 NM_010509 Ifnar2 saddlebrown
Zfp93 NM_009567 Zfp93 lightcyan
5330417C22Rik NM_001033304 5330417C22Rik floralwhite
6330436F06Rik AK018204 6330436F06Rik grey
Enpp3 BC005527 Enpp3 tan
Olfr1111 NM_146593 Olfr1111 darkolivegreen
Vcp NM_009503 Vcp grey
F3 NM_010171 F3 grey
Tns3 XM_109868 Tns3 tan
5430403G16Rik AK019943 5430403G16Rik grey
Olfr1279 NM_146393 Olfr1279 grey
0610030E20Rik BC066053 0610030E20Rik grey
Hsp90aa1 NM_010480 Hsp90aa1 grey
NAP030936-1 NAP030936-1 NAP030936-1 grey
Phf12 NM_174852 Phf12 grey
AK084236 AK084236 AK084236 grey
Blzf1 NM_025505 Blzf1 grey
Pkhd1 AK052698 Pkhd1 blue
2900011O08Rik NM_144518 2900011O08Rik grey
Ttll1 NM_178869 Ttll1 purple
Rpe65 NM_029987 Rpe65 blue
C530036F05Rik AK083039 C530036F05Rik coral2
Olfr1276 NM_146395 Olfr1276 coral2
4930455F16Rik XM_973911 4930455F16Rik grey
AK034840 AK034840 AK034840 yellow
Olfr381 NM_147022 Olfr381 cyan
4930432K21Rik NM_029045 4930432K21Rik grey
AK087200 AK087200 AK087200 grey
AK081948 AK081948 AK081948 grey
Rps29 NM_009093 Rps29 grey
Txndc12 NM_025334 Txndc12 grey
Rab18 NM_181070 Rab18 darkred
AK048833 AK048833 AK048833 grey
Ufc1 NM_025388 Ufc1 grey
Polr3g BC066818 Polr3g darkorange2
Exosc7 BC094932 Exosc7 purple
Pcsk7 NM_008794 Pcsk7 grey
Hba-x NM_010405 Hba-x grey
Pou2af1 NM_011136 Pou2af1 coral1
Ppp3r1 NM_024459 Ppp3r1 midnightblue
Cxxc4 NM_001004367 Cxxc4 grey
Alk NM_007439 Alk grey
Spata6 NM_026470 Spata6 grey
AK089570 AK089570 AK089570 skyblue
Capn12 NM_021894 Capn12 grey
A_51_P310910 A_51_P310910 A_51_P310910 grey
Csnk1g2 NM_134002 Csnk1g2 grey
Sipa1l1 NM_172579 Sipa1l1 grey
Rasd1 NM_009026 Rasd1 grey
AK045601 AK045601 AK045601 grey
Gm672 NM_201354 Gm672 paleturquoise
A830005F24Rik NM_001002771 A830005F24Rik yellow
Ing1 NM_011919 Ing1 coral
Klhl17 NM_198305 Klhl17 green
Eif2c4 AK017827 Eif2c4 firebrick4
Mrpl1 NM_053158 Mrpl1 plum
Ptchd2 BC070441 Ptchd2 paleturquoise
C130052G03Rik NM_001029856 C130052G03Rik yellow
Sprrl1 NM_033175 Sprrl1 white
1810012P15Rik AK144380 1810012P15Rik grey
Wdr59 BC066082 Wdr59 grey
Trhr NM_013696 Trhr grey
Acbd5 NM_028793 Acbd5 royalblue
6530401D17Rik NM_029541 6530401D17Rik lightyellow
Sdccag3 AK082787 Sdccag3 grey
Cdc2a NM_007659 Cdc2a yellow
Rere XM_204015 Rere navajowhite2
ENSMUST00000090782 ENSMUST00000090782 ENSMUST00000090782 tan
Itgb6 NM_021359 Itgb6 grey
AK044083 AK044083 AK044083 grey
Slc35a2 NM_078484 Slc35a2 mediumpurple2
A930031D07Rik NM_172510 A930031D07Rik grey
Iigp1 NM_021792 Iigp1 purple
D630042F21Rik XM_284236 D630042F21Rik grey
Olfr930 NM_146272 Olfr930 coral2
TC1435794 TC1435794 TC1435794 grey
Krt34 NM_027563 Krt34 coral2
L3mbtl AK049859 L3mbtl grey
9230109N16 NM_177665 9230109N16 grey
Vcam1 NM_011693 Vcam1 magenta
Dlgh2 AK036972 Dlgh2 blue
4921511I16Rik AK035426 4921511I16Rik grey
AK032761 AK032761 AK032761 grey
Ints7 NM_178632 Ints7 grey
NAP123465-1 NAP123465-1 NAP123465-1 grey
Exoc6 XM_974947 Exoc6 lightcyan
Rgs12 NM_173402 Rgs12 lavenderblush2
Igf1r NM_010513 Igf1r red
Ccbl2 NM_173763 Ccbl2 grey
0610010K06Rik NM_027861 0610010K06Rik grey
Vegfa NM_009505 Vegfa tan
Morc4 NM_029413 Morc4 darkseagreen4
2510022D24Rik AK010990 2510022D24Rik grey
Pfdn5 NM_020031 Pfdn5 grey
AK079832 AK079832 AK079832 grey
Agpat3 NM_053014 Agpat3 grey
Ankrd53 NM_029245 Ankrd53 grey
LOC673959 XM_001006741 LOC673959 grey
4931415C17Rik AK012922 4931415C17Rik cyan
1110012D08Rik NM_178066 1110012D08Rik grey
Tcof1 NM_011552 Tcof1 grey
Krt8 NM_031170 Krt8 grey
Ctps NM_016748 Ctps greenyellow
NAP094515-001 NAP094515-001 NAP094515-001 turquoise
2810423E13Rik NM_028140 2810423E13Rik grey
E330034G19Rik NM_001033214 E330034G19Rik turquoise
NAP038286-1 NAP038286-1 NAP038286-1 cyan
NAP057192-1 NAP057192-1 NAP057192-1 sienna4
9130214F15Rik AK020279 9130214F15Rik sienna4
TC1471783 TC1471783 TC1471783 grey
AK038033 AK038033 AK038033 grey
AK051705 AK051705 AK051705 grey
Tmem42 AK016980 Tmem42 greenyellow
AK082642 AK082642 AK082642 grey
LOC435333 XM_917510 LOC435333 salmon4
LOC677429 XM_001003452 LOC677429 grey
Zfp105 NM_009544 Zfp105 sienna3
Diap3 NM_019670 Diap3 yellow
BC050188 NM_177742 BC050188 blue
H2afy NM_012015 H2afy lightpink4
6330407G11Rik NM_023423 6330407G11Rik saddlebrown
Cpne4 NM_028719 Cpne4 grey
Ibrdc3 XM_204030 Ibrdc3 green
AK084258 AK084258 AK084258 grey
AK051001 AK051001 AK051001 grey
Smpx NM_025357 Smpx tan
TC1504814 TC1504814 TC1504814 mediumpurple2
LOC637313 XM_912952 LOC637313 grey
AK035485 AK035485 AK035485 grey
Slc10a2 NM_011388 Slc10a2 grey
LOC433711 AK078800 LOC433711 grey
Bri3 NM_018772 Bri3 saddlebrown
Crsp3 NM_027347 Crsp3 grey
TC1415719 TC1415719 TC1415719 grey
9330141E21Rik AK087919 9330141E21Rik grey
Gnb2l1 NM_008143 Gnb2l1 grey
Olfr1090 NM_146847 Olfr1090 darkolivegreen
Lphn1 NM_181039 Lphn1 green
Spag5 NM_017407 Spag5 yellow
Tenr NM_009350 Tenr grey
5330421F07Rik AK129480 5330421F07Rik darkslateblue
Zswim5 NM_001029912 Zswim5 grey
Tm9sf2 NM_080556 Tm9sf2 darkseagreen4
Mtus1 NM_178902 Mtus1 black
Klrb1f NM_181064 Klrb1f salmon
Zfp748 NM_001035231 Zfp748 darkorange2
AK042529 AK042529 AK042529 turquoise
Purg AF479672 Purg sienna3
Zfp74 NM_178384 Zfp74 lightyellow
Cops2 NM_009939 Cops2 orangered3
TC1517077 TC1517077 TC1517077 grey
X12388 X12388 X12388 salmon4
Lzic NM_026963 Lzic grey
A630081D01Rik AK042310 A630081D01Rik plum1
Myst3 XM_146248 Myst3 orange
Lrdd NM_022654 Lrdd violet
Agl XM_131166 Agl lightyellow
Mbtps1 NM_019709 Mbtps1 grey
Blk NM_007549 Blk coral1
AJ543404 NM_175936 AJ543404 grey
TC1510329 TC1510329 TC1510329 maroon
ENSMUST00000097723 ENSMUST00000097723 ENSMUST00000097723 greenyellow
AK040540 AK040540 AK040540 sienna4
2410004B18Rik NM_025555 2410004B18Rik royalblue
1700010N08Rik AK076675 1700010N08Rik grey
Gnai3 NM_010306 Gnai3 grey
Mbnl1 NM_020007 Mbnl1 grey
Slc2a13 NM_001033633 Slc2a13 black
NAP123695-1 NAP123695-1 NAP123695-1 orangered3
Olfr161 NM_146860 Olfr161 blue
1500009L16Rik AK012407 1500009L16Rik grey
AK035243 AK035243 AK035243 grey
Myo6 NM_001039546 Myo6 green
D830012I24Rik AK052864 D830012I24Rik grey
Ecm1 NM_007899 Ecm1 grey
Spdef NM_013891 Spdef grey
Snx10 NM_028035 Snx10 green
Il1b NM_008361 Il1b greenyellow
Htr3b NM_020274 Htr3b grey
Cnih3 NM_028408 Cnih3 turquoise
Akr1b8 NM_008012 Akr1b8 brown2
Polr1e NM_022811 Polr1e yellow
Orc4l NM_011958 Orc4l grey
2900073G15Rik NM_026064 2900073G15Rik grey
Sema3d NM_028882 Sema3d grey
A730036I17Rik NM_177847 A730036I17Rik turquoise
Rasgrf1 BC042449 Rasgrf1 tan
Sult2a2 NM_009286 Sult2a2 blue
Aldh1a7 NM_011921 Aldh1a7 magenta
Tbc1d19 NM_144517 Tbc1d19 coral
Arpp21 NM_028755 Arpp21 grey
Fusip1 NM_010178 Fusip1 grey
Bean AK134633 Bean yellow
3230401D17Rik NM_025699 3230401D17Rik grey
Aplp2 NM_009691 Aplp2 skyblue
NAP071032-1 NAP071032-1 NAP071032-1 grey
Kif18a NM_139303 Kif18a yellow
Rab40b NM_139147 Rab40b tan
Birc1f NM_010871 Birc1f darkolivegreen
NAP123621-1 NAP123621-1 NAP123621-1 lightgreen
Calr NM_007591 Calr lightsteelblue1
AK085872 AK085872 AK085872 grey
Olfr44 NM_146830 Olfr44 grey
AK079218 AK079218 AK079218 grey
V1rc22 NM_134177 V1rc22 grey
AK079840 AK079840 AK079840 grey
Obox3 NM_145707 Obox3 grey
Mier3 NM_172593 Mier3 grey
Ccdc28a BC027759 Ccdc28a grey
BC050210 NM_201365 BC050210 cyan
TC1545135 TC1545135 TC1545135 cyan
Cox7c NM_007749 Cox7c grey
Abra NM_175456 Abra grey
Wnt2 NM_023653 Wnt2 tan
D930015E06Rik NM_172681 D930015E06Rik salmon
Sfmbt1 NM_019460 Sfmbt1 grey
NAP062434-1 NAP062434-1 NAP062434-1 blue
Bxdc5 NM_027371 Bxdc5 darkorange
4933427D14Rik NM_028963 4933427D14Rik grey
Olfr1262 NM_146974 Olfr1262 grey
Tnfsf13b NM_033622 Tnfsf13b grey
NAP057184-1 NAP057184-1 NAP057184-1 cyan
Lgals2 NM_025622 Lgals2 grey
Ptpla NM_013935 Ptpla grey
NAP099299-001 NAP099299-001 NAP099299-001 turquoise
Otog NM_013624 Otog paleturquoise
Mettl6 NM_025907 Mettl6 grey
Lgi4 NM_144556 Lgi4 sienna3
Eif4a1 NM_144958 Eif4a1 grey
Csl NM_027945 Csl grey
Wsb1 NM_019653 Wsb1 grey
Fut7 NM_013524 Fut7 mediumpurple3
Lgtn NM_010709 Lgtn grey
Atp6v0a2 AK160318 Atp6v0a2 grey
LOC666013 AK038605 LOC666013 paleturquoise
A430090E18Rik NM_177578 A430090E18Rik grey
Trim25 NM_009546 Trim25 greenyellow
Tmed1 NM_010744 Tmed1 grey
Ngfb NM_013609 Ngfb blue
Gpr162 NM_013533 Gpr162 mediumpurple3
Rai16 XM_139129 Rai16 grey
Nobox NM_130869 Nobox grey
LOC668932 XM_001004878 LOC668932 grey
Serpinb5 NM_009257 Serpinb5 darkgrey
NAP123700-1 NAP123700-1 NAP123700-1 orangered3
Ptgdr NM_008962 Ptgdr grey
Gstm3 NM_010359 Gstm3 skyblue
6230426I18Rik AK018099 6230426I18Rik grey
Cdh8 NM_007667 Cdh8 blue
4932442G11Rik AK083418 4932442G11Rik grey
Esco1 AK145870 Esco1 grey
A930005I04Rik NM_207277 A930005I04Rik grey
Vav2 NM_009500 Vav2 lavenderblush3
Nr1h5 NM_201619 Nr1h5 grey
Dcakd NM_026551 Dcakd grey
Tmem161a NM_145597 Tmem161a grey
Pla2g4b BC016255 Pla2g4b grey
Mcpt6 NM_010781 Mcpt6 coral2
Ccdc77 NM_026028 Ccdc77 skyblue3
Map3k7ip2 NM_138667 Map3k7ip2 yellowgreen
Cd81 NM_133655 Cd81 tan
Arcn1 NM_145985 Arcn1 grey
2700090O03Rik AK012595 2700090O03Rik turquoise
Iqca AK016353 Iqca magenta
9430071P14Rik BC058741 9430071P14Rik darkgrey
Stfa2 M92418 Stfa2 coral1
Kctd8 NM_175519 Kctd8 grey
AK077974 AK077974 AK077974 grey
Eif2ak2 NM_011163 Eif2ak2 greenyellow
AK139506 AK139506 AK139506 cyan
TC1490928 TC1490928 TC1490928 grey
ENSMUST00000084862 ENSMUST00000084862 ENSMUST00000084862 grey
AW212856 AW212856 AW212856 grey
Adh1 NM_007409 Adh1 red
AK041575 AK041575 AK041575 grey
Alpk1 AK018401 Alpk1 mediumpurple3
Gng11 NM_025331 Gng11 sienna3
AK044147 AK044147 AK044147 grey
Zfa NM_009540 Zfa turquoise
NAP061954-1 NAP061954-1 NAP061954-1 cyan
Ncoa6ip NM_054089 Ncoa6ip plum3
Cdan1 AK157271 Cdan1 darkmagenta
Casp6 NM_009811 Casp6 darkmagenta
Uqcrfs1 NM_025710 Uqcrfs1 indianred4
1700094I16Rik AK007066 1700094I16Rik blue
BC061212 NM_198667 BC061212 blue
Tmem74 NM_175502 Tmem74 grey
Cpne5 NM_153166 Cpne5 yellow
AK044015 AK044015 AK044015 grey
LOC435616 XM_487586 LOC435616 sienna4
Pcdhgb4 NM_033576 Pcdhgb4 sienna4
Cpxm2 NM_018867 Cpxm2 grey
9630055L06Rik AK036311 9630055L06Rik grey
Mcrs1 NM_016766 Mcrs1 plum2
NAP123925-1 NAP123925-1 NAP123925-1 orangered3
TC1518060 TC1518060 TC1518060 grey
Atoh1 NM_007500 Atoh1 grey
Fgb NM_181849 Fgb grey
Nktr NM_010918 Nktr grey
Tspan14 NM_145928 Tspan14 darkseagreen4
AK047247 AK047247 AK047247 grey
Pak6 AK028788 Pak6 coral2
AK053437 AK053437 AK053437 grey
4833423E24Rik AK036825 4833423E24Rik grey
AK085360 AK085360 AK085360 grey
Carkl NM_029031 Carkl grey
5033405K12Rik NM_153567 5033405K12Rik darkred
Acot3 NM_134246 Acot3 grey
Il1rapl2 AK045976 Il1rapl2 grey
Apof NM_133997 Apof grey
AY074887 NM_145229 AY074887 darkolivegreen
Il6ra NM_010559 Il6ra pink
LOC631981 XM_920133 LOC631981 steelblue
Zmym3 NM_019831 Zmym3 grey
Smc2 NM_008017 Smc2 lightcoral
Mtmr4 NM_133215 Mtmr4 grey
4930402H24Rik AK050350 4930402H24Rik tan
Kif4 NM_008446 Kif4 yellow
Mfap3l AK017269 Mfap3l lightcyan
TC1505847 TC1505847 TC1505847 coral2
Nut NM_172521 Nut grey
Lrrc54 NM_001024619 Lrrc54 coral2
AK037939 AK037939 AK037939 grey
Myh9 NM_022410 Myh9 grey
Kcnt1 NM_175462 Kcnt1 purple
Wsb2 NM_021539 Wsb2 lightsteelblue1
AK051623 AK051623 AK051623 grey
1700081L11Rik BC053389 1700081L11Rik darkturquoise
1700027D21Rik NM_029661 1700027D21Rik cyan
Lrig2 NM_001025067 Lrig2 black
Prickle2 AK020123 Prickle2 black
A930009E08Rik AK020797 A930009E08Rik grey
Edc4 NM_181594 Edc4 grey
Gp5 NM_008148 Gp5 grey
AK029269 AK029269 AK029269 grey
Zmat2 NM_025594 Zmat2 grey
Kctd11 NM_153143 Kctd11 turquoise
Josd2 NM_025368 Josd2 saddlebrown
Btbd4 AK038975 Btbd4 darkorange2
AK046987 AK046987 AK046987 grey
AK046961 AK046961 AK046961 magenta4
4930578I07Rik AK016303 4930578I07Rik grey
Chrna3 NM_145129 Chrna3 turquoise
Rxrb NM_011306 Rxrb grey
2810055G22Rik NM_080561 2810055G22Rik cyan
Terc NR_001579 Terc cyan
Kremen1 AK081707 Kremen1 grey
Smurf2 AK036718 Smurf2 thistle
Capza2 NM_007604 Capza2 mediumorchid
Abca6 AK040652 Abca6 grey
AK076762 AK076762 AK076762 grey
Olfr1378 NM_146910 Olfr1378 grey
AK036173 AK036173 AK036173 grey
9330167E06 XM_988947 9330167E06 grey
Zubr1 BC057625 Zubr1 grey
Slc16a14 NM_027921 Slc16a14 sienna4
Setbp1 NM_053099 Setbp1 paleturquoise
C730027P07Rik NM_177743 C730027P07Rik grey
B3gat1 NM_029792 B3gat1 grey
Gng5 NM_010318 Gng5 grey
Kcnip2 NM_145703 Kcnip2 turquoise
Nfe2l1 NM_008686 Nfe2l1 sienna3
4930429A22Rik NM_153530 4930429A22Rik grey
D1Ertd622e NM_133825 D1Ertd622e coral1
Olfr586 NM_147111 Olfr586 antiquewhite4
Hnrpl NM_177301 Hnrpl grey
AK021069 AK021069 AK021069 grey
Clcn2 NM_009900 Clcn2 grey
NAP069724-1 NAP069724-1 NAP069724-1 orange
Ankrd38 NM_172872 Ankrd38 darkred
Olfr1216 NM_146893 Olfr1216 grey
Slc4a4 NM_018760 Slc4a4 yellow
Stard3 NM_021547 Stard3 greenyellow
Pcsk1 NM_013628 Pcsk1 grey
Baiap2l2 NM_177580 Baiap2l2 green
LOC544818 XM_618937 LOC544818 grey
Jmjd1c AK173162 Jmjd1c yellowgreen
A230066D03Rik AK038827 A230066D03Rik sienna3
D130079A08Rik NM_177223 D130079A08Rik grey
Fcamr NM_144960 Fcamr grey
AK033125 AK033125 AK033125 grey
Olfr614 NM_147100 Olfr614 grey
AK042623 AK042623 AK042623 grey
Mrpl45 NM_025927 Mrpl45 grey60
Nfatc3 NM_010901 Nfatc3 skyblue3
Hspa1l NM_013558 Hspa1l coral2
ENSMUST00000095471 ENSMUST00000095471 ENSMUST00000095471 grey
Sacs AK173011 Sacs grey
Ahcy BC015304 Ahcy darkturquoise
Neurod1 NM_010894 Neurod1 grey
9630001P10Rik AK080411 9630001P10Rik grey
NAP052669-1 NAP052669-1 NAP052669-1 turquoise
9330153N18Rik AK020372 9330153N18Rik grey
H1f0 NM_008197 H1f0 grey
Rnaset2 NM_026611 Rnaset2 magenta4
AK050700 AK050700 AK050700 cyan
AK033080 AK033080 AK033080 turquoise
Pparbp NM_013634 Pparbp maroon
5730488B01Rik AK017710 5730488B01Rik turquoise
NAP059823-1 NAP059823-1 NAP059823-1 grey
Kctd12b NM_175429 Kctd12b grey
AK053735 AK053735 AK053735 grey
Timm9 NM_013896 Timm9 grey
Cyp2c65 AK008688 Cyp2c65 cyan
D030022P07Rik AK045169 D030022P07Rik grey
Oas1b NM_011853 Oas1b greenyellow
Ube2j2 NM_021402 Ube2j2 lightsteelblue1
Kif2c NM_134471 Kif2c yellow
Bdp1 XM_127501 Bdp1 skyblue3
Faah NM_010173 Faah grey
Cxcr3 NM_009910 Cxcr3 red
8030443D09Rik AK078754 8030443D09Rik grey
D030005H02Rik AK050699 D030005H02Rik grey
Stox2 AK051663 Stox2 tan
Olfr691 NM_147061 Olfr691 skyblue2
9030227G01Rik NM_177136 9030227G01Rik grey
9130206I24Rik AK048089 9130206I24Rik grey
1700013B16Rik NM_028157 1700013B16Rik cyan
4833422F24Rik NM_029021 4833422F24Rik grey
BC051665 NM_199148 BC051665 grey
Olfr262 NM_146688 Olfr262 grey
AK039185 AK039185 AK039185 antiquewhite2
4930524E20Rik AK015883 4930524E20Rik sienna4
Eraf NM_133245 Eraf grey
March4 BC098191 March4 turquoise
Ankrd28 AK088541 Ankrd28 grey
Trspap1 NM_027925 Trspap1 grey
Mphosph6 NM_026758 Mphosph6 grey
Rcbtb1 NM_027764 Rcbtb1 plum
A930037O16Rik AK020941 A930037O16Rik grey
Diras1 NM_145217 Diras1 paleturquoise
LOC545136 XM_619361 LOC545136 grey
NAP123843-1 NAP123843-1 NAP123843-1 grey
2610016C23Rik NM_027930 2610016C23Rik yellow
Pard3 AK037015 Pard3 darkseagreen3
Golga1 NM_029793 Golga1 maroon
ENSMUST00000089814 ENSMUST00000089814 ENSMUST00000089814 salmon4
LOC433347 AK087224 LOC433347 grey
Mgat4c AK032009 Mgat4c grey
Fbxo18 NM_015792 Fbxo18 grey
Clca3 NM_017474 Clca3 purple
A030008J09 NM_177808 A030008J09 grey
Cyp2d13 NM_133695 Cyp2d13 grey
Zbtb1 NM_178744 Zbtb1 grey
1700065I16Rik AK018879 1700065I16Rik darkolivegreen
Hbb-bh1 NM_008219 Hbb-bh1 darkolivegreen
Cpeb3 NM_198300 Cpeb3 lightsteelblue1
March2 NM_145486 March2 darkmagenta
Tssk3 NM_080442 Tssk3 grey
AK080586 AK080586 AK080586 grey
Serpina3b NM_173024 Serpina3b coral2
LOC239017 XM_138959 LOC239017 coral2
Acy1 NM_025371 Acy1 grey
A130038H09Rik NM_001033978 A130038H09Rik turquoise
Ifnz NM_197889 Ifnz cyan
ENSMUST00000081510 ENSMUST00000081510 ENSMUST00000081510 grey
Cbr1 NM_007620 Cbr1 magenta
4930447F04Rik AK015402 4930447F04Rik turquoise
Ptcd2 NM_026873 Ptcd2 lightcyan
NAP106922-1 NAP106922-1 NAP106922-1 grey
4930532M18Rik AK015950 4930532M18Rik grey
Serpine1 NM_008871 Serpine1 lightgreen
Tubb5 NM_011655 Tubb5 grey
Efcab5 NM_176965 Efcab5 grey
Samd4 AK018954 Samd4 grey60
Olfr984 NM_146608 Olfr984 grey
Fzd3 NM_021458 Fzd3 grey
2600001B17Rik NM_172947 2600001B17Rik grey
Fzd5 NM_022721 Fzd5 cyan
Ndst1 AK004787 Ndst1 black
9930039A11Rik NM_177060 9930039A11Rik blue
Fbxo9 NM_023605 Fbxo9 darkred
ENSMUST00000003582 ENSMUST00000003582 ENSMUST00000003582 salmon4
Olfr308 NM_146621 Olfr308 grey
Cldn5 NM_013805 Cldn5 darkorange
BC034637 BC034637 BC034637 grey
Phc1 NM_007905 Phc1 lightyellow
TC1525352 TC1525352 TC1525352 grey
Ssu72 NM_026899 Ssu72 grey
Ccdc11 AK016821 Ccdc11 grey
AK047970 AK047970 AK047970 grey
Bmp2 NM_007553 Bmp2 grey
Khdrbs2 NM_133235 Khdrbs2 cyan
Slc33a1 NM_015728 Slc33a1 grey
Ankfy1 NM_009671 Ankfy1 greenyellow
BC021785 NM_001001489 BC021785 darkgreen
Stat1 NM_009283 Stat1 purple
Agxt NM_016702 Agxt grey
Adam33 NM_033615 Adam33 floralwhite
2900006A17Rik AK013487 2900006A17Rik red
Myom1 NM_010867 Myom1 lightpink4
Cep250 U33198 Cep250 grey
TC1548420 TC1548420 TC1548420 grey
Rpl36a NM_019865 Rpl36a grey
2310045N14Rik AK009831 2310045N14Rik grey
C030046E11Rik AK048394 C030046E11Rik grey
AK084397 AK084397 AK084397 sienna4
2310002J15Rik NM_026415 2310002J15Rik brown2
Zfp2 NM_009550 Zfp2 black
S100a13 NM_009113 S100a13 lightcyan
Ect2 NM_007900 Ect2 yellow
Sim2 NM_011377 Sim2 grey
Hnrpdl NM_016690 Hnrpdl grey
Wrnip1 NM_030215 Wrnip1 darkseagreen4
Cyp11b2 NM_009991 Cyp11b2 turquoise
AK085049 AK085049 AK085049 grey
Olfr1156 NM_146817 Olfr1156 paleturquoise
Hdac11 NM_144919 Hdac11 saddlebrown
LOC383189 XM_356911 LOC383189 purple
Dact1 AK077691 Dact1 grey
Slc25a13 NM_015829 Slc25a13 darkturquoise
AK086786 AK086786 AK086786 orange
Fgf3 NM_008007 Fgf3 grey
Tpo NM_009417 Tpo grey
Olfr812 NM_146795 Olfr812 darkolivegreen
Stk10 NM_009288 Stk10 salmon
A_52_P453344 A_52_P453344 A_52_P453344 darkolivegreen
Psma5 NM_011967 Psma5 yellow
Arl4a NM_007487 Arl4a grey
Agbl3 BC087897 Agbl3 darkred
Phex NM_011077 Phex lightyellow
TC1473718 TC1473718 TC1473718 tan
Gpr4 NM_175668 Gpr4 lightpink3
AK089799 AK089799 AK089799 grey
Grid1 NM_008166 Grid1 bisque4
Tgm2 NM_009373 Tgm2 purple
Mastl BC086483 Mastl blue
BF683009 BF683009 BF683009 grey
AK089558 AK089558 AK089558 grey
Bivm NM_144558 Bivm greenyellow
Zfp354b NM_013744 Zfp354b lightyellow
Wbscr17 NM_145218 Wbscr17 grey
4921528O07Rik AK019544 4921528O07Rik grey
Plekha7 NM_172743 Plekha7 grey
M20632 M20632 M20632 grey
Ube2s NM_133777 Ube2s grey
Tubb6 NM_026473 Tubb6 lightgreen
Serpini1 NM_009250 Serpini1 grey
Proc NM_008934 Proc sienna3
Slc6a7 NM_201353 Slc6a7 grey
Ring1 NM_009066 Ring1 grey
Hmmr NM_013552 Hmmr yellow
Phpt1 NM_029293 Phpt1 purple
ENSMUST00000070860 ENSMUST00000070860 ENSMUST00000070860 grey
Lrrc20 NM_153542 Lrrc20 black
1190002F15Rik AK138072 1190002F15Rik yellow
BC108385 BC108385 BC108385 salmon4
4933434E20Rik NM_025762 4933434E20Rik grey
Folr4 NM_176807 Folr4 grey
AW060207 NM_144911 AW060207 grey
8030451F13Rik NM_175418 8030451F13Rik grey
Ap3m1 NM_018829 Ap3m1 grey
Gpi1 NM_008155 Gpi1 grey
AK052115 AK052115 AK052115 grey
2210404O07Rik BC100511 2210404O07Rik grey
Epb4.1l3 NM_013813 Epb4.1l3 grey
Csnk1d NM_027874 Csnk1d lightcyan
A_52_P957248 A_52_P957248 A_52_P957248 cyan
Ttbk1 AK144536 Ttbk1 darkgreen
Slc39a1 NM_013901 Slc39a1 lavenderblush2
Slc39a7 NM_008202 Slc39a7 plum1
9130011L11Rik AK018612 9130011L11Rik paleturquoise
Lace1 NM_145743 Lace1 black
Itga2 NM_008396 Itga2 grey
Egr1 NM_007913 Egr1 grey
Olfr402 NM_146708 Olfr402 grey
AK087943 AK087943 AK087943 grey
Zbtb26 NM_199025 Zbtb26 lightyellow
5730403I07Rik AK017485 5730403I07Rik grey
Fbxl16 XM_913601 Fbxl16 tan
Plk2 NM_152804 Plk2 grey
1700094C09Rik NM_024279 1700094C09Rik darkolivegreen
Oog3 NM_201258 Oog3 grey
Aco1 NM_007386 Aco1 grey
Cstf2t NM_031249 Cstf2t grey
9130019P16Rik AK018637 9130019P16Rik lightsteelblue
Cryba1 NM_009965 Cryba1 grey
Cdkl5 AK139220 Cdkl5 firebrick4
Prdx6 NM_007453 Prdx6 navajowhite2
Vdp NM_019490 Vdp grey
Klf9 NM_010638 Klf9 navajowhite2
Pkd2 NM_008861 Pkd2 darkmagenta
St6galnac5 NM_012028 St6galnac5 salmon2
Htra4 XM_284398 Htra4 yellow
Crim1 AK053197 Crim1 lightsteelblue1
A_51_P348292 A_51_P348292 A_51_P348292 grey
LOC433882 XM_888349 LOC433882 grey
Plagl1 BC065150 Plagl1 grey
Srebf2 AK172219 Srebf2 lightgreen
Spo11 NM_012046 Spo11 cyan
Wdr17 NM_028220 Wdr17 grey
Tyk2 NM_018793 Tyk2 plum2
AW146430 AK164977 AW146430 black
Cmtm8 NM_027294 Cmtm8 green
C130057D23Rik NM_177818 C130057D23Rik grey
Col4a1 NM_009931 Col4a1 grey
A530079E22Rik AK080193 A530079E22Rik grey
AK031194 AK031194 AK031194 grey
Edem3 NM_001039644 Edem3 brown4
Bfsp1 NM_009751 Bfsp1 grey
LOC232875 NM_001017955 LOC232875 lightcyan
Cyb5r2 NM_177216 Cyb5r2 cyan
Mtif2 NM_133767 Mtif2 grey
AK051490 AK051490 AK051490 cyan
AA438147 AK033408 AA438147 grey
C230043N17Rik AK082385 C230043N17Rik green
Ltbp2 NM_013589 Ltbp2 sienna3
4933425O20Rik NM_025753 4933425O20Rik cyan
Mrpl18 NM_026310 Mrpl18 yellow
Nmnat2 NM_175460 Nmnat2 grey
A_52_P1021640 A_52_P1021640 A_52_P1021640 grey
Manbal NM_026968 Manbal grey
2610024B07Rik BC049153 2610024B07Rik black
1110021J02Rik AK003900 1110021J02Rik darkturquoise
4933440M02Rik NM_172408 4933440M02Rik cyan
Slc16a2 NM_009197 Slc16a2 black
2310031A18Rik XM_134539 2310031A18Rik grey
AK030836 AK030836 AK030836 grey
Htra2 NM_019752 Htra2 grey
Olfr1107 NM_146844 Olfr1107 grey
AK034470 AK034470 AK034470 grey
Olfr66 NM_013618 Olfr66 grey
BI079333 BI079333 BI079333 grey
Invs AK019896 Invs grey
Mthfd1l NM_172308 Mthfd1l darkturquoise
Tbx20 NM_194263 Tbx20 grey
4930563E18Rik AK016200 4930563E18Rik grey
AK081302 AK081302 AK081302 orange
2010003J03Rik NM_027236 2010003J03Rik grey
Wdr63 NM_172864 Wdr63 magenta
Eif2c2 BC096465 Eif2c2 maroon
Olfr790 NM_146933 Olfr790 orangered4
Tsc22d4 NM_023910 Tsc22d4 steelblue
Myoz1 NM_021508 Myoz1 grey
Fxyd3 NM_008557 Fxyd3 salmon
2900092E17Rik NM_030240 2900092E17Rik grey
AK040698 AK040698 AK040698 grey
Slc5a1 NM_019810 Slc5a1 grey
Olfr348 NM_146944 Olfr348 grey
6720475J19Rik XM_983620 6720475J19Rik lightcoral
Trp53i5 NM_178381 Trp53i5 grey
Zwint NM_025635 Zwint grey
4931431C16Rik NM_175208 4931431C16Rik grey
4932441K18Rik AK078477 4932441K18Rik grey
Ak5 XM_884305 Ak5 grey
Ppp2r1a NM_016891 Ppp2r1a plum2
ENSMUST00000099668 ENSMUST00000099668 ENSMUST00000099668 lightcyan
Ramp3 NM_019511 Ramp3 grey
Tars NM_033074 Tars yellowgreen
AU023762 AK049838 AU023762 grey
NAP053302-1 NAP053302-1 NAP053302-1 darkolivegreen
A_52_P506920 A_52_P506920 A_52_P506920 turquoise
Xrcc4 NM_028012 Xrcc4 grey
Hspd1 NM_010477 Hspd1 brown2
ENSMUST00000077435 ENSMUST00000077435 ENSMUST00000077435 grey
Hmx2 AK138228 Hmx2 grey
Mgat4b BC026638 Mgat4b sienna3
Olfr629 NM_146821 Olfr629 coral2
Tcte3 U21674 Tcte3 grey
Olfr1371 NM_207253 Olfr1371 darkolivegreen
Kcnj15 AF085696 Kcnj15 lightgreen
NAP020528-001 NAP020528-001 NAP020528-001 grey
Cml1 NM_023160 Cml1 darkgrey
Bahcc1 NM_198423 Bahcc1 black
Me3 NM_181407 Me3 navajowhite2
AK051318 AK051318 AK051318 grey
Pard6b BC025147 Pard6b grey
4930485E13Rik AK015625 4930485E13Rik grey
Cltb NM_028870 Cltb grey
AK078597 AK078597 AK078597 grey
Slc2a8 NM_019488 Slc2a8 grey
Ints10 AK034498 Ints10 darkorange2
Tlm NM_011601 Tlm cyan
Usp20 NM_028846 Usp20 grey
AK039784 AK039784 AK039784 grey
ENSMUST00000055305 ENSMUST00000055305 ENSMUST00000055305 grey
Hspa12a NM_175199 Hspa12a navajowhite2
Ebi2 NM_183031 Ebi2 salmon
Cd300lg NM_027987 Cd300lg ivory
AK017296 AK017296 AK017296 grey
Rhbdl2 BC052650 Rhbdl2 salmon2
Tnip1 NM_021327 Tnip1 firebrick4
AK039988 AK039988 AK039988 plum1
Krtap16-1 NM_130870 Krtap16-1 grey
Abhd14a NM_145919 Abhd14a grey
LOC634881 XM_909745 LOC634881 grey
Abcc1 NM_008576 Abcc1 orange
TC1501770 TC1501770 TC1501770 grey
Nt5c1b NM_027588 Nt5c1b grey
AK048774 AK048774 AK048774 sienna4
Itsn2 AK161743 Itsn2 orangered3
Nme2 NM_008705 Nme2 grey
C1qtnf3 NM_030888 C1qtnf3 grey
H2afv BC028539 H2afv lightcyan
AK047876 AK047876 AK047876 grey
AF065991 AF065991 AF065991 grey
Galr3 NM_015738 Galr3 paleturquoise
NAP059380-1 NAP059380-1 NAP059380-1 turquoise
Defcr3 NM_007850 Defcr3 brown
Bhlhb2 NM_011498 Bhlhb2 darkturquoise
1810049H13Rik NM_025560 1810049H13Rik grey
AK051684 AK051684 AK051684 grey
Ccdc67 NM_181816 Ccdc67 grey
4930518F03Rik NM_177191 4930518F03Rik grey
2010001J22Rik NM_001013022 2010001J22Rik magenta
Map3k10 XM_887283 Map3k10 grey
Cbx8 AK051905 Cbx8 grey
5830467P10Rik AK033436 5830467P10Rik blue
6720482G16Rik AK020168 6720482G16Rik grey
9430057O19Rik NM_174849 9430057O19Rik darkolivegreen
Slc12a1 NM_183354 Slc12a1 lightsteelblue
AK083492 AK083492 AK083492 grey
Foxj3 NM_172699 Foxj3 darkred
TC1478260 TC1478260 TC1478260 grey
Cyp2c38 NM_010002 Cyp2c38 bisque4
Pak1 NM_011035 Pak1 black
Plscr4 NM_178711 Plscr4 grey
Cops3 NM_011991 Cops3 grey
Bcr XM_898043 Bcr palevioletred2
Olfr1170 NM_146532 Olfr1170 coral2
AK044136 AK044136 AK044136 grey
Mettl9 NM_021554 Mettl9 yellowgreen
Il18bp NM_010531 Il18bp purple
AK048554 AK048554 AK048554 grey
Med19 NM_025885 Med19 grey
TC1503077 TC1503077 TC1503077 cyan
4930519F16Rik AK015842 4930519F16Rik blue
Grit NM_177379 Grit grey60
2810417J12Rik NM_029798 2810417J12Rik grey
4933413A10Rik AK030181 4933413A10Rik plum1
St6gal1 NM_145933 St6gal1 grey
1700111A04Rik AK007167 1700111A04Rik cyan
Rgs14 NM_016758 Rgs14 salmon
AK041796 AK041796 AK041796 grey
4930430J02Rik AK015253 4930430J02Rik grey
Fbxo30 NM_027968 Fbxo30 darkorange2
AK036034 AK036034 AK036034 grey
6430704N06 XM_486328 6430704N06 cyan
ENSMUST00000100704 ENSMUST00000100704 ENSMUST00000100704 cyan
2610301G19Rik BC021475 2610301G19Rik grey
Abcf1 NM_013854 Abcf1 lavenderblush2
Capsl NM_029341 Capsl grey
Adcy4 NM_080435 Adcy4 lightpink4
A730011C13Rik AK083419 A730011C13Rik grey
Kcnj10 NM_001039484 Kcnj10 salmon
Snora69 NR_002900 Snora69 royalblue
Bmpr2 AK011534 Bmpr2 black
AK045779 AK045779 AK045779 grey
ENSMUST00000063725 ENSMUST00000063725 ENSMUST00000063725 grey
Gm397 NM_001013765 Gm397 brown
NAP042543-1 NAP042543-1 NAP042543-1 grey
NAP057143-1 NAP057143-1 NAP057143-1 grey
NAP052591-1 NAP052591-1 NAP052591-1 grey
Clgn NM_009904 Clgn grey
Ccdc25 NM_145944 Ccdc25 plum1
Unc5b NM_029770 Unc5b sienna3
Lamc2 NM_008485 Lamc2 grey
Ctnnal1 NM_018761 Ctnnal1 red
BC029214 NM_153557 BC029214 lightgreen
Klk9 NM_028660 Klk9 turquoise
AA792894 NM_145568 AA792894 grey
4432412L15Rik AK014493 4432412L15Rik grey
Eif4g1 NM_145941 Eif4g1 grey
J00623 J00623 J00623 skyblue4
Wdr40a NM_026893 Wdr40a grey
Uba52 NM_019883 Uba52 grey
Gulo NM_178747 Gulo grey
5430414B12Rik AK017306 5430414B12Rik grey
Ncdn NM_011986 Ncdn steelblue
1110001M24Rik AK003253 1110001M24Rik darkolivegreen
A730037C10Rik NM_177203 A730037C10Rik turquoise
AK079803 AK079803 AK079803 grey
4930504E06Rik NM_133858 4930504E06Rik lightgreen
4930555G01Rik NM_175393 4930555G01Rik blue
2810422B04Rik NM_027275 2810422B04Rik grey
Fbxo46 NM_175530 Fbxo46 grey
Cpa6 NM_177834 Cpa6 grey
1110029E03Rik NM_172866 1110029E03Rik saddlebrown
BC062114 BC062114 BC062114 bisque4
Wtap AK156334 Wtap grey
Tcstv3 NM_153523 Tcstv3 grey
H2-Aa NM_010378 H2-Aa salmon
AK084405 AK084405 AK084405 yellow3
AK047189 AK047189 AK047189 grey
4930557B21Rik BB015975 4930557B21Rik turquoise
AK040636 AK040636 AK040636 grey
Cirh1a NM_011574 Cirh1a yellowgreen
ENSMUST00000002490 ENSMUST00000002490 ENSMUST00000002490 black
Polq NM_029977 Polq yellow
A730024A03Rik NM_173753 A730024A03Rik grey
BC043301 NM_001008549 BC043301 lightyellow
Zfml NM_008717 Zfml indianred4
AK039017 AK039017 AK039017 blue
AK086948 AK086948 AK086948 grey
AK038260 AK038260 AK038260 grey
Spnb4 NM_032610 Spnb4 cyan
Ebf1 AK036716 Ebf1 thistle3
1700063I17Rik NM_183272 1700063I17Rik grey
Hsd3b3 NM_001012306 Hsd3b3 grey
Fignl1 NM_021891 Fignl1 yellow
TC1440579 TC1440579 TC1440579 cyan
4930579D07Rik AK016314 4930579D07Rik grey
Adss NM_007422 Adss grey
Igfbp6 NM_008344 Igfbp6 tan
AK080632 AK080632 AK080632 grey60
E330009E22Rik AK034763 E330009E22Rik grey
Unc84a NM_024451 Unc84a darkturquoise
Nudt22 NM_026675 Nudt22 lavenderblush2
AK034178 AK034178 AK034178 grey
AK029910 AK029910 AK029910 grey
Cttnbp2nl AK129359 Cttnbp2nl grey
Rpl11 NM_025919 Rpl11 grey
Ranbp6 NM_177721 Ranbp6 darkorange2
A330107A15Rik AK020741 A330107A15Rik grey
Mphosph9 XM_893274 Mphosph9 grey
Gpsm3 NM_134116 Gpsm3 red
Ralbp1 NM_009067 Ralbp1 darkred
Mobkl1a AK048590 Mobkl1a grey
RP23-136K12.4 NM_008916 RP23-136K12.4 lightgreen
D10Ertd438e NM_030250 D10Ertd438e skyblue
Rab27b AK161136 Rab27b coral3
Olfr1406 NM_146763 Olfr1406 paleturquoise
Txndc8 NM_026132 Txndc8 grey
Slc15a2 NM_021301 Slc15a2 grey
AK034614 AK034614 AK034614 grey
AK087135 AK087135 AK087135 grey
ENSMUST00000099919 ENSMUST00000099919 ENSMUST00000099919 blue
Csf1 NM_007778 Csf1 greenyellow
Stab1 NM_138672 Stab1 grey
Mad2l1 NM_019499 Mad2l1 yellow
1810019J16Rik NM_133707 1810019J16Rik purple
1110032E23Rik NM_133187 1110032E23Rik tan
AI841971 AK078154 AI841971 grey
NAP115231-1 NAP115231-1 NAP115231-1 grey
Zfp422 NM_026057 Zfp422 purple
Gpc6 NM_011821 Gpc6 lightgreen
Napsa NM_008437 Napsa lightcoral
Nek4 NM_011849 Nek4 plum3
Prkcn AK017739 Prkcn lightpink3
Gm1965 NM_001033491 Gm1965 coral2
Las1l NM_152822 Las1l grey
Arsj NM_173451 Arsj black
2700059L22Rik NM_028300 2700059L22Rik magenta
1200007D18Rik NM_026170 1200007D18Rik darkturquoise
TC1539994 TC1539994 TC1539994 grey
Pcsk5 BC013068 Pcsk5 black
Spock1 NM_009262 Spock1 grey
Ccnl2 NM_207678 Ccnl2 grey
9630046K23Rik NM_172380 9630046K23Rik grey
Nox1 NM_172203 Nox1 turquoise
AK049532 AK049532 AK049532 grey
Trhr2 NM_133202 Trhr2 cyan
Fbxo38 NM_134136 Fbxo38 grey
Zfp275 NM_031494 Zfp275 grey
D11Lgp1e NM_031871 D11Lgp1e grey
Thyn1 NM_144543 Thyn1 darkorange
TC1542750 TC1542750 TC1542750 skyblue2
Ogfod2 NM_025671 Ogfod2 grey
Ipf1 NM_008814 Ipf1 cyan
C130037N17Rik NM_198024 C130037N17Rik blue
D2Bwg1335e AK142070 D2Bwg1335e grey
1110060D06Rik XM_001003634 1110060D06Rik lavenderblush2
Mug2 NM_008646 Mug2 lavenderblush3
NAP053020-1 NAP053020-1 NAP053020-1 cyan
Rab6b NM_173781 Rab6b floralwhite
9330159F19Rik AK034141 9330159F19Rik sienna3
Trim55 XM_884648 Trim55 grey
Lyl1 NM_008535 Lyl1 salmon
LOC381508 BC056356 LOC381508 grey
Nat9 NM_025400 Nat9 royalblue
Mrgprf NM_145379 Mrgprf sienna3
Atp7a NM_009726 Atp7a grey
Trit1 NM_025873 Trit1 grey
ENSMUST00000040215 ENSMUST00000040215 ENSMUST00000040215 grey
Gga2 NM_028758 Gga2 grey
C130070B15Rik AK081706 C130070B15Rik grey
Gtpbp6 NM_145147 Gtpbp6 grey
AK028585 AK028585 AK028585 grey
Drp2 NM_010078 Drp2 turquoise
Pthr1 NM_011199 Pthr1 lightyellow
Sash1 NM_175155 Sash1 black
Scnn1b NM_011325 Scnn1b lightgreen
Cdc14b NM_172587 Cdc14b lightcyan
Ifnab NM_008336 Ifnab paleturquoise
St6gal2 NM_172829 St6gal2 brown
Zim2 XM_489216 Zim2 grey
4933402N03Rik AK029607 4933402N03Rik grey
Pcyt1a NM_009981 Pcyt1a skyblue3
5830435N06Rik AK017970 5830435N06Rik grey
Cdsn NM_001008424 Cdsn darkolivegreen
Utp18 NM_001013375 Utp18 yellowgreen
F830045P16Rik NM_177653 F830045P16Rik grey
AK041855 AK041855 AK041855 grey
4930589M24Rik XM_991491 4930589M24Rik grey
TC1498205 TC1498205 TC1498205 grey
Psmd5 NM_080554 Psmd5 grey
Mod1 NM_008615 Mod1 purple
A830091E24 AK044111 A830091E24 blue2
Psmd12 NM_025894 Psmd12 saddlebrown
Paqr4 NM_023824 Paqr4 sienna3
AK053455 AK053455 AK053455 grey
AK046230 AK046230 AK046230 grey
ENSMUST00000100578 ENSMUST00000100578 ENSMUST00000100578 darkolivegreen
Lair1 NM_178611 Lair1 green
Lgr5 NM_010195 Lgr5 blue
BC049730 NM_199150 BC049730 grey
D930047P17Rik NM_172925 D930047P17Rik grey60
Anapc4 NM_024213 Anapc4 orange
4930544L04Rik AK133210 4930544L04Rik grey
Morf4l2 NM_019768 Morf4l2 grey
Olfr1261 NM_146474 Olfr1261 grey
Nedd4l AK122283 Nedd4l grey
A230107O07Rik AK039208 A230107O07Rik grey
NAP057140-1 NAP057140-1 NAP057140-1 blue
D15Ertd621e NM_145959 D15Ertd621e greenyellow
D11Wsu99e NM_138598 D11Wsu99e darkred
Alas1 NM_020559 Alas1 floralwhite
Id1 NM_010495 Id1 brown4
Slc15a1 NM_053079 Slc15a1 grey
Narf NM_026272 Narf grey
Cckbr NM_007627 Cckbr grey
Plekhn1 NM_001008233 Plekhn1 cyan
Trib3 NM_144554 Trib3 darkturquoise
Sall1 NM_021390 Sall1 cyan
Serpinb9 NM_009256 Serpinb9 purple
Gm1947 XM_357943 Gm1947 turquoise
AK089569 AK089569 AK089569 grey
2310015L07Rik AK009368 2310015L07Rik turquoise
Slc4a3 NM_009208 Slc4a3 saddlebrown
BC055360 BC055360 BC055360 cyan
Rbm12 NM_029397 Rbm12 royalblue
AK031670 AK031670 AK031670 turquoise
1810013L24Rik XM_907664 1810013L24Rik tan
Tm7sf2 NM_028454 Tm7sf2 green
Erg AK078113 Erg darkred
BC005537 BC005537 BC005537 grey
Pqbp1 NM_019478 Pqbp1 grey
NAP028203-1 NAP028203-1 NAP028203-1 cyan
1700011L22Rik AK005876 1700011L22Rik cyan
Dnalc4 NM_017470 Dnalc4 salmon
AK049745 AK049745 AK049745 grey
Mill2 NM_153760 Mill2 floralwhite
Hgd NM_013547 Hgd grey
Mrps15 NM_025544 Mrps15 grey
NAP123300-1 NAP123300-1 NAP123300-1 paleturquoise
Napa NM_025898 Napa darkmagenta
Neurl NM_021360 Neurl magenta
Hspa14 NM_015765 Hspa14 royalblue
AK042315 AK042315 AK042315 grey
Nfib BC096542 Nfib firebrick4
Ppm1j NM_027982 Ppm1j tan
Rem2 NM_080726 Rem2 darkolivegreen
6230427J02Rik NM_026597 6230427J02Rik sienna3
AK053692 AK053692 AK053692 grey
TC1447739 TC1447739 TC1447739 grey
AK080372 AK080372 AK080372 grey
Trerf1 NM_172622 Trerf1 grey
AK086095 AK086095 AK086095 grey
2300002M23Rik NM_175148 2300002M23Rik turquoise
AK031320 AK031320 AK031320 grey
AK051631 AK051631 AK051631 grey
Ivd NM_019826 Ivd green
Erdr1 NM_133362 Erdr1 grey
NAP070792-1 NAP070792-1 NAP070792-1 grey
BC013672 XM_898199 BC013672 greenyellow
AK042501 AK042501 AK042501 grey
3322402L07Rik NM_023727 3322402L07Rik grey
Abcb1a NM_011076 Abcb1a grey
Tpst2 NM_009419 Tpst2 grey
AK046159 AK046159 AK046159 turquoise
C130026I21Rik XM_001006072 C130026I21Rik red
Rbm8a NM_025875 Rbm8a grey
4933414I06Rik AK016812 4933414I06Rik grey
P2ry1 NM_008772 P2ry1 darkorange2
Pcgf6 NM_027654 Pcgf6 grey
A330032B11Rik AK039236 A330032B11Rik grey
Ssb NM_009278 Ssb grey
Slc37a4 NM_008063 Slc37a4 grey
Hmgn3 NM_175074 Hmgn3 grey
Mrpl51 NM_025595 Mrpl51 orangered3
Arpc3 NM_019824 Arpc3 grey
Pex5 NM_175933 Pex5 grey
Fbln1 NM_010180 Fbln1 lightpink4
LOC546020 XM_975685 LOC546020 cyan
Zfp690 AK050477 Zfp690 orange
ENSMUST00000098769 ENSMUST00000098769 ENSMUST00000098769 grey
1700128F08Rik NM_029697 1700128F08Rik grey
Zfp36l2 NM_001001806 Zfp36l2 grey
Ptcd1 AV132191 Ptcd1 grey
Rnf141 NM_025999 Rnf141 tan
LOC237030 XM_142143 LOC237030 grey
D930020B18Rik AK033441 D930020B18Rik turquoise
Vps16 NM_030559 Vps16 grey
Rhpn2 NM_027897 Rhpn2 greenyellow
AK037792 AK037792 AK037792 grey
AK029875 AK029875 AK029875 cyan
Rbm14 NM_019869 Rbm14 grey
Spam1 NM_009241 Spam1 blue
Zcd1 NM_134007 Zcd1 lightcyan
Evl NM_007965 Evl lightcoral
Gm608 AK173333 Gm608 grey
Mmp23 NM_011985 Mmp23 purple
TC1514537 TC1514537 TC1514537 cyan
Tcfec NM_031198 Tcfec saddlebrown
Gdi1 NM_010273 Gdi1 darkmagenta
1810034K20Rik NM_023397 1810034K20Rik grey
Col7a1 NM_007738 Col7a1 sienna3
Csnk1g1 NM_173185 Csnk1g1 grey
Fibcd1 NM_178887 Fibcd1 grey
Caskin1 NM_027937 Caskin1 grey
Tcta NM_133986 Tcta lightcoral
Nudt13 NM_026341 Nudt13 grey
Foxd4 NM_008022 Foxd4 grey
A130096G17Rik AK038339 A130096G17Rik grey
Hist1h4a NM_178192 Hist1h4a grey
4931423N10Rik AK016475 4931423N10Rik grey
P2rxl1 AK054195 P2rxl1 magenta
Cox8b NM_007751 Cox8b skyblue
4933421B21Rik AK136175 4933421B21Rik grey
LOC546100 XM_622446 LOC546100 turquoise
1500004A08Rik NM_178149 1500004A08Rik grey
Cebpb NM_009883 Cebpb lightcyan
Anxa13 NM_027211 Anxa13 mediumpurple2
Sall4 NM_201395 Sall4 grey
D430015B01Rik NM_153574 D430015B01Rik grey60
Cdc45l NM_009862 Cdc45l yellow
Tfpi2 NM_009364 Tfpi2 lightgreen
Cyb5r1 NM_028057 Cyb5r1 brown2
BU961420 BU961420 BU961420 turquoise
Klhl13 NM_026167 Klhl13 grey
Trove2 NM_013835 Trove2 grey
Atp7b NM_007511 Atp7b coral2
LOC433237 BB609792 LOC433237 grey
V1rh7 NM_134216 V1rh7 darkolivegreen
AK031920 AK031920 AK031920 grey
1700066C05Rik AK018881 1700066C05Rik blue
Bzw1 NM_025824 Bzw1 yellow
AK077428 AK077428 AK077428 black
LOC641008 XM_918291 LOC641008 grey
2010012O05Rik NM_025563 2010012O05Rik royalblue
9530098N22Rik NM_178786 9530098N22Rik grey
AK140658 AK140658 AK140658 grey
ENSMUST00000091735 ENSMUST00000091735 ENSMUST00000091735 cyan
Pi4k2b NM_025951 Pi4k2b tan
AK036223 AK036223 AK036223 blue
Bglap-rs1 NM_031368 Bglap-rs1 cyan
BC022623 NM_177632 BC022623 black
Eif1a NM_010120 Eif1a saddlebrown
AK080443 AK080443 AK080443 grey
Ddah2 NM_016765 Ddah2 green
Olfr574 NM_146360 Olfr574 turquoise
AK040451 AK040451 AK040451 grey
Ngfrap1 NM_009750 Ngfrap1 grey
Cenpp NM_025495 Cenpp yellow
Ascc1 NM_026937 Ascc1 turquoise
Ppp1r7 NM_023200 Ppp1r7 yellowgreen
C130098B18Rik AK082042 C130098B18Rik blue2
AK040074 AK040074 AK040074 grey
Prpf38b NM_025845 Prpf38b grey
AK033260 AK033260 AK033260 turquoise
ENSMUST00000084357 ENSMUST00000084357 ENSMUST00000084357 grey
Rbm13 NM_026453 Rbm13 plum1
4930451E10Rik NM_183130 4930451E10Rik grey
Wbscr27 NM_024479 Wbscr27 grey
AK075644 AK075644 AK075644 grey
Ldhd NM_027570 Ldhd grey
Gpsm2 NM_029522 Gpsm2 grey
3222402P14Rik XM_001004721 3222402P14Rik honeydew
Suv420h1 NM_144871 Suv420h1 coral3
Cdc40 XM_899530 Cdc40 plum3
Tcf25 NM_025804 Tcf25 darkslateblue
AK041698 AK041698 AK041698 grey
Cacybp NM_009786 Cacybp floralwhite
Vapa NM_013933 Vapa grey
NAP062176-1 NAP062176-1 NAP062176-1 lightsteelblue1
NAP027049-1 NAP027049-1 NAP027049-1 salmon
D230014K01Rik NM_172573 D230014K01Rik paleturquoise
LOC668303 XM_138275 LOC668303 black
Olfr564 NM_146359 Olfr564 grey
Klra22 NM_053152 Klra22 grey
Ptp4a2 NM_008974 Ptp4a2 plum3
H2-M10.4 NM_177634 H2-M10.4 grey
Ptbp2 NM_019550 Ptbp2 grey
AK132957 AK132957 AK132957 grey
Ankhd1 BC091647 Ankhd1 darkorange2
Dmrt8.2 NM_001039116 Dmrt8.2 grey
Fvt1 BC023820 Fvt1 grey
Mrps25 NM_025578 Mrps25 grey
Wfdc6a NM_001033240 Wfdc6a grey
Sgk2 NM_013731 Sgk2 darkolivegreen
Calcb NM_054084 Calcb grey
Crlf1 NM_018827 Crlf1 red
2610029K11Rik AK011616 2610029K11Rik grey
Stat3 NM_213659 Stat3 grey
Alg3 NM_145939 Alg3 grey
Tardbp NM_145556 Tardbp grey
4933403F05Rik NM_153794 4933403F05Rik yellow
Cacng4 NM_019431 Cacng4 grey
Stat5b NM_011489 Stat5b yellowgreen
Gm1045 AK076382 Gm1045 grey
Tk2 NM_021028 Tk2 grey
Ankra2 NM_023472 Ankra2 grey
1700023B02Rik NM_025854 1700023B02Rik grey
Pou3f2 NM_008899 Pou3f2 turquoise
NAP062461-1 NAP062461-1 NAP062461-1 coral2
Nfil3 NM_017373 Nfil3 green
H6pd NM_173371 H6pd grey
2610002D18Rik XM_131720 2610002D18Rik yellow
AK054208 AK054208 AK054208 grey
7530404M11Rik NM_183224 7530404M11Rik plum
Zfp146 NM_011980 Zfp146 grey
Igfbp3 NM_008343 Igfbp3 plum1
E030003E18Rik AK087651 E030003E18Rik grey
NAP025883-1 NAP025883-1 NAP025883-1 grey
Olfr1307 NM_001011787 Olfr1307 lavenderblush3
Pemt NM_008819 Pemt darkturquoise
B130006D01Rik AK053053 B130006D01Rik grey
Cflar BC023121 Cflar grey
Ehmt2 NM_145830 Ehmt2 grey
AK033165 AK033165 AK033165 grey
St8sia6 NM_145838 St8sia6 darkgrey
Bag3 NM_013863 Bag3 grey
Clec2d NM_053109 Clec2d grey
Tyrobp NM_011662 Tyrobp red
ENSMUST00000023427 ENSMUST00000023427 ENSMUST00000023427 grey
AI451617 NM_199146 AI451617 greenyellow
BC096458 BC096458 BC096458 grey
Tmem139 NM_175408 Tmem139 grey
Mrpl43 NM_053164 Mrpl43 grey
NAP114978-1 NAP114978-1 NAP114978-1 lightsteelblue1
AW495116 AW495116 AW495116 grey
4930558J22Rik AK133404 4930558J22Rik cyan
4833408D11Rik AK034750 4833408D11Rik steelblue
Hiatl1 NM_133680 Hiatl1 lavenderblush2
Adcy7 NM_001037724 Adcy7 salmon
Hnrpa0 AK019388 Hnrpa0 skyblue4
Prmt3 AK082136 Prmt3 grey
Bnip2 NM_016787 Bnip2 grey
AK042740 AK042740 AK042740 grey
AI846148 AK090385 AI846148 cyan
AK079222 AK079222 AK079222 grey
Efcab4a NM_001025103 Efcab4a lightgreen
C630043F03Rik AK043880 C630043F03Rik darkorange2
1700094J05Rik AK019782 1700094J05Rik grey
Pdgfa NM_008808 Pdgfa tan
Cyp27a1 NM_024264 Cyp27a1 navajowhite2
Chrdl2 NM_133709 Chrdl2 grey
Mosc2 NM_133684 Mosc2 sienna3
Irx3 NM_008393 Irx3 grey
Btbd12 NM_177472 Btbd12 plum
Tmem55a NM_028264 Tmem55a grey
Zfp330 NM_145600 Zfp330 grey
Cwf19l1 XM_901651 Cwf19l1 grey
Supt6h NM_009297 Supt6h sienna3
Tfdp2 NM_178667 Tfdp2 grey
AK034317 AK034317 AK034317 orange
Srpx2 NM_026838 Srpx2 sienna3
3830417A13Rik NM_027512 3830417A13Rik turquoise
Calm3 NM_007590 Calm3 steelblue
Arrb1 NM_177231 Arrb1 firebrick4
Wdr65 XM_357389 Wdr65 grey
Ltc4s NM_008521 Ltc4s green
Spata3 NM_027029 Spata3 grey
Klhl10 NM_025727 Klhl10 grey
Tal2 NM_009317 Tal2 grey
Rps15a NM_170669 Rps15a grey
1700125G22Rik AK007279 1700125G22Rik grey
B230324K02Rik AK045930 B230324K02Rik grey
A130010J15Rik NM_181048 A130010J15Rik plum1
AK034968 AK034968 AK034968 grey
Zc3hav1 NM_028864 Zc3hav1 greenyellow
2010208K18Rik NM_028095 2010208K18Rik royalblue
Tubgcp5 NM_146190 Tubgcp5 royalblue
AW551984 NM_178737 AW551984 blue
Hsd17b7 NM_010476 Hsd17b7 grey
Brd4 NM_198094 Brd4 grey
D4st1 NM_028117 D4st1 grey
D330041H03Rik AK084778 D330041H03Rik grey
Notch3 NM_008716 Notch3 coral
3000004C01Rik NM_197959 3000004C01Rik yellow
Eefsec NM_023060 Eefsec grey
Sgcz NM_145841 Sgcz cyan
Nsun2 NM_145354 Nsun2 grey
AK029223 AK029223 AK029223 grey
Dmxl1 XM_901445 Dmxl1 grey
Srr NM_013761 Srr grey
Hapln2 NM_022031 Hapln2 grey
AK039328 AK039328 AK039328 cyan
Ins1 NM_008386 Ins1 turquoise
Entpd2 NM_009849 Entpd2 green
Olfr918 NM_146375 Olfr918 white
Entpd1 NM_009848 Entpd1 grey
Matn2 NM_016762 Matn2 grey
AK043627 AK043627 AK043627 grey
Pdzrn3 NM_018884 Pdzrn3 grey
Sox19 X98368 Sox19 cyan
Fap NM_007986 Fap greenyellow
Smg7 NM_001005507 Smg7 steelblue
Rpain NM_027186 Rpain grey
Ptpn23 XM_001005289 Ptpn23 grey
3321401G04Rik NM_029930 3321401G04Rik darkmagenta
Nck2 NM_010879 Nck2 darkseagreen4
8430408O14 8430408O14 8430408O14 black
AK034506 AK034506 AK034506 grey
AK046968 AK046968 AK046968 grey
2210408F21Rik XM_895387 2210408F21Rik purple
Sssca1 NM_020491 Sssca1 grey
Refbp2 NM_019484 Refbp2 lightsteelblue1
Cep170 AK172953 Cep170 saddlebrown
4933438B17Rik AK017106 4933438B17Rik turquoise
E430024P14Rik AK083703 E430024P14Rik lightyellow
LOC638251 XM_914209 LOC638251 darkolivegreen
Shbg NM_011367 Shbg turquoise
2410017P07Rik NM_026643 2410017P07Rik grey
Dolpp1 NM_020329 Dolpp1 grey
Pigs NM_201406 Pigs grey
Mrpl10 NM_026154 Mrpl10 grey
Rbbp6 NM_011247 Rbbp6 yellowgreen
Tmprss11e NM_172880 Tmprss11e grey
2210013O21Rik DV046611 2210013O21Rik black
AK079158 AK079158 AK079158 grey
Usp14 NM_021522 Usp14 grey
LOC435391 NM_001013826 LOC435391 grey
1700012B09Rik NM_029306 1700012B09Rik magenta
Gnb1 NM_008142 Gnb1 orangered3
Olfr1314 NM_146450 Olfr1314 grey
AK089089 AK089089 AK089089 grey
ENSMUST00000088923 ENSMUST00000088923 ENSMUST00000088923 coral2
4930572P05Rik AK016285 4930572P05Rik grey
Usp27x NM_019461 Usp27x darkolivegreen
Dph2 NM_026344 Dph2 greenyellow
Col11a1 NM_007729 Col11a1 coral2
1700023E05Rik NM_027970 1700023E05Rik cyan
D1Pas1 NM_033077 D1Pas1 grey
Emp2 NM_007929 Emp2 black
AK083603 AK083603 AK083603 grey
B4galt3 NM_020579 B4galt3 grey
Fmo2 NM_018881 Fmo2 grey60
AK049746 AK049746 AK049746 grey
Ankrd29 AK162301 Ankrd29 lightsteelblue
AK042614 AK042614 AK042614 grey
Tmem108 NM_178638 Tmem108 cyan
2310047L11Rik AK009884 2310047L11Rik grey
2600003E23Rik NM_027373 2600003E23Rik grey
NAP112348-1 NAP112348-1 NAP112348-1 grey
AK035208 AK035208 AK035208 grey
Rap1gds1 AK166315 Rap1gds1 grey
NAP018250-001 NAP018250-001 NAP018250-001 grey
Cd3g NM_009850 Cd3g mediumpurple3
Hexim2 BC026458 Hexim2 honeydew
Cyp3a25 NM_019792 Cyp3a25 grey
E230001N04Rik AK153588 E230001N04Rik grey
NAP054660-1 NAP054660-1 NAP054660-1 lightcyan1
NAP053178-1 NAP053178-1 NAP053178-1 cyan
1110007M04Rik NM_026742 1110007M04Rik magenta4
LOC331528 AK044164 LOC331528 turquoise
Slc12a2 NM_009194 Slc12a2 honeydew1
Tbl1x NM_020601 Tbl1x grey
1700029G01Rik NM_025856 1700029G01Rik darkmagenta
Adam15 NM_009614 Adam15 grey
Ppp1r3b NM_177741 Ppp1r3b grey
Olfr871 NM_146903 Olfr871 sienna4
Prkag2 NM_145401 Prkag2 sienna4
Rai17 NM_183208 Rai17 lightgreen
2700092H06Rik AK156115 2700092H06Rik grey
Tle3 BC056465 Tle3 red
AK041531 AK041531 AK041531 grey
Olfr1143 NM_146293 Olfr1143 paleturquoise
LOC668236 XM_001000209 LOC668236 grey
AK039089 AK039089 AK039089 grey
Tpcn1 NM_145853 Tpcn1 skyblue
Casq1 NM_009813 Casq1 grey
Pmaip1 NM_021451 Pmaip1 plum1
Dlat NM_145614 Dlat grey
Ddx21 NM_019553 Ddx21 grey
Reps2 NM_178256 Reps2 yellow3
Heatr1 NM_144835 Heatr1 grey
Cep63 BC048718 Cep63 black
1500003O03Rik NM_019769 1500003O03Rik grey
Hcst NM_011827 Hcst red
Olfr110 NM_146328 Olfr110 grey
Mcc NM_001033406 Mcc lightgreen
Commd2 NM_175095 Commd2 grey
Olfr1256 NM_146983 Olfr1256 white
AK036201 AK036201 AK036201 grey
ENSMUST00000021356 ENSMUST00000021356 ENSMUST00000021356 grey
AK037783 AK037783 AK037783 blue
BC024063 NM_199062 BC024063 darkseagreen4
H2-M1 NM_177636 H2-M1 grey
AK084291 AK084291 AK084291 grey
Rps20 NM_026147 Rps20 grey
Dnali1 NM_175223 Dnali1 magenta
Map6d1 NM_198599 Map6d1 grey
LOC665113 XM_976833 LOC665113 grey
Blvrb NM_144923 Blvrb grey
Fgfr1op2 NM_026218 Fgfr1op2 grey
1700063H04Rik AK006869 1700063H04Rik coral2
Fbxl2 NM_178624 Fbxl2 palevioletred3
Sla2 BC052655 Sla2 mediumpurple3
Zfp426 NM_146221 Zfp426 grey
U55685 U55685 U55685 grey
Nodal X70514 Nodal cyan
AK077805 AK077805 AK077805 grey
LOC668171 XR_002152 LOC668171 grey
Sprr2k NM_011477 Sprr2k cyan
TC1482838 TC1482838 TC1482838 grey
Mucdhl AK027913 Mucdhl cyan
Eral1 NM_022313 Eral1 grey
E030010A14Rik NM_183160 E030010A14Rik grey
Ccdc82 NM_025534 Ccdc82 grey
Pdgfra NM_011058 Pdgfra grey
AK140063 AK140063 AK140063 grey
Ptprf BC052322 Ptprf red
Cope NM_021538 Cope grey
Sfrs10 NM_009186 Sfrs10 brown4
Gsdmdc2 AK006248 Gsdmdc2 cyan
Znhit4 NM_023547 Znhit4 grey
Lilrb4 NM_013532 Lilrb4 green
Zfp414 NM_026712 Zfp414 grey
Jag1 NM_013822 Jag1 darkred
AK032526 AK032526 AK032526 grey
Tmem59 NM_029565 Tmem59 navajowhite2
Cdc42 NM_009861 Cdc42 grey
AK086141 AK086141 AK086141 cyan
Psmd9 NM_026000 Psmd9 black
TC1502119 TC1502119 TC1502119 sienna4
A_52_P182347 A_52_P182347 A_52_P182347 grey
1700049E17Rik BC094917 1700049E17Rik blue
AK080093 AK080093 AK080093 paleturquoise
Tmem19 NM_133683 Tmem19 grey
Chrac1 NM_053068 Chrac1 grey
1700055D18Rik NM_175197 1700055D18Rik grey
2010300C02Rik BC029089 2010300C02Rik magenta
Lpp NM_178665 Lpp grey
BC050099 NM_001004152 BC050099 grey
Hcrtr2 NM_198962 Hcrtr2 grey
9230117N10Rik NM_133775 9230117N10Rik grey
Wdr74 NM_134139 Wdr74 lightsteelblue1
Ssr3 NM_026155 Ssr3 grey
Zfhx4 AK084213 Zfhx4 grey
LOC670106 XR_002802 LOC670106 grey
5730601F06Rik AK081787 5730601F06Rik darkorange
9430087N24Rik AK020513 9430087N24Rik grey
D430036J16Rik AK052495 D430036J16Rik magenta
Olfr970 NM_146611 Olfr970 ivory
NAP123705-1 NAP123705-1 NAP123705-1 grey
Rnd3 NM_028810 Rnd3 purple
Tdo2 NM_019911 Tdo2 coral2
TC1514749 TC1514749 TC1514749 grey
A930006D11Rik NM_177790 A930006D11Rik salmon2
2200001I15Rik NM_183278 2200001I15Rik darkgrey
AK032841 AK032841 AK032841 honeydew
H2-M10.3 NM_201608 H2-M10.3 grey
Phf21b AK042863 Phf21b coral2
4921510H08Rik NM_025724 4921510H08Rik grey
Taok1 BC047271 Taok1 darkorange
4930481A15Rik XM_980129 4930481A15Rik orangered3
Dgkg NM_138650 Dgkg tan
C530043G21Rik AK129154 C530043G21Rik coral
AK032780 AK032780 AK032780 grey
Msx3 NM_010836 Msx3 grey
Mybl1 NM_008651 Mybl1 grey
4930478P22Rik AK016658 4930478P22Rik coral2
Trpv4 NM_022017 Trpv4 grey
Klhdc2 NM_027117 Klhdc2 greenyellow
Gfod2 NM_027469 Gfod2 red
Agpat6 NM_018743 Agpat6 grey
AK039493 AK039493 AK039493 blue
Pmch NM_029971 Pmch grey
2410018M08Rik NM_183088 2410018M08Rik lightyellow
0610007P14Rik NM_021446 0610007P14Rik grey
B4galt2 NM_017377 B4galt2 grey
Cd300c NM_199225 Cd300c grey
1500035H01Rik NM_023831 1500035H01Rik green
Ankrd33 NM_144790 Ankrd33 cyan
BC020150 BC020150 BC020150 grey
Mfn2 NM_133201 Mfn2 grey
Cova1 NM_145951 Cova1 coral
Col3a1 NM_009930 Col3a1 grey
Ypel1 NM_023249 Ypel1 grey
D930005D10Rik NM_178702 D930005D10Rik green
Isl1 NM_021459 Isl1 grey
AY173987 AY173987 AY173987 grey
Olfr895 NM_146875 Olfr895 darkolivegreen
NAP030643-1 NAP030643-1 NAP030643-1 grey
AK045458 AK045458 AK045458 lightsteelblue
Tyms NM_021288 Tyms yellow
AK032937 AK032937 AK032937 sienna4
4932439K10Rik NM_153406 4932439K10Rik red
Taf12 NM_025579 Taf12 royalblue
2610029G23Rik NM_026312 2610029G23Rik yellow
3222401L13Rik NM_001033392 3222401L13Rik grey
NAP068884-1 NAP068884-1 NAP068884-1 grey
Glt1d1 NM_177005 Glt1d1 lightsteelblue
Kif21a BC062896 Kif21a darkred
Csf1r NM_007779 Csf1r salmon
Amot AK129277 Amot sienna3
Msrb3 NM_177092 Msrb3 navajowhite2
ENSMUST00000101328 ENSMUST00000101328 ENSMUST00000101328 salmon
Lztfl1 NM_033322 Lztfl1 grey
Olfr633 NM_146354 Olfr633 grey
5330439C02Rik XM_484070 5330439C02Rik magenta4
9130404I01Rik AK079271 9130404I01Rik grey
5430435G22Rik NM_145509 5430435G22Rik grey
Gtlf3b NM_025294 Gtlf3b mediumorchid
AK042785 AK042785 AK042785 turquoise
Acot11 NM_025590 Acot11 grey
Olfr877 NM_146417 Olfr877 darkolivegreen
2300002D11Rik BC049168 2300002D11Rik tan
D030004A10Rik AK083416 D030004A10Rik grey
6430571L13Rik NM_175486 6430571L13Rik grey
1700020C11Rik NM_026443 1700020C11Rik purple
Csrp3 NM_013808 Csrp3 lightpink4
Snx6 NM_026998 Snx6 yellow
X12807 X12807 X12807 grey
Il12rb1 NM_008353 Il12rb1 green
AK082036 AK082036 AK082036 cyan
Shroom1 NM_027917 Shroom1 grey
Btbd5 NM_025707 Btbd5 darkmagenta
Vasp BC015289 Vasp steelblue
LOC637873 XM_913674 LOC637873 cyan
Lnp NM_027133 Lnp grey
4930548G14Rik AK016069 4930548G14Rik grey
Kcnh2 NM_013569 Kcnh2 lightsteelblue
4930441O14Rik NM_026649 4930441O14Rik grey
Igh-4 X87228 Igh-4 salmon4
4933407H18Rik AK156117 4933407H18Rik grey
ENSMUST00000059515 ENSMUST00000059515 ENSMUST00000059515 grey
Panx1 NM_019482 Panx1 red
Dnahc6 XM_913416 Dnahc6 magenta
AK046202 AK046202 AK046202 grey
Cugbp1 AK033771 Cugbp1 grey
ENSMUST00000074156 ENSMUST00000074156 ENSMUST00000074156 floralwhite
Pex16 NM_145122 Pex16 grey
AK043715 AK043715 AK043715 grey
Kcnn1 NM_032397 Kcnn1 grey
AK089527 AK089527 AK089527 grey
C230081A13Rik AK173328 C230081A13Rik royalblue
Ascc2 NM_029291 Ascc2 grey
Bag4 NM_026121 Bag4 grey
Ap1g1 NM_009677 Ap1g1 darkorange
Ccdc89 XM_133591 Ccdc89 grey
ENSMUST00000049869 ENSMUST00000049869 ENSMUST00000049869 cyan
Stx11 AK017897 Stx11 saddlebrown
Kpna3 NM_008466 Kpna3 yellow
Sstr2 NM_009217 Sstr2 cyan
Olfr1472 NM_146690 Olfr1472 darkviolet
Polr3b NM_027423 Polr3b grey
Frg1 NM_013522 Frg1 orange
Ube2g2 NM_019803 Ube2g2 grey
B230396O12Rik AK046472 B230396O12Rik cyan
4921509F24Rik AK014852 4921509F24Rik grey
Nell1 AK046127 Nell1 grey
Trim6 NM_001013616 Trim6 greenyellow
AK084674 AK084674 AK084674 turquoise
Tmem121 NM_153776 Tmem121 grey
LOC665180 XM_975103 LOC665180 paleturquoise
2900079G21Rik AK013806 2900079G21Rik paleturquoise
Echs1 NM_053119 Echs1 grey
1810007E14Rik NM_025308 1810007E14Rik turquoise
LOC665393 XM_976628 LOC665393 grey
1700041C02Rik AK005616 1700041C02Rik orangered4
Rarres1 XM_130987 Rarres1 grey
Usp4 NM_011678 Usp4 grey
Reep2 NM_144865 Reep2 grey
Stx7 NM_016797 Stx7 grey
Kctd4 AK083404 Kctd4 blue
Pcp2 NM_008790 Pcp2 darkolivegreen
Rxfp3 NM_178717 Rxfp3 grey
6430628N08Rik XM_149458 6430628N08Rik grey
Sycp1 NM_011516 Sycp1 turquoise
AK031369 AK031369 AK031369 blue
6430550H21Rik NM_172930 6430550H21Rik grey
AK032924 AK032924 AK032924 coral2
Neurod2 NM_010895 Neurod2 lightsteelblue
Nans NM_053179 Nans plum
BC048546 NM_001001179 BC048546 grey
Apbb1ip AF020313 Apbb1ip plum1
Asb1 NM_001039126 Asb1 black
AK047419 AK047419 AK047419 grey
AK084144 AK084144 AK084144 grey
AK050838 AK050838 AK050838 grey
Dnpep NM_016878 Dnpep darkred
Prok1 XM_900104 Prok1 coral2
Cldn8 NM_018778 Cldn8 magenta4
0610037D15Rik NM_026714 0610037D15Rik magenta
AJ250691 AJ250691 AJ250691 cyan
Fosl1 NM_010235 Fosl1 grey
AK086953 AK086953 AK086953 turquoise
AK078252 AK078252 AK078252 grey
Mlstd2 AK012966 Mlstd2 grey
Pde6a NM_146086 Pde6a grey
Olfr1377 NM_146911 Olfr1377 grey
Phxr5 NM_008836 Phxr5 maroon
AK042793 AK042793 AK042793 grey
AK038482 AK038482 AK038482 grey
Hpn NM_008281 Hpn brown2
Maf1 NM_026859 Maf1 greenyellow
Hlx1 NM_008250 Hlx1 lightgreen
6330503K22Rik NM_182995 6330503K22Rik lightcyan
Zfp260 NM_011981 Zfp260 grey
Trp53inp1 NM_021897 Trp53inp1 grey
Hirip5 NM_020045 Hirip5 indianred4
Ror1 NM_013845 Ror1 turquoise
Prpf4 NM_027297 Prpf4 grey
Tmco4 NM_029857 Tmco4 green
Mdfic NM_175088 Mdfic yellow
AK047711 AK047711 AK047711 grey
Ngfr NM_033217 Ngfr grey
Ugt1a9 NM_201644 Ugt1a9 grey
Rnf133 NM_198251 Rnf133 grey
Aym1 NM_001012726 Aym1 grey
Efemp1 NM_146015 Efemp1 tan
Ccdc84 NM_201372 Ccdc84 grey
LOC213332 XM_137057 LOC213332 royalblue
AK047825 AK047825 AK047825 sienna4
Zfpm1 NM_009569 Zfpm1 grey
AK046735 AK046735 AK046735 grey
1110004B13Rik NM_025838 1110004B13Rik magenta
H2-Ab1 NM_207105 H2-Ab1 salmon
Tnfaip3 NM_009397 Tnfaip3 green
Rhox11 NM_198598 Rhox11 grey
Fzd9 AK021164 Fzd9 grey
Stk17b NM_133810 Stk17b red
NAP123415-1 NAP123415-1 NAP123415-1 lightsteelblue
NAP112463-1 NAP112463-1 NAP112463-1 skyblue4
9430091E24Rik XM_489247 9430091E24Rik grey
Pla2g2e NM_012044 Pla2g2e plum1
AK040300 AK040300 AK040300 grey
Gbx2 NM_010262 Gbx2 turquoise
Stxbp5 XM_896388 Stxbp5 grey
Sit1 NM_019436 Sit1 mediumpurple3
Pdzd7 NM_177605 Pdzd7 coral2
Tacc1 NM_177089 Tacc1 navajowhite2
2810403A07Rik NM_028814 2810403A07Rik grey
BU504102 BU504102 BU504102 coral2
AK079702 AK079702 AK079702 grey
2210416O15Rik AK008958 2210416O15Rik grey
TC1540715 TC1540715 TC1540715 coral2
NAP102794-1 NAP102794-1 NAP102794-1 grey
AK087862 AK087862 AK087862 turquoise
V1rh3 NM_134212 V1rh3 blue
BC024479 NM_146222 BC024479 grey
Cgnl1 NM_026599 Cgnl1 black
Akap6 XM_885325 Akap6 yellow4
Lgmn NM_011175 Lgmn green
AK081277 AK081277 AK081277 grey
MGC117846 NM_001037926 MGC117846 blue
Olfr1135 NM_146660 Olfr1135 grey
D10628 NM_001024950 D10628 grey60
Ptprs NM_011218 Ptprs sienna3
Fkbp3 NM_013902 Fkbp3 grey
AK034767 AK034767 AK034767 turquoise
9430079G20Rik AK020497 9430079G20Rik sienna3
Ndufa2 NM_010885 Ndufa2 grey
BC089461 BC089461 BC089461 grey
Gcap14 NM_027045 Gcap14 grey
Stx5a NM_019829 Stx5a darkmagenta
Npr3 NM_008728 Npr3 lightpink4
Uqcrc1 NM_025407 Uqcrc1 grey
4930544G21Rik NM_172430 4930544G21Rik cyan
TC1427712 TC1427712 TC1427712 lightsteelblue
G431001E03Rik NM_177364 G431001E03Rik green
NAP027583-1 NAP027583-1 NAP027583-1 turquoise
Kcnt2 XM_001003068 Kcnt2 grey
Kel NM_032540 Kel grey
Slc5a4a NM_133184 Slc5a4a grey
Olfr549 NM_147101 Olfr549 cyan
AK147324 AK147324 AK147324 grey
Dtx3 NM_030714 Dtx3 saddlebrown
Syvn1 NM_028769 Syvn1 lightcyan1
2810025M15Rik NM_027274 2810025M15Rik tan
Yif1a NM_026553 Yif1a grey
AK046255 AK046255 AK046255 darkred
LOC238771 AK090249 LOC238771 grey
AK084908 AK084908 AK084908 turquoise
Xpc NM_009531 Xpc firebrick4
Ints6 NM_008715 Ints6 grey
1700054O19Rik AK006789 1700054O19Rik grey
Cyp2g1 NM_013809 Cyp2g1 grey
Dhx8 NM_144831 Dhx8 grey
Olfr1234 NM_146973 Olfr1234 grey
6430706D22Rik BC004768 6430706D22Rik maroon
Olfr228 NM_146405 Olfr228 grey
5730403M16Rik NM_172738 5730403M16Rik grey
Tm9sf3 NM_133352 Tm9sf3 grey
Hnrpf NM_133834 Hnrpf royalblue
Phf15 NM_199299 Phf15 grey
Synpo2 XM_901510 Synpo2 yellow4
E130008O17Rik AK040646 E130008O17Rik orange
AK031009 AK031009 AK031009 mediumpurple3
BC022593 NM_001039723 BC022593 grey
9430019C24Rik AK020424 9430019C24Rik grey
BC043118 NM_174848 BC043118 darkred
AK042441 AK042441 AK042441 grey
LOC621184 AK045932 LOC621184 grey
AK035232 AK035232 AK035232 grey
A_51_P157250 A_51_P157250 A_51_P157250 coral2
Snf1lk2 NM_178710 Snf1lk2 grey
Ap1gbp1 NM_194341 Ap1gbp1 grey60
Mmab NM_029956 Mmab darkturquoise
Slc17a3 NM_134069 Slc17a3 grey
Plcl4 NM_175556 Plcl4 grey
2810037C14Rik NM_026034 2810037C14Rik grey
Gtf2h1 NM_008186 Gtf2h1 plum3
Lrrc46 NM_027026 Lrrc46 magenta
Btbd16 XM_001004560 Btbd16 grey
AK008871 AK008871 AK008871 grey
H1fx BU511373 H1fx lightsteelblue
Pde6g NM_012065 Pde6g coral2
Nalp4f NM_175290 Nalp4f grey
1700021F07Rik BC050790 1700021F07Rik cyan
Ppp2cb NM_017374 Ppp2cb skyblue3
A_51_P305138 A_51_P305138 A_51_P305138 brown2
E430004N04Rik NM_178666 E430004N04Rik yellow
BI329779 BI329779 BI329779 grey
Gdap10 BC052902 Gdap10 purple
Paip1 AK142913 Paip1 grey
P4ha3 NM_177161 P4ha3 grey
Zfand5 AK018054 Zfand5 grey
Birc5 NM_009689 Birc5 yellow
Snap23 NM_009222 Snap23 grey
3110052M02Rik AK084271 3110052M02Rik darkseagreen4
Nek3 NM_011848 Nek3 grey
6430514L14Rik NM_029784 6430514L14Rik magenta
E2f8 NM_001013368 E2f8 yellow
Med25 NM_029365 Med25 grey
Nedd4 NM_010890 Nedd4 grey60
4930548J01Rik AK007199 4930548J01Rik grey
Rint1 NM_177323 Rint1 orange
2810437L13Rik NM_197980 2810437L13Rik grey
2310047H23Rik NM_175150 2310047H23Rik grey
Lsp1 NM_019391 Lsp1 red
5730422E09Rik AK017599 5730422E09Rik grey
Cryl1 NM_030004 Cryl1 purple
Aldh7a1 NM_138600 Aldh7a1 turquoise
Shmt1 NM_009171 Shmt1 cyan
Mgea5 NM_023799 Mgea5 coral
Rhd NM_011270 Rhd grey
NAP057940-1 NAP057940-1 NAP057940-1 grey
AK085621 AK085621 AK085621 grey
Spata9 NM_029343 Spata9 grey
1700067P10Rik NM_026625 1700067P10Rik cyan
Lhx4 NM_010712 Lhx4 paleturquoise
Zbtb9 NM_001005916 Zbtb9 grey
Polr2f NM_027231 Polr2f grey
NAP046356-1 NAP046356-1 NAP046356-1 yellow4
P140 AK129422 P140 grey
BC024760 BC048610 BC024760 magenta
B3gnt7 NM_145222 B3gnt7 grey
Dcbld2 NM_028523 Dcbld2 grey
Ptpro NM_011216 Ptpro red
G630014P10Rik XM_898704 G630014P10Rik darkolivegreen
NAP067549-1 NAP067549-1 NAP067549-1 darkolivegreen
1700049L16Rik NM_175390 1700049L16Rik grey
AK048190 AK048190 AK048190 grey
Mctp1 NM_030174 Mctp1 grey
NAP112858-1 NAP112858-1 NAP112858-1 darkolivegreen
Grina NM_023168 Grina lightcyan
ORF61 NM_001003949 ORF61 plum2
E130306M17Rik NM_177271 E130306M17Rik honeydew
Olfr1203 NM_146896 Olfr1203 blue
AK040209 AK040209 AK040209 orange
AK037341 AK037341 AK037341 grey
Ncoa3 BC086482 Ncoa3 saddlebrown
C330005M16Rik NM_175319 C330005M16Rik darkolivegreen
4930438O03Rik BC019987 4930438O03Rik magenta
Zmynd19 AK086718 Zmynd19 yellow
Rabac1 NM_010261 Rabac1 tan
Zfp335 BC062921 Zfp335 grey
NAP045112-1 NAP045112-1 NAP045112-1 coral2
Sema6c NM_011351 Sema6c lightsteelblue
S100a3 NM_011310 S100a3 cyan
Slc16a8 NM_020516 Slc16a8 cyan
Neil3 AK042059 Neil3 yellow
Snx8 NM_172277 Snx8 grey
Cts8 NM_019541 Cts8 grey
Crygc NM_007775 Crygc blue
Irs4 NM_010572 Irs4 cyan
Pofut2 NM_030262 Pofut2 grey
BC037393 NM_201369 BC037393 skyblue3
B930054O08 AK081017 B930054O08 grey
Tmed9 NM_026211 Tmed9 grey
ENSMUST00000016144 ENSMUST00000016144 ENSMUST00000016144 cyan
Olfr1079 NM_146407 Olfr1079 grey
Dnmt3a NM_007872 Dnmt3a orange
Olfr365 NM_146662 Olfr365 cyan
A_52_P517668 A_52_P517668 A_52_P517668 grey
Rhou NM_133955 Rhou grey
AK051785 AK051785 AK051785 grey
AK053585 AK053585 AK053585 blue
Slc25a17 NM_011399 Slc25a17 lightcyan
Cep68 NM_172260 Cep68 grey
Ap1b1 NM_007454 Ap1b1 plum
Tmem88 NM_025915 Tmem88 grey
Utp20 XM_125867 Utp20 grey
Foxk2 XM_126489 Foxk2 lightpink3
AK053931 AK053931 AK053931 sienna4
Ms4a7 NM_027836 Ms4a7 green
AK042586 AK042586 AK042586 antiquewhite2
Pias3 NM_146135 Pias3 darkmagenta
C730009D12 AK081290 C730009D12 grey
1300018I05Rik NM_028791 1300018I05Rik greenyellow
Slc25a18 XM_110620 Slc25a18 grey
Wdsof1 NM_198606 Wdsof1 yellowgreen
Cd93 NM_010740 Cd93 lightpink4
NAP091803-1 NAP091803-1 NAP091803-1 paleturquoise
Slco6d1 AK014872 Slco6d1 grey
Olfr736 NM_146666 Olfr736 magenta4
Gm967 BC099492 Gm967 lightgreen
Npff NM_018787 Npff grey
Rmnd5b NM_025346 Rmnd5b grey
Il4i1 NM_010215 Il4i1 darkorange
Six5 NM_011383 Six5 mediumorchid
Atp6ap2 NM_027439 Atp6ap2 yellowgreen
C330019L16Rik AK049289 C330019L16Rik grey
Crebl1 NM_017406 Crebl1 steelblue
Kcnc4 NM_145922 Kcnc4 coral2
Sema4b NM_013659 Sema4b grey
Mett10d NM_026197 Mett10d royalblue
Pap NM_011036 Pap grey
Casp8ap2 NM_011997 Casp8ap2 honeydew1
Il31 AK005939 Il31 grey
1110018M03Rik NM_026271 1110018M03Rik lightpink4
Scpep1 NM_029023 Scpep1 yellow
9230106D20Rik NM_177792 9230106D20Rik blue
Glul NM_008131 Glul grey
A930008G19Rik NM_212473 A930008G19Rik navajowhite2
NAP018810-001 NAP018810-001 NAP018810-001 grey
Coq4 NM_178693 Coq4 magenta
B3gnt1 NM_175383 B3gnt1 black
4930430A15Rik NM_026248 4930430A15Rik grey
Ykt6 NM_019661 Ykt6 steelblue
4921530L21Rik NM_025733 4921530L21Rik grey
Mesdc2 NM_023403 Mesdc2 grey
4930563E19Rik AK016201 4930563E19Rik magenta
NAP052224-1 NAP052224-1 NAP052224-1 skyblue2
AI449175 NM_172754 AI449175 plum2
Cugbp2 NM_010160 Cugbp2 grey
2810012L14Rik NM_029581 2810012L14Rik grey
Rab5b NM_011229 Rab5b grey
AK079237 AK079237 AK079237 grey
Hadh2 NM_016763 Hadh2 purple
A330105O20Rik AK020736 A330105O20Rik grey
Senp6 NM_146003 Senp6 grey
AK086430 AK086430 AK086430 grey
Slamf7 NM_144539 Slamf7 green
Alg1 NM_145362 Alg1 sienna3
Olfr247 NM_146269 Olfr247 white
BB456595 BB456595 BB456595 grey
4632417D23Rik NM_172934 4632417D23Rik darkslateblue
Pxt1 NM_153390 Pxt1 cyan
Cdyl2 NM_029441 Cdyl2 grey
C230072F16Rik AK049932 C230072F16Rik grey
Mal2 NM_178920 Mal2 darkorange
1700113I22Rik NM_026865 1700113I22Rik darkorange
Fmo6 XM_136351 Fmo6 grey
AK149231 AK149231 AK149231 mediumpurple3
TC1433510 TC1433510 TC1433510 greenyellow
Tuba4 NM_009447 Tuba4 darkturquoise
AK033859 AK033859 AK033859 grey
AK039914 AK039914 AK039914 cyan
9330162012Rik AK034200 9330162012Rik grey
Dysf NM_021469 Dysf grey
Kns2 NM_008450 Kns2 sienna3
BC050092 NM_181419 BC050092 grey
Mamdc2 NM_174857 Mamdc2 skyblue
Trnt1 NM_027296 Trnt1 grey
3830408C21Rik AK052571 3830408C21Rik grey
Lrrc8b AK054249 Lrrc8b grey60
Bbx NM_027444 Bbx maroon
Dnajc2 NM_009584 Dnajc2 orange
Cps1 AK028683 Cps1 grey
Cd3e NM_007648 Cd3e grey
NAP022465-001 NAP022465-001 NAP022465-001 magenta4
Leng1 NM_027203 Leng1 grey
Nptxr NM_030689 Nptxr darkolivegreen
Scg3 NM_009130 Scg3 mediumpurple2
Ophn1 NM_052976 Ophn1 lightyellow
TC1542722 TC1542722 TC1542722 darkorange
Trim65 BC057094 Trim65 grey60
Kcnk3 NM_010608 Kcnk3 red
A930016P21Rik NM_026546 A930016P21Rik grey
Psme2b-ps NM_011191 Psme2b-ps purple
Bmpr1b NM_007560 Bmpr1b grey
ENSMUST00000055343 ENSMUST00000055343 ENSMUST00000055343 grey
2300002G24Rik NM_028798 2300002G24Rik green
NAP071342-1 NAP071342-1 NAP071342-1 coral2
F730047E07Rik NM_199467 F730047E07Rik yellow
Olfr1459 NM_146689 Olfr1459 coral2
Olfr1364 NM_146540 Olfr1364 coral2
NAP108117-1 NAP108117-1 NAP108117-1 grey
9330169L03Rik AK020382 9330169L03Rik grey
Pml NM_008884 Pml greenyellow
Clec2e NM_153506 Clec2e grey
Neto1 NM_144946 Neto1 blue
Hes6 NM_019479 Hes6 grey
Hist1h2ae NM_178187 Hist1h2ae grey
4930455J16Rik AK006099 4930455J16Rik grey
1700034J05Rik BC052362 1700034J05Rik grey
D230019N24Rik AK051927 D230019N24Rik grey
Hecw1 AK172932 Hecw1 grey
Ergic2 NM_026168 Ergic2 royalblue
Tcf1 NM_009327 Tcf1 cyan
Endogl1 NM_172456 Endogl1 grey
TC1472523 TC1472523 TC1472523 grey
AI314180 NM_172381 AI314180 grey
Eif3s6ip NM_145139 Eif3s6ip grey
AK076582 AK076582 AK076582 grey
Mmp17 NM_011846 Mmp17 white
5730446D14Rik BC094279 5730446D14Rik sienna3
AK047440 AK047440 AK047440 grey
AK036142 AK036142 AK036142 grey
Stx3 NM_152220 Stx3 grey
Qtrt1 NM_021888 Qtrt1 lavenderblush2
Rps3a NM_016959 Rps3a grey
Gnaz NM_010311 Gnaz grey
4921533I20Rik AK076609 4921533I20Rik grey
Ndufc1 NM_025523 Ndufc1 grey
AK053049 AK053049 AK053049 grey
A930006J02Rik AK020818 A930006J02Rik grey
Tbc1d5 NM_028162 Tbc1d5 grey
AK040808 AK040808 AK040808 grey
Rsl1 NM_001013769 Rsl1 purple
Sh2d1b1 NM_012009 Sh2d1b1 yellow
2310081J21Rik XM_991450 2310081J21Rik cyan
Dut NM_023595 Dut yellow
Ndufb10 NM_026684 Ndufb10 purple
Ccdc50 NM_026202 Ccdc50 plum1
Scrt1 NM_130893 Scrt1 darkgreen
Ndufv2 BC030946 Ndufv2 indianred4
LOC629441 AK033800 LOC629441 grey
Pgm2 NM_028132 Pgm2 darkgrey
AK033738 AK033738 AK033738 grey
1810033M07Rik AK007800 1810033M07Rik grey
Hmgb2l1 NM_178017 Hmgb2l1 darkorange
Atp1a1 NM_144900 Atp1a1 grey
AK048881 AK048881 AK048881 grey
Hsp110 NM_013559 Hsp110 grey
Itgae NM_008399 Itgae darkorange
Zfp609 AK129111 Zfp609 grey
Syt17 NM_138649 Syt17 grey
Troap AK021408 Troap yellow
4930429B21Rik NM_026249 4930429B21Rik grey
Acad11 NM_175324 Acad11 grey
9030425P06Rik AK083944 9030425P06Rik honeydew1
Cd209b NM_026972 Cd209b grey
TC1417713 TC1417713 TC1417713 grey
V1re9 NM_145842 V1re9 grey
Slc7a6os NM_001007567 Slc7a6os grey
Cdk3 NM_027165 Cdk3 coral2
Lrrc33 NM_146069 Lrrc33 salmon
Prdm4 NM_181650 Prdm4 grey
AK051344 AK051344 AK051344 grey
Bcar3 NM_013867 Bcar3 grey
6330569M22Rik NM_153563 6330569M22Rik grey
NAP061630-1 NAP061630-1 NAP061630-1 blue
Tspan12 NM_173007 Tspan12 black
Ache NM_009599 Ache cyan
Fkbp5 NM_010220 Fkbp5 grey
Cryab NM_009964 Cryab thistle
NP431626 NP431626 NP431626 grey
0610007P06Rik NM_026304 0610007P06Rik grey
AK052923 AK052923 AK052923 grey
Ap3b2 NM_021492 Ap3b2 pink
6820401H01Rik AK039998 6820401H01Rik saddlebrown
Msgn1 NM_019544 Msgn1 cyan
A530098C11Rik NM_001013799 A530098C11Rik grey
Abpb NM_203502 Abpb grey
AF218659 AF218659 AF218659 grey
Gbx1 NM_015739 Gbx1 cyan
A130054J05Rik AK078376 A130054J05Rik grey
Rbm31y AK017055 Rbm31y grey
Nsun6 NM_028950 Nsun6 skyblue3
Rnasel NM_011882 Rnasel grey
Chmp2a NM_026885 Chmp2a grey
2310051M13Rik NM_027344 2310051M13Rik grey
NP_TR6JSE50FPA NM_203509 NP_TR6JSE50FPA darkgreen
Olfr152 NM_146646 Olfr152 grey
Fabp2 NM_007980 Fabp2 cyan
Fbxo21 NM_145564 Fbxo21 green
NAP057083-1 NAP057083-1 NAP057083-1 cyan
U2af1l4 NM_170760 U2af1l4 grey
Mrps11 NM_026498 Mrps11 darkturquoise
AK048793 AK048793 AK048793 grey
Tmsb10 NM_025284 Tmsb10 purple
E330021A06Rik AK054377 E330021A06Rik grey
AK054491 AK054491 AK054491 cyan
Pygl NM_133198 Pygl grey
Cecr2 AK037032 Cecr2 grey
Pscd2 NM_011181 Pscd2 grey
Epha7 NM_010141 Epha7 grey
ENSMUST00000084243 ENSMUST00000084243 ENSMUST00000084243 grey
9830102E05Rik NM_177787 9830102E05Rik grey
Pum1 NM_030722 Pum1 grey
Glrx2 NM_023505 Glrx2 grey
Pir NM_027153 Pir tan
Atf4 NM_009716 Atf4 grey
Ccnb1 NM_172301 Ccnb1 yellow
1700021O21Rik AK006226 1700021O21Rik grey
Npc2 NM_023409 Npc2 grey
Lrp4 NM_172668 Lrp4 brown4
1700006E09Rik BC100517 1700006E09Rik grey
Olfr2 NM_010983 Olfr2 coral2
Il12a NM_008351 Il12a grey
Prlpj NM_013766 Prlpj grey
Kcna5 NM_145983 Kcna5 grey
1110005A03Rik NM_028865 1110005A03Rik grey
C330018D20Rik AK021208 C330018D20Rik salmon
Nnmt NM_010924 Nnmt magenta
Tmeff1 NM_021436 Tmeff1 thistle
LOC545732 AK077088 LOC545732 grey
Uncx4.1 NM_013702 Uncx4.1 salmon2
Retnlg NM_181596 Retnlg coral1
AY027861 AY027861 AY027861 grey
AK052892 AK052892 AK052892 grey
A230058J24Rik AK038734 A230058J24Rik cyan
Lgals12 NM_019516 Lgals12 grey
C330019G07Rik NM_194340 C330019G07Rik saddlebrown
Fbxl17 XM_925135 Fbxl17 grey
2010111I01Rik AK141931 2010111I01Rik lightsteelblue1
Xpo1 NM_134014 Xpo1 grey
Spint2 NM_011464 Spint2 grey
AK052044 AK052044 AK052044 grey
Ripk4 NM_023663 Ripk4 darkseagreen3
Alox5ap NM_009663 Alox5ap red
Olfr461 NM_146382 Olfr461 grey
2300010F08Rik AK009054 2300010F08Rik grey
ENSMUST00000043610 ENSMUST00000043610 ENSMUST00000043610 honeydew1
Egr4 NM_020596 Egr4 grey
Klhl8 NM_178741 Klhl8 firebrick4
A_52_P372762 A_52_P372762 A_52_P372762 grey
Itfg3 NM_207217 Itfg3 green
AK051072 AK051072 AK051072 honeydew
4930526I15Rik AK015904 4930526I15Rik grey
Capn1 NM_007600 Capn1 steelblue
Ccdc59 NM_025602 Ccdc59 grey
A_52_P724724 A_52_P724724 A_52_P724724 cyan
Adam2 NM_009618 Adam2 cyan
LOC622675 XM_891788 LOC622675 yellow
F630111L10Rik AK170843 F630111L10Rik grey
Cnksr3 NM_172546 Cnksr3 darkseagreen4
TC1414823 TC1414823 TC1414823 grey
Fbxl4 NM_172988 Fbxl4 grey
4930474N05Rik NM_175008 4930474N05Rik grey
Rp2h NM_133669 Rp2h red
Oxtr D86599 Oxtr grey
Rab5c NM_024456 Rab5c grey
2210008N01Rik AK008679 2210008N01Rik grey
2010110K16Rik NM_026442 2010110K16Rik thistle
Atg12 NM_026217 Atg12 brown4
Esam1 NM_027102 Esam1 darkolivegreen4
Arl2bp NM_024191 Arl2bp grey
D230007K08Rik AK084199 D230007K08Rik mediumpurple3
Rdh11 NM_021557 Rdh11 grey
Mesp2 NM_008589 Mesp2 paleturquoise
Etohd2 AK017511 Etohd2 grey
Apln NM_013912 Apln salmon
6330419J24Rik NM_183030 6330419J24Rik darkolivegreen
Tcf4 NM_013685 Tcf4 darkred
Gpiap1 U27838 Gpiap1 grey
ENSMUST00000030915 ENSMUST00000030915 ENSMUST00000030915 magenta
Prpf19 NM_134129 Prpf19 grey
Pfkm NM_021514 Pfkm skyblue
Zswim2 NM_027964 Zswim2 grey
Gpc5 AK084223 Gpc5 grey
AW822216 AK029863 AW822216 grey
AK037139 AK037139 AK037139 grey
Tpp2 NM_009418 Tpp2 yellow
1700102J08Rik AK020344 1700102J08Rik orangered4
Olfr356 NM_146624 Olfr356 turquoise
L1Md-Tf30 AK035032 L1Md-Tf30 grey
TC1466724 TC1466724 TC1466724 grey
1700001L05Rik NM_001033147 1700001L05Rik grey
AK082037 AK082037 AK082037 blue
BI793804 BI793804 BI793804 grey
9930017N22Rik BB142853 9930017N22Rik grey
Irf2 NM_008391 Irf2 honeydew1
Gfpt2 NM_013529 Gfpt2 grey
AK047904 AK047904 AK047904 grey
Gipr AK146552 Gipr cyan
Glis2 NM_031184 Glis2 black
A_51_P378501 A_51_P378501 A_51_P378501 grey
AK082390 AK082390 AK082390 grey
Gsk3b NM_019827 Gsk3b grey
4933411K20Rik NM_025747 4933411K20Rik tan
Sf3b5 NM_175102 Sf3b5 grey
AK084847 AK084847 AK084847 grey
Xab1 NM_133756 Xab1 grey
Azi2 NM_013727 Azi2 saddlebrown
AK085074 AK085074 AK085074 grey
Tpmt NM_016785 Tpmt yellow
Kremen2 NM_028416 Kremen2 turquoise
Kif5c NM_008449 Kif5c mediumpurple3
Bak1 NM_007523 Bak1 green
Yipf1 NM_145550 Yipf1 plum2
TC1479236 TC1479236 TC1479236 grey
2410017I17Rik AK010524 2410017I17Rik cyan
Set NM_023871 Set grey
AK015669 AK015669 AK015669 grey
Chrnb3 NM_173212 Chrnb3 salmon4
Nudt4 NM_027722 Nudt4 navajowhite2
Slc25a4 NM_007450 Slc25a4 black
Fbxo32 NM_026346 Fbxo32 grey
Cyp2c39 NM_010003 Cyp2c39 blue
Ilf2 NM_026374 Ilf2 brown
Bckdhb NM_199195 Bckdhb brown2
4833424O15Rik NM_029425 4833424O15Rik blue
Hrh3 NM_133849 Hrh3 cyan
4631426J05Rik NM_029935 4631426J05Rik grey
Ahcyl1 AK004088 Ahcyl1 grey
Tmed5 NM_028876 Tmed5 saddlebrown
Clec11a NM_009131 Clec11a grey
Dapk1 NM_029653 Dapk1 grey
Olfr1246 NM_146792 Olfr1246 grey
AK035046 AK035046 AK035046 grey
Myd88 NM_010851 Myd88 green
Heg1 BC072651 Heg1 tan
Olfr1121 NM_146348 Olfr1121 grey
Tcfap2b NM_001025305 Tcfap2b paleturquoise
Mitd1 BC020137 Mitd1 greenyellow
Mlh3 AK029786 Mlh3 darkorange2
BU053129 BU053129 BU053129 grey
Fthl17 NM_031261 Fthl17 lightsteelblue
AK086746 AK086746 AK086746 grey
Slc36a4 NM_172289 Slc36a4 grey
Cbara1 NM_144822 Cbara1 plum2
ENSMUST00000099418 ENSMUST00000099418 ENSMUST00000099418 blue
Elp4 NM_023876 Elp4 grey
NAP067784-1 NAP067784-1 NAP067784-1 darkolivegreen
Elf4 NM_019680 Elf4 darkolivegreen
AK041293 AK041293 AK041293 grey
Foxn4 AF323488 Foxn4 turquoise
Slc25a2 AK077159 Slc25a2 grey
Sacy NM_173029 Sacy grey
6330512M04Rik BC049666 6330512M04Rik grey
P2ry13 NM_028808 P2ry13 red
Fzd2 NM_020510 Fzd2 red
2610028E06Rik AK083757 2610028E06Rik grey
Gapvd1 NM_025709 Gapvd1 grey
AK081536 AK081536 AK081536 grey
Hspb1 NM_013560 Hspb1 salmon
Myo18b XM_990203 Myo18b yellow4
Mmp20 NM_013903 Mmp20 grey
BC013476 NM_201640 BC013476 brown
1700072F12Rik AK006936 1700072F12Rik turquoise
AK046959 AK046959 AK046959 grey
Tnnt2 NM_011619 Tnnt2 darkslateblue
Ap3s2 NM_009682 Ap3s2 grey
AK048842 AK048842 AK048842 grey
Atp6v0e NM_025272 Atp6v0e grey
LOC666339 XM_355711 LOC666339 grey
Met NM_008591 Met skyblue2
TC1436551 TC1436551 TC1436551 grey
ENSMUST00000098050 ENSMUST00000098050 ENSMUST00000098050 grey
D130039L10Rik AK043012 D130039L10Rik grey
Klk7 NM_011872 Klk7 violet
LOC675674 XR_004813 LOC675674 greenyellow
Gnpda2 NM_001038015 Gnpda2 grey
AK037506 AK037506 AK037506 grey
AK081726 AK081726 AK081726 grey
Efna1 NM_010107 Efna1 firebrick4
AK038721 AK038721 AK038721 grey
Vdac3 NM_011696 Vdac3 grey
Cript NM_019936 Cript brown4
Olfr796 NM_146931 Olfr796 cyan
Llgl2 NM_145438 Llgl2 palevioletred2
D3Ucla1 NM_030685 D3Ucla1 royalblue
Kctd9 NM_134073 Kctd9 grey
AK141962 AK141962 AK141962 grey
Ugcg NM_011673 Ugcg red
A_52_P981179 A_52_P981179 A_52_P981179 greenyellow
C130078N14 AK081811 C130078N14 grey
Nosip NM_025533 Nosip grey
Daam1 NM_026102 Daam1 lavenderblush2
Olfr441 NM_146655 Olfr441 cyan
ENSMUST00000074660 ENSMUST00000074660 ENSMUST00000074660 black
Znrf1 NM_133206 Znrf1 purple
Panx3 NM_172454 Panx3 grey
Oas1g NM_011852 Oas1g grey
Gm527 NM_001025605 Gm527 darkseagreen4
TC1435215 TC1435215 TC1435215 grey
Gm276 XM_138722 Gm276 grey
Gmeb2 NM_198169 Gmeb2 grey
LOC546006 XM_620573 LOC546006 paleturquoise
A730069N07Rik NM_178735 A730069N07Rik grey
Yeats4 NM_026570 Yeats4 darkolivegreen
Klrc3 NM_021378 Klrc3 red
Abhd11 NM_145215 Abhd11 darkorange
NAP065157-1 NAP065157-1 NAP065157-1 darkolivegreen
Mt4 NM_008631 Mt4 lightcyan1
AK081464 AK081464 AK081464 lightyellow
Ell NM_007924 Ell grey
AK033194 AK033194 AK033194 grey
AK037048 AK037048 AK037048 grey
NAP103151-1 NAP103151-1 NAP103151-1 grey
Itfg2 NM_133927 Itfg2 darkgrey
Hmgcs1 NM_145942 Hmgcs1 grey
AK081157 AK081157 AK081157 grey
Atp5l NM_013795 Atp5l grey
Scoc NM_019708 Scoc grey
AK049531 AK049531 AK049531 grey
H2-T3 NM_008208 H2-T3 mediumpurple3
Olfr1099 NM_146768 Olfr1099 darkolivegreen
4930513O06Rik AK015788 4930513O06Rik turquoise
Gna11 NM_010301 Gna11 darkmagenta
Hmgb1 BC064790 Hmgb1 grey
NAP029656-1 NAP029656-1 NAP029656-1 grey
Gm546 XM_148801 Gm546 grey
TC1466661 TC1466661 TC1466661 grey
Igsf11 NM_170599 Igsf11 grey
A830073O21Rik BC034069 A830073O21Rik red
Adora2a NM_009630 Adora2a violet
Sema3b NM_009153 Sema3b tan
Cul4b NM_028288 Cul4b salmon
8030475D13Rik AK053308 8030475D13Rik grey
Mtx3 AK085036 Mtx3 lightcyan
AK042659 AK042659 AK042659 grey
1700047I17Rik NM_028527 1700047I17Rik grey
A_51_P451508 A_51_P451508 A_51_P451508 cyan
Myt1l NM_008666 Myt1l blue
Pola2 NM_008893 Pola2 purple
AK083715 AK083715 AK083715 blue
Dazl NM_010021 Dazl cyan
AK038350 AK038350 AK038350 grey
Adcy6 NM_007405 Adcy6 darkolivegreen4
Gstt2 NM_010361 Gstt2 greenyellow
Capn5 NM_007602 Capn5 grey
Dhrsx NM_001033326 Dhrsx skyblue4
Gins4 NM_024240 Gins4 royalblue
A930001M12Rik NM_177175 A930001M12Rik grey
Olfr1120 NM_147029 Olfr1120 grey
Tmbim1 NM_027154 Tmbim1 lightcoral
6430517E21Rik NM_207583 6430517E21Rik cyan
Ddx25 NM_013932 Ddx25 grey
Pcdhb20 NM_053145 Pcdhb20 lightyellow
9130023D20Rik NM_178746 9130023D20Rik lightcyan
Gm839 NM_201356 Gm839 grey
Phf11 NM_172603 Phf11 greenyellow
Gtf3a NM_025652 Gtf3a grey
AK084015 AK084015 AK084015 grey
Aff1 AK030884 Aff1 grey
Il17ra NM_008359 Il17ra red
BB385819 BB385819 BB385819 red
1110003E01Rik NM_133697 1110003E01Rik purple
Pip5kl1 NM_198191 Pip5kl1 grey
AK039420 AK039420 AK039420 grey
Zfp62 NM_001024846 Zfp62 orange
Micall1 AK031386 Micall1 maroon
AK085833 AK085833 AK085833 grey
Krtap5-1 NM_015808 Krtap5-1 grey
A930025A13Rik AK044372 A930025A13Rik blue
A330044P14Rik AK039452 A330044P14Rik magenta4
2700097O09Rik NM_028314 2700097O09Rik grey
4932429P19Rik AK016536 4932429P19Rik blue
H60 NM_010400 H60 red
CJ042244 CJ042244 CJ042244 grey
2610318N02Rik NM_183287 2610318N02Rik yellow
AK028934 AK028934 AK028934 turquoise
Tmem150 NM_144916 Tmem150 salmon
Lcorl NM_178142 Lcorl plum3
2810452K05Rik AK013332 2810452K05Rik grey
Mtdh NM_026002 Mtdh plum3
AK048351 AK048351 AK048351 grey
4930557K07Rik AK019772 4930557K07Rik grey
Lix1 NM_025681 Lix1 darkgreen
AK086761 AK086761 AK086761 grey
ENSMUST00000092045 ENSMUST00000092045 ENSMUST00000092045 turquoise
TC1410573 TC1410573 TC1410573 grey
Tcf21 NM_011545 Tcf21 thistle
4933429H19Rik AK016981 4933429H19Rik lightsteelblue
Rps21 NM_025587 Rps21 grey
St7 NM_022332 St7 grey
LOC675757 XM_984957 LOC675757 grey
Mtap7 NM_008635 Mtap7 grey60
Gm1549 AJ319753 Gm1549 turquoise
Trmt5 NM_029580 Trmt5 yellowgreen
Sh3gl2 NM_019535 Sh3gl2 grey
Prl NM_011164 Prl cyan
AK080770 AK080770 AK080770 grey
Atg4c AK170747 Atg4c brown
Tmem16e NM_177694 Tmem16e grey
Rgs9bp NM_145840 Rgs9bp brown
NAP058165-1 NAP058165-1 NAP058165-1 grey
Pi4k2a NM_145501 Pi4k2a yellowgreen
Cops4 NM_012001 Cops4 grey
Sema3g AK129018 Sema3g black
Trp53inp2 NM_178111 Trp53inp2 black
Zfpm2 NM_011766 Zfpm2 grey
BC023055 NM_198108 BC023055 grey
AK046743 AK046743 AK046743 grey
AK083976 AK083976 AK083976 grey
Il12rb2 NM_008354 Il12rb2 grey
Zdhhc21 NM_026647 Zdhhc21 salmon
Slc25a32 NM_172402 Slc25a32 palevioletred2
1500031M22Rik NM_025447 1500031M22Rik grey
Men1 NM_008583 Men1 grey
8430427H17Rik NM_001001986 8430427H17Rik salmon
Bin1 NM_009668 Bin1 grey
Olfr906 NM_146803 Olfr906 paleturquoise
Tusc3 BC003311 Tusc3 greenyellow
Dab1 NM_177259 Dab1 turquoise
D6Ertd456e BF785914 D6Ertd456e salmon4
Amhr2 NM_144547 Amhr2 mediumorchid
Foxk1 NM_199068 Foxk1 darkseagreen3
Tek NM_013690 Tek thistle
2900078E11Rik AK046773 2900078E11Rik grey
BQ444971 BQ444971 BQ444971 turquoise
Dnajc1 NM_007869 Dnajc1 grey
Dmtf1 NM_011806 Dmtf1 grey
Rdh5 NM_134006 Rdh5 grey
Syk NM_011518 Syk salmon
V1rh20 NM_134243 V1rh20 grey
Upk2 NM_009476 Upk2 floralwhite
Exosc8 NM_027148 Exosc8 salmon
Wwtr1 NM_133784 Wwtr1 yellow
Ube2l3 NM_009456 Ube2l3 grey
Tha1 NM_027919 Tha1 grey
Ptchd3 AK017136 Ptchd3 darkolivegreen
E430016P22Rik AK088451 E430016P22Rik lightyellow
1600002D24Rik AK005393 1600002D24Rik grey
5730442P18Rik NM_183288 5730442P18Rik grey
Wdr67 BC066830 Wdr67 yellow
Echdc1 NM_025855 Echdc1 grey
AK045163 AK045163 AK045163 grey
AK084225 AK084225 AK084225 coral2
Hiat1 NM_008246 Hiat1 grey
AK078314 AK078314 AK078314 grey
4930555K19Rik AK016133 4930555K19Rik grey
ENSMUST00000073543 ENSMUST00000073543 ENSMUST00000073543 coral2
Suv420h2 NM_146177 Suv420h2 grey
Polg2 NM_015810 Polg2 grey
Slc25a10 NM_013770 Slc25a10 greenyellow
2410039M03Rik AK010645 2410039M03Rik turquoise
Il8ra NM_178241 Il8ra grey
Zfyve19 NM_028054 Zfyve19 grey
A430085C19 AK040305 A430085C19 grey
AK042814 AK042814 AK042814 grey
Med11 NM_025397 Med11 grey
AK044632 AK044632 AK044632 grey
Slc31a1 NM_175090 Slc31a1 lightgreen
Atp1b1 NM_009721 Atp1b1 grey
Itgb8 XM_901358 Itgb8 grey
Wdr72 AK142559 Wdr72 lightyellow
6720422M22Rik AK032738 6720422M22Rik grey
Lima1 NM_023063 Lima1 grey
Olfr420 NM_146305 Olfr420 grey
Vegfc NM_009506 Vegfc grey
Cd72 BC003824 Cd72 green
Gpr113 NM_001014394 Gpr113 cyan
2810021J22Rik NM_172403 2810021J22Rik grey
ENSMUST00000088188 ENSMUST00000088188 ENSMUST00000088188 grey
NAP108144-1 NAP108144-1 NAP108144-1 grey
Mllt1 NM_022328 Mllt1 cyan
Sorl1 AF031816 Sorl1 grey60
Cd59b NM_181858 Cd59b lightcyan
A_51_P239777 A_51_P239777 A_51_P239777 grey
Igsf21 NM_198610 Igsf21 grey
Egfl9 NM_207666 Egfl9 cyan
Ogfr NM_031373 Ogfr grey
Faim3 NM_026976 Faim3 grey
TC1482443 TC1482443 TC1482443 grey
Txnl4b NM_175646 Txnl4b lightcyan
Lcn6 AK033743 Lcn6 cyan
1500016O10Rik BC093505 1500016O10Rik lightgreen
AK037528 AK037528 AK037528 grey
NAP102462-1 NAP102462-1 NAP102462-1 grey
ENSMUST00000058632 ENSMUST00000058632 ENSMUST00000058632 grey
AK039103 AK039103 AK039103 grey
Slc25a14 NM_011398 Slc25a14 plum2
Cdca8 NM_026560 Cdca8 yellow
LOC545466 AK090153 LOC545466 grey
TC1415519 TC1415519 TC1415519 purple
Olfr1176 NM_146771 Olfr1176 grey
Bsx NM_178245 Bsx grey
Gng10 NM_025277 Gng10 yellow
Maz XM_001002765 Maz grey
NAP123993-1 NAP123993-1 NAP123993-1 orangered3
A430060F13Rik AK139527 A430060F13Rik grey
S100a16 NM_026416 S100a16 darkmagenta
2010321M09Rik NM_175153 2010321M09Rik saddlebrown
6030422M01Rik AK020053 6030422M01Rik grey
Crim2 NM_001029985 Crim2 coral2
TC1454811 TC1454811 TC1454811 coral2
Pcgf1 NM_197992 Pcgf1 grey
Crip3 NM_053250 Crip3 thistle3
B130019G13Rik BB293566 B130019G13Rik grey
AK044189 AK044189 AK044189 grey
1810008A18Rik NM_133998 1810008A18Rik grey
CB182661 CB182661 CB182661 grey
AK045293 AK045293 AK045293 grey
NAP019282-001 NAP019282-001 NAP019282-001 grey
Edg8 NM_053190 Edg8 purple
LOC627311 XM_891970 LOC627311 grey
Insl3 NM_013564 Insl3 salmon
Sr278 NM_001013608 Sr278 grey
NAP030176-1 NAP030176-1 NAP030176-1 grey
Il4ra NM_001008700 Il4ra lightcyan
Dhx34 NM_027883 Dhx34 grey
Olfr1189 NM_146772 Olfr1189 lightsteelblue
Zfp532 NM_207255 Zfp532 tan
Havcr1 NM_134248 Havcr1 grey
Col28a1 NM_001037865 Col28a1 grey
TC1511137 TC1511137 TC1511137 skyblue2
BG067131 BG067131 BG067131 skyblue2
Ebag9 NM_019480 Ebag9 palevioletred2
Sybl1 NM_011515 Sybl1 grey
C1qdc2 NM_026125 C1qdc2 grey
Stil NM_009185 Stil grey
Chchd7 NM_181391 Chchd7 darkorange2
Slc7a7 NM_011405 Slc7a7 lightcoral
Mrgprb2 NM_175531 Mrgprb2 white
TC1448320 TC1448320 TC1448320 lightcyan
Olfr734 NM_146664 Olfr734 grey
Rasal1 NM_013832 Rasal1 coral1
D630004D15Rik AK052608 D630004D15Rik black
Adc NM_172875 Adc lightgreen
Spata5 NM_021343 Spata5 magenta
Taf2 XM_885934 Taf2 grey
Cnga3 NM_009918 Cnga3 grey
LOC237412 XM_984921 LOC237412 grey
BC059842 NM_198170 BC059842 mediumorchid
AK046810 AK046810 AK046810 grey
BC027561 BC027561 BC027561 grey
ENSMUST00000081732 ENSMUST00000081732 ENSMUST00000081732 grey
AK040223 AK040223 AK040223 grey
Dlx1 NM_010053 Dlx1 grey
Gm172 NM_001033246 Gm172 grey
1810046K07Rik AK007796 1810046K07Rik coral1
Gas2 NM_008087 Gas2 grey
Arf5 NM_007480 Arf5 steelblue
AK079214 AK079214 AK079214 grey
Gdpd5 NM_201352 Gdpd5 plum1
D830029L11 AK085921 D830029L11 antiquewhite4
Riok3 NM_024182 Riok3 green
Vps54 NM_139061 Vps54 royalblue
AK078941 AK078941 AK078941 grey
Rrm2b NM_199476 Rrm2b grey
9030618K22Rik AK149452 9030618K22Rik grey
Zcchc8 NM_027494 Zcchc8 yellowgreen
Abcb9 NM_019875 Abcb9 turquoise
Rnf126 NM_144528 Rnf126 floralwhite
Nxt1 NM_019761 Nxt1 yellow
Cox7a2 NM_009945 Cox7a2 grey
Chchd5 NM_025395 Chchd5 grey
NAP057296-1 NAP057296-1 NAP057296-1 grey
H2-Q2 NM_010392 H2-Q2 purple
AK048308 AK048308 AK048308 grey
Kcnq3 NM_152923 Kcnq3 turquoise
AK084859 AK084859 AK084859 grey
6430704M03Rik AK078331 6430704M03Rik grey
2610002J02Rik NM_001033134 2610002J02Rik grey
Mtap4 NM_008633 Mtap4 black
NAP031434-1 NAP031434-1 NAP031434-1 grey
Mak10 NM_030153 Mak10 grey
AK083077 AK083077 AK083077 grey
Slc30a6 NM_144798 Slc30a6 grey
Zbtb34 XM_140881 Zbtb34 grey
LOC633285 XM_993319 LOC633285 grey
Leprotl1 NM_026609 Leprotl1 darkslateblue
4933426K21Rik AK016936 4933426K21Rik thistle3
C230088H06Rik AK082693 C230088H06Rik grey
Igf2bp1 NM_009951 Igf2bp1 grey
Shox2 NM_013665 Shox2 turquoise
Gpt2 NM_173866 Gpt2 greenyellow
Olfr304 NM_001011828 Olfr304 grey
LOC636685 XR_003344 LOC636685 grey
A_52_P893105 A_52_P893105 A_52_P893105 grey
Bnip1 NM_172149 Bnip1 grey
2410127L17Rik NM_026120 2410127L17Rik grey
Cpvl AK017087 Cpvl grey
1700069L09 1700069L09 1700069L09 grey
Atp2a3 NM_016745 Atp2a3 saddlebrown
Metap2 NM_019648 Metap2 grey
D130061D10Rik AK051632 D130061D10Rik darkslateblue
Srgap2 XM_001000846 Srgap2 grey
Cdc16 NM_027276 Cdc16 brown4
NAP027879-1 NAP027879-1 NAP027879-1 grey60
1110033J19Rik NM_025405 1110033J19Rik grey
1700042G07Rik BU937413 1700042G07Rik cyan
Piwil1 NM_021311 Piwil1 grey
Scotin NM_025858 Scotin greenyellow
Nubpl BC062175 Nubpl grey
Akap10 AK162966 Akap10 maroon
Cast NM_009817 Cast yellow
AK081639 AK081639 AK081639 grey
Ttc18 AK029536 Ttc18 magenta
1700108E19Rik NM_029460 1700108E19Rik white
Dedd2 AK010701 Dedd2 grey
Zfp704 NM_133218 Zfp704 mediumorchid
Grp NM_175012 Grp lavenderblush2
Mtch1 NM_019880 Mtch1 red
Mid1 NM_010797 Mid1 grey
4930573O21Rik AK016293 4930573O21Rik blue
Olfr392 NM_147006 Olfr392 grey
2310021N16Rik AK009452 2310021N16Rik coral3
AK037814 AK037814 AK037814 grey
A430110N23Rik NM_173008 A430110N23Rik grey
Mcpt4 NM_010779 Mcpt4 grey
AI449023 AK035848 AI449023 grey
Apoa1 NM_009692 Apoa1 grey
C230006B22Rik AK082094 C230006B22Rik grey
Camk2n2 AK013788 Camk2n2 grey
Myo5c BC003985 Myo5c red
Tmepai NM_022995 Tmepai grey
Ttf1 NM_009442 Ttf1 orange
Eya4 AK045060 Eya4 grey
Kcnh5 NM_172805 Kcnh5 grey
4933408J17Rik AK016739 4933408J17Rik grey
Ugt2b35 NM_172881 Ugt2b35 grey
Ndufs3 NM_026688 Ndufs3 indianred4
6620401M08Rik AK158571 6620401M08Rik green
4930401F20Rik NM_172895 4930401F20Rik grey
Mlana AK020928 Mlana grey
Olfr986 NM_146615 Olfr986 grey
C1qtnf4 NM_026161 C1qtnf4 grey
ENSMUST00000096079 ENSMUST00000096079 ENSMUST00000096079 grey
AK037007 AK037007 AK037007 grey
Kirrel1 NM_130867 Kirrel1 grey
Stk24 NM_145465 Stk24 salmon
Epsti1 NM_029495 Epsti1 green
Defb15 NM_139222 Defb15 darkolivegreen
Tcf3 NM_009332 Tcf3 grey
NAP029533-1 NAP029533-1 NAP029533-1 cyan
Plp1 NM_011123 Plp1 lightyellow
Ddost NM_007838 Ddost grey
4430402I18Rik NM_198651 4430402I18Rik grey
Ly6i NM_020498 Ly6i purple
AK049727 AK049727 AK049727 grey
Caml NM_007596 Caml grey
Olfr1416 NM_147038 Olfr1416 grey
AK089339 AK089339 AK089339 grey
Scg5 NM_009162 Scg5 grey
Id4 NM_031166 Id4 black
Mab21l2 NM_011839 Mab21l2 grey
AK086234 AK086234 AK086234 grey
AK032313 AK032313 AK032313 grey
Trim21 NM_009277 Trim21 greenyellow
MGC7817 BC006653 MGC7817 lightcyan
Nalp4c NM_031389 Nalp4c cyan
Aof1 NM_172262 Aof1 lightyellow
Setd8 NM_030241 Setd8 grey
ENSMUST00000058538 ENSMUST00000058538 ENSMUST00000058538 tan
5730557B15Rik NM_026153 5730557B15Rik tan
Rufy3 NM_027530 Rufy3 orange
Cse1l NM_023565 Cse1l grey
4933424C13Rik BC100525 4933424C13Rik cyan
Sept1 NM_017461 Sept1 mediumpurple3
LOC436193 XM_488319 LOC436193 turquoise
B230333C21Rik XM_111900 B230333C21Rik grey
Srxn1 NM_029688 Srxn1 brown2
AK052140 AK052140 AK052140 lavenderblush2
AK039851 AK039851 AK039851 lavenderblush2
4930550C14Rik NM_029247 4930550C14Rik grey
AK082146 AK082146 AK082146 grey
Colec12 NM_130449 Colec12 brown4
AK077975 AK077975 AK077975 coral3
Pea15 NM_011063 Pea15 black
Rnf168 NM_027355 Rnf168 darkseagreen4
Grb10 NM_010345 Grb10 salmon
Ap1s3 NM_183027 Ap1s3 saddlebrown
Otp NM_011021 Otp grey
Atp5c1 NM_020615 Atp5c1 grey
1700024P16Rik XM_161350 1700024P16Rik grey
Prox1 AK038396 Prox1 grey
Siae NM_011734 Siae grey
Wbscr22 NM_025375 Wbscr22 steelblue
Hnrpa1 NM_010447 Hnrpa1 yellow
LOC670347 XM_980828 LOC670347 darkolivegreen
Slc38a4 NM_027052 Slc38a4 darkred
Hyi NM_026601 Hyi grey
Lrrc6 NM_019457 Lrrc6 grey
2610002F03Rik BC046478 2610002F03Rik grey
Capn8 NM_130890 Capn8 grey
Ccne2 NM_009830 Ccne2 salmon
E330009P21Rik NM_177069 E330009P21Rik coral2
Zfp512 NM_172993 Zfp512 grey
Nt5dc1 NM_176968 Nt5dc1 royalblue
C030039E19Rik AK021134 C030039E19Rik grey
Cst7 NM_009977 Cst7 red
D830007B15Rik AK077061 D830007B15Rik grey
Stk36 NM_175031 Stk36 black
AK083437 AK083437 AK083437 grey
Adipor2 NM_197985 Adipor2 grey
Ptk9l NM_011876 Ptk9l red
Tctex1d1 NM_026100 Tctex1d1 grey
4631423F02Rik NM_027551 4631423F02Rik yellow4
Stard3nl NM_024270 Stard3nl grey
Hcrtr1 NM_198959 Hcrtr1 cyan
ENSMUST00000097688 ENSMUST00000097688 ENSMUST00000097688 skyblue2
2610209A20Rik NM_026010 2610209A20Rik grey
Synj2 BC058749 Synj2 grey
Trim11 NM_053168 Trim11 steelblue
Dna2l NM_177372 Dna2l plum1
Hip1 AK147269 Hip1 darkred
Plekhg5 NM_001004156 Plekhg5 skyblue
Lrrc8e NM_028175 Lrrc8e honeydew1
NAP064811-1 NAP064811-1 NAP064811-1 cyan
Ccdc19 AK006449 Ccdc19 magenta
Dtwd1 NM_026981 Dtwd1 grey
2610034P21Rik XM_991082 2610034P21Rik grey
Mbtd1 NM_134012 Mbtd1 grey
Pam NM_013626 Pam grey60
Anapc1 NM_008569 Anapc1 grey
AK054126 AK054126 AK054126 turquoise
Ly6c D86232 Ly6c purple
Vax1 NM_009501 Vax1 lightsteelblue
Tcstv1 NM_018756 Tcstv1 coral1
Smcr8 NM_175491 Smcr8 cyan
ENSMUST00000074486 ENSMUST00000074486 ENSMUST00000074486 salmon4
5730419A17Rik AK017574 5730419A17Rik grey
Aqp11 NM_175105 Aqp11 grey
Gfi1 NM_010278 Gfi1 red
Mcfd2 NM_139295 Mcfd2 lavenderblush2
Krtap3-3 NM_025524 Krtap3-3 lavenderblush2
Itih3 NM_008407 Itih3 grey
Tmlhe NM_138758 Tmlhe grey
Prh1 NM_011174 Prh1 grey
9130221J18Rik AK033690 9130221J18Rik grey
Dusp22 NM_134068 Dusp22 brown4
ENSMUST00000062754 ENSMUST00000062754 ENSMUST00000062754 turquoise
AK133468 AK133468 AK133468 blue
Arhgap26 NM_175164 Arhgap26 orange
BC060631 NM_177700 BC060631 grey
Ace2 NM_027286 Ace2 floralwhite
5630401D24Rik NM_144877 5630401D24Rik magenta4
AK048490 AK048490 AK048490 darkolivegreen
AK015074 AK015074 AK015074 darkturquoise
A_51_P295858 A_51_P295858 A_51_P295858 grey
Gm1499 AF206030 Gm1499 salmon4
Olfr288 NM_001011733 Olfr288 ivory
Dkk1 NM_010051 Dkk1 grey
Idh2 NM_173011 Idh2 lightcoral
5730460C07Rik AK017676 5730460C07Rik grey
MGC30332 NM_145580 MGC30332 grey
Atp5g1 NM_007506 Atp5g1 grey
NAP123520-1 NAP123520-1 NAP123520-1 turquoise
Ndfip2 NM_029561 Ndfip2 grey
Olfr791 NM_146930 Olfr791 coral2
Il1f6 NM_019450 Il1f6 turquoise
4930465M20Rik AK015510 4930465M20Rik grey
Ldlrap1 NM_145554 Ldlrap1 lavenderblush2
1700021A07Rik AK006189 1700021A07Rik grey
Braf AK088830 Braf grey
ENSMUST00000097787 ENSMUST00000097787 ENSMUST00000097787 grey
Slc31a2 NM_025286 Slc31a2 plum1
AK045879 AK045879 AK045879 blue
Auh NM_016709 Auh navajowhite2
Olfr771 NM_146547 Olfr771 grey
AK051462 AK051462 AK051462 grey
Mtap1b NM_008634 Mtap1b grey
Ptgds2 NM_019455 Ptgds2 red
LOC330097 AK076825 LOC330097 grey
Nrap NM_008733 Nrap yellow4
Cirbp NM_007705 Cirbp darkturquoise
Sox3 NM_009237 Sox3 grey
Olfr651 NM_146813 Olfr651 skyblue2
AK030286 AK030286 AK030286 grey
2700049A03Rik AK012399 2700049A03Rik purple
8430425A16Rik AK018439 8430425A16Rik grey
Nnt NM_008710 Nnt lightcyan
AI132487 NM_001012310 AI132487 grey
Slc3a1 NM_009205 Slc3a1 grey
AK042125 AK042125 AK042125 turquoise
Serpinb8 NM_011459 Serpinb8 purple
Pde10a NM_011866 Pde10a yellow
D230040A04Rik AK039302 D230040A04Rik grey
Rnf11 NM_013876 Rnf11 grey
Gup1 NM_029095 Gup1 yellow4
Exoc5 NM_207214 Exoc5 grey
3732412D22Rik NM_001001980 3732412D22Rik salmon
AK036178 AK036178 AK036178 blue
2810417H13Rik NM_026515 2810417H13Rik red
Olfr837 NM_146565 Olfr837 blue
Myh13 XM_618893 Myh13 grey
AK089909 AK089909 AK089909 grey
AK037089 AK037089 AK037089 lavenderblush2
NAP057146-1 NAP057146-1 NAP057146-1 cyan
Zfp72 XM_138712 Zfp72 brown
H2-Ke2 NM_010385 H2-Ke2 grey
Kin NM_025280 Kin grey
Zcchc9 NM_145453 Zcchc9 lightgreen
NAP115391-1 NAP115391-1 NAP115391-1 grey
Dynlrb1 NM_025947 Dynlrb1 grey
Zfp30 NM_013705 Zfp30 lightyellow
2810410L24Rik NM_175239 2810410L24Rik brown
Ces2 NM_145603 Ces2 skyblue2
NAP057118-1 NAP057118-1 NAP057118-1 ivory
4933440H19Rik AK009216 4933440H19Rik royalblue
A_51_P395519 A_51_P395519 A_51_P395519 grey
Nup210l XM_910403 Nup210l grey
AK043408 AK043408 AK043408 grey
Papola NM_011112 Papola grey
9030224M15Rik NM_177793 9030224M15Rik skyblue
Iqce NM_028833 Iqce magenta
Lpxn NM_134152 Lpxn red
Axin1 NM_009733 Axin1 grey
Pth NM_020623 Pth grey
AK090377 AK090377 AK090377 blue
Dgat2 NM_026384 Dgat2 grey
AK029983 AK029983 AK029983 grey
Zfp629 NM_177226 Zfp629 orange
Spata13 AK151394 Spata13 saddlebrown
AK015205 AK015205 AK015205 grey
4933407L21Rik AK037440 4933407L21Rik grey
AK051888 AK051888 AK051888 grey
Mknk1 NM_021461 Mknk1 plum2
Hmgcr AK159899 Hmgcr grey
Wfdc15 NM_138685 Wfdc15 midnightblue
NAP028770-1 NAP028770-1 NAP028770-1 plum1
Itga3 NM_013565 Itga3 grey
Slc25a20 NM_020520 Slc25a20 grey
Zhx3 AK147259 Zhx3 black
Gtf2e1 NM_028812 Gtf2e1 royalblue
3222401M22Rik BC038341 3222401M22Rik black
Fbxo6b NM_015797 Fbxo6b grey
1700011E24Rik AK005861 1700011E24Rik cyan
4921528I07Rik AK077029 4921528I07Rik grey
Chd1 AK015896 Chd1 grey
BC050789 NM_172515 BC050789 magenta
Psmd3 NM_009439 Psmd3 grey
Mpeg1 XM_129176 Mpeg1 green
Lysmd4 NM_175215 Lysmd4 darkseagreen4
B230114P17Rik AK045415 B230114P17Rik grey
A130082J08Rik AK038153 A130082J08Rik grey
Scube3 AK083515 Scube3 grey
Ptprz1 AJ428208 Ptprz1 grey
5730590G19Rik NM_029835 5730590G19Rik white
Serpinf2 NM_008878 Serpinf2 cyan
AK082805 AK082805 AK082805 grey
Pmm1 NM_013872 Pmm1 grey
NAP027922-1 NAP027922-1 NAP027922-1 grey
AK050604 AK050604 AK050604 blue
LOC627626 XM_001000454 LOC627626 grey
AK048225 AK048225 AK048225 grey
Cmklr1 NM_008153 Cmklr1 skyblue1
A_52_P732274 A_52_P732274 A_52_P732274 grey
Galnt2 NM_139272 Galnt2 grey
Ch25h NM_009890 Ch25h green
E330039K12Rik NM_175561 E330039K12Rik grey
Hnrpc NM_016884 Hnrpc grey
Zfp509 NM_029162 Zfp509 grey
6720473M11Rik AK020158 6720473M11Rik grey
Gjb5 NM_010291 Gjb5 grey60
AK042306 AK042306 AK042306 grey
Bcas2 NM_026602 Bcas2 grey
NAP026179-1 NAP026179-1 NAP026179-1 grey
1110018J12Rik NM_028658 1110018J12Rik salmon
AK046827 AK046827 AK046827 grey
AK037524 AK037524 AK037524 greenyellow
9830130M13Rik NM_177713 9830130M13Rik grey
Pfkp NM_019703 Pfkp lightcyan
Slc35e4 NM_153142 Slc35e4 grey
LOC328644 NM_198629 LOC328644 grey
Osbp2 NM_152818 Osbp2 darkgreen
Gal NM_010253 Gal coral2
Nup188 AK052272 Nup188 thistle2
Slc17a8 NM_182959 Slc17a8 white
AK044937 AK044937 AK044937 grey
Ski AK009316 Ski yellow
Parp4 XM_994286 Parp4 grey
BC037703 NM_172295 BC037703 grey
4932416H05Rik AK030036 4932416H05Rik grey
Cntf NM_053007 Cntf grey
Sfrp2 NM_009144 Sfrp2 grey
C030006F08Rik AK021049 C030006F08Rik grey
Laptm5 NM_010686 Laptm5 red
Pcdhb9 NM_053134 Pcdhb9 grey
Map3k5 NM_008580 Map3k5 grey
NAP030082-1 NAP030082-1 NAP030082-1 skyblue2
5330438D12Rik NM_183200 5330438D12Rik grey
Ulk3 AK004783 Ulk3 grey
Kcnq2 NM_010611 Kcnq2 grey
A230106M15Rik NM_175474 A230106M15Rik darkolivegreen4
Olfr568 NM_147091 Olfr568 grey
Ube2h AK039198 Ube2h navajowhite2
AK086860 AK086860 AK086860 grey
Yipf7 NM_023784 Yipf7 skyblue2
Itsn1 NM_010587 Itsn1 grey
Gucy2e BC057954 Gucy2e grey
Rps26 NM_013765 Rps26 grey
AK036339 AK036339 AK036339 grey
D930050A07Rik AK053100 D930050A07Rik black
Tbccd1 BC082558 Tbccd1 royalblue
Olfr208 NM_146384 Olfr208 blue
Tmprss13 NM_001013373 Tmprss13 brown2
3110001K24Rik NM_029389 3110001K24Rik lightsteelblue
4930434E21Rik NM_029440 4930434E21Rik grey
Tspan32 NM_020286 Tspan32 salmon
TC1537584 TC1537584 TC1537584 blue
AK038075 AK038075 AK038075 orangered3
Mgea6 NM_146034 Mgea6 grey
NAP046089-1 NAP046089-1 NAP046089-1 turquoise
Ipp NM_008389 Ipp plum
4930451G09Rik AK154225 4930451G09Rik lavenderblush2
Nradd NM_026012 Nradd grey
Nkx2-4 NM_023504 Nkx2-4 cyan
Cd19 NM_009844 Cd19 grey
Actr3 NM_023735 Actr3 red
NAP123103-1 NAP123103-1 NAP123103-1 grey
Ubxd7 BC062904 Ubxd7 brown4
TC1510315 TC1510315 TC1510315 skyblue1
AK035994 AK035994 AK035994 grey
Spt2 NM_009268 Spt2 grey
Echdc2 NM_026728 Echdc2 skyblue
1810008B01Rik AK007368 1810008B01Rik turquoise
LOC669978 XM_980854 LOC669978 grey
Gpr109a NM_030701 Gpr109a green
Frat1 NM_008043 Frat1 grey
Aqp4 NM_009700 Aqp4 coral3
4930590J08Rik NM_198668 4930590J08Rik darkgrey
Cnih4 BC040509 Cnih4 purple
Nxph4 NM_183297 Nxph4 darkolivegreen
P2rx4 NM_011026 P2rx4 grey
ENSMUST00000090170 ENSMUST00000090170 ENSMUST00000090170 lightyellow
AK053286 AK053286 AK053286 grey
Nufip1 NM_013745 Nufip1 green
C230012O17Rik AK044654 C230012O17Rik grey
Myo1c NM_008659 Myo1c darkred
Pnpla7 NM_146251 Pnpla7 lavenderblush2
Palmd NM_023245 Palmd tan
Cbr2 NM_007621 Cbr2 grey
Nola1 NM_026578 Nola1 lightcyan
Zfp622 NM_144523 Zfp622 grey
AK081065 AK081065 AK081065 grey
Tlr1 NM_030682 Tlr1 red
Actr6 NM_025914 Actr6 grey
Sema3a NM_009152 Sema3a grey
2700049P18Rik NM_175382 2700049P18Rik lightcoral
Olfr100 NM_207673 Olfr100 skyblue2
NAP122972-1 NAP122972-1 NAP122972-1 orangered4
LOC434459 NM_001013816 LOC434459 grey
Ndnl2 NM_023239 Ndnl2 steelblue
2610036F08Rik AK052282 2610036F08Rik grey
Pcyt1b NM_211138 Pcyt1b turquoise
AK047066 AK047066 AK047066 grey
ENSMUST00000101497 ENSMUST00000101497 ENSMUST00000101497 grey
Tnrc4 NM_172434 Tnrc4 turquoise
Cd80 NM_009855 Cd80 grey
LOC620382 AK053821 LOC620382 grey
Sgol1 NM_028232 Sgol1 yellow
Cpd AK134736 Cpd grey
AK085783 AK085783 AK085783 navajowhite2
1810022C23Rik NM_026947 1810022C23Rik grey
Sec24b NM_207209 Sec24b saddlebrown
AK030508 AK030508 AK030508 grey
Cacnb1 NM_031173 Cacnb1 cyan
Zfp60 NM_009560 Zfp60 skyblue3
C730027J19Rik XM_001002996 C730027J19Rik grey
Ftmt NM_026286 Ftmt cyan
AK036524 AK036524 AK036524 grey
Herc3 NM_028705 Herc3 tan
AK082259 AK082259 AK082259 grey
Dnase1 NM_010061 Dnase1 cyan
Eif4g3 NM_172703 Eif4g3 grey
B130011K05Rik AK044916 B130011K05Rik grey
Litaf NM_019980 Litaf green
NAP020708-001 NAP020708-001 NAP020708-001 pink
Ubr1 AK078173 Ubr1 grey
ENSMUST00000045307 ENSMUST00000045307 ENSMUST00000045307 grey
Cds2 NM_138651 Cds2 firebrick4
Prkar2a NM_008924 Prkar2a lightpink3
V1rb1 NM_053225 V1rb1 grey
Ilf3 NM_010561 Ilf3 plum2
Phr1 NM_207215 Phr1 honeydew1
Prss27 NM_175440 Prss27 grey
Ott NM_011022 Ott blue
Tsga10 AK163138 Tsga10 grey
A930006I01Rik AK039421 A930006I01Rik turquoise
Mrpl33 NM_025796 Mrpl33 grey
AK037765 AK037765 AK037765 grey
ENSMUST00000074466 ENSMUST00000074466 ENSMUST00000074466 sienna4
TC1521899 TC1521899 TC1521899 blue
Prss3 NM_011645 Prss3 darkolivegreen
AK080851 AK080851 AK080851 grey
LOC624863 XR_002787 LOC624863 grey
0610009O03Rik NM_026660 0610009O03Rik grey
Eno2 NM_013509 Eno2 grey
Tmed3 NM_025360 Tmed3 grey
Lman2l NM_001013374 Lman2l grey
1700109F18Rik AK054396 1700109F18Rik blue
Lrpap1 NM_013587 Lrpap1 grey
AK028094 AK028094 AK028094 grey
Acsl1 NM_007981 Acsl1 grey
Copg2as2 U20264 Copg2as2 yellow3
Rabgap1 NM_146121 Rabgap1 grey
E2f6 NM_033270 E2f6 grey
Ddi2 AK018643 Ddi2 grey
Psmb5 NM_011186 Psmb5 darkturquoise
Gcs1 NM_020619 Gcs1 grey
Gcgr NM_008101 Gcgr magenta
AK078585 AK078585 AK078585 grey
Tgfbr3 NM_011578 Tgfbr3 darkslateblue
Mtx2 NM_016804 Mtx2 orangered3
TC1469196 TC1469196 TC1469196 grey
4933402J10Rik AK016620 4933402J10Rik turquoise
AK085010 AK085010 AK085010 grey
Brcc3 NM_145956 Brcc3 grey
Malat1 BC004722 Malat1 grey60
Lmna NM_019390 Lmna grey
4921539E11Rik AK015018 4921539E11Rik grey
Snai2 NM_011415 Snai2 tan
D930016D06Rik BC082597 D930016D06Rik tan
4933437F05Rik AK017096 4933437F05Rik coral1
4933439C10Rik AK169756 4933439C10Rik darkolivegreen4
Spata5l1 AK048180 Spata5l1 grey
Ccl6 NM_009139 Ccl6 grey
NAP102571-1 NAP102571-1 NAP102571-1 grey
Gabrb3 NM_008071 Gabrb3 grey
Pde3a AK052718 Pde3a black
CJ288729 CJ288729 CJ288729 grey60
Pcdhb5 NM_053130 Pcdhb5 grey
AK088509 AK088509 AK088509 grey
Psp NM_008953 Psp cyan
Plod2 NM_011961 Plod2 thistle
NAP113200-1 NAP113200-1 NAP113200-1 blue
H2-M10.6 NM_201611 H2-M10.6 grey
NAP096465-001 NAP096465-001 NAP096465-001 grey
Sgk3 NM_133220 Sgk3 yellow
Olfr1076 NM_146406 Olfr1076 grey
Olfr187 NM_146322 Olfr187 white
Sdc1 NM_011519 Sdc1 grey
Speer7-ps1 AK016255 Speer7-ps1 blue
4933415F23Rik AK016819 4933415F23Rik grey
AK052122 AK052122 AK052122 grey
B330003H21 AK046516 B330003H21 darkorange2
Ucp1 NM_009463 Ucp1 thistle3
ENSMUST00000097792 ENSMUST00000097792 ENSMUST00000097792 grey
Snta1 NM_009228 Snta1 lightpink4
Serpina10 AK050552 Serpina10 cyan
AK029221 AK029221 AK029221 darkolivegreen
Tbx2 NM_009324 Tbx2 skyblue
1700104B16Rik AK018937 1700104B16Rik darkolivegreen
B630019K06Rik NM_175327 B630019K06Rik grey
Slc35c2 NM_144893 Slc35c2 darkred
AK080494 AK080494 AK080494 magenta4
Atp6v1g3 NM_177397 Atp6v1g3 grey
AK012844 AK012844 AK012844 grey
Hsbp1 NM_024219 Hsbp1 grey
Schip1 NM_013928 Schip1 grey
NAP052987-1 NAP052987-1 NAP052987-1 grey
Tmem17 NM_153596 Tmem17 darkorange2
Upk1b NM_178924 Upk1b grey
Mrgpra1 NM_153095 Mrgpra1 grey
AK083972 AK083972 AK083972 grey
Disp2 NM_170593 Disp2 lightgreen
Tas2r140 NM_021562 Tas2r140 coral2
Slamf9 NM_029612 Slamf9 green
AI646023 NM_198860 AI646023 grey
Zcchc6 NM_153538 Zcchc6 orange
Mszf78 AB010323 Mszf78 grey
NAP107236-1 NAP107236-1 NAP107236-1 grey
Cryga NM_007774 Cryga coral2
AK084370 AK084370 AK084370 honeydew
Thap3 NM_175152 Thap3 saddlebrown
AV344830 AV344830 AV344830 grey
ENSMUST00000078163 ENSMUST00000078163 ENSMUST00000078163 grey
Cyt1 BC063103 Cyt1 tan
Mlph AF384098 Mlph grey
Gimap1 NM_008376 Gimap1 grey
A730011L01Rik NM_177394 A730011L01Rik red
Psme1 NM_011189 Psme1 green
BC027072 NM_146082 BC027072 skyblue2
8430426H19Rik NM_178875 8430426H19Rik blue
4930422I07Rik XM_150216 4930422I07Rik grey
Sh3bp1 NM_009164 Sh3bp1 grey
3300001G02Rik NM_030093 3300001G02Rik salmon
5730407K14Rik AK141663 5730407K14Rik skyblue
Dusp3 NM_028207 Dusp3 darkorange
Abi2 NM_198127 Abi2 darkred
8430437G11Rik NM_028990 8430437G11Rik grey
2610044O15Rik NM_153780 2610044O15Rik grey
Apob AK147540 Apob darkgrey
2310051F07Rik AK075904 2310051F07Rik grey
Jtb NM_206924 Jtb grey
Prrx1 NM_011127 Prrx1 grey
Farslb NM_011811 Farslb grey
ENSMUST00000054556 ENSMUST00000054556 ENSMUST00000054556 darkred
Hs1bp3 BC095977 Hs1bp3 grey
TC1476831 TC1476831 TC1476831 grey
Bcl7c NM_009746 Bcl7c grey
9630050P21Rik AK036274 9630050P21Rik grey
Wdr70 BC061236 Wdr70 grey
1100001E04Rik XM_135854 1100001E04Rik grey
AK076935 AK076935 AK076935 grey
Iqch AK019535 Iqch pink
Fbxw9 NM_026791 Fbxw9 honeydew1
1810063B05Rik AK007939 1810063B05Rik grey
Skiv2l NM_021337 Skiv2l plum2
Popdc2 NM_022318 Popdc2 grey
A_51_P284741 A_51_P284741 A_51_P284741 royalblue
2310004L02Rik NM_025504 2310004L02Rik grey
Vps37a NM_033560 Vps37a skyblue3
TC1431967 TC1431967 TC1431967 skyblue1
Pex13 NM_023651 Pex13 grey
Slc43a1 BC053747 Slc43a1 grey
Tas2r135 NM_199159 Tas2r135 skyblue1
Ctnnd2 NM_008729 Ctnnd2 black
AK037643 AK037643 AK037643 grey
AK038032 AK038032 AK038032 grey
AK046349 AK046349 AK046349 turquoise
AK008541 AK008541 AK008541 grey
Ccr6 NM_009835 Ccr6 grey
AK042451 AK042451 AK042451 grey
BC055324 NM_201364 BC055324 yellow
2610027F03Rik AK011565 2610027F03Rik darkolivegreen
LOC627094 XM_891750 LOC627094 grey
A_51_P320477 A_51_P320477 A_51_P320477 coral2
AI790298 BC023699 AI790298 grey
Trfp NM_020048 Trfp grey
TC1463322 TC1463322 TC1463322 blue2
Olfr393 NM_147008 Olfr393 grey
Dennd2a NM_172477 Dennd2a sienna3
Spata20 NM_144827 Spata20 brown
NAP030873-1 NAP030873-1 NAP030873-1 skyblue4
9230110I02Rik AK020330 9230110I02Rik lightcyan
AV046434 AV046434 AV046434 grey
Casr NM_013803 Casr grey
Pdzd6 NM_175515 Pdzd6 darkviolet
Aggf1 NM_025630 Aggf1 brown4
Gfm1 NM_138591 Gfm1 plum2
Dok1 NM_010070 Dok1 red
Cpne7 NM_170684 Cpne7 grey
NAP102079-1 NAP102079-1 NAP102079-1 grey
AK080972 AK080972 AK080972 grey
Corin NM_016869 Corin grey
4930417O22Rik AK076700 4930417O22Rik skyblue2
Mib1 BC083072 Mib1 darkred
1700013G10Rik AK076753 1700013G10Rik grey
1300007F04Rik NM_026185 1300007F04Rik greenyellow
Prpf18 NM_026045 Prpf18 grey
Thap6 AK084295 Thap6 grey
LOC546143 XM_620762 LOC546143 magenta
AK047888 AK047888 AK047888 grey
BG082943 BG082943 BG082943 grey
AK086110 AK086110 AK086110 grey
B130050I23Rik NM_001039578 B130050I23Rik cyan
1500011H22Rik NM_026883 1500011H22Rik grey
BC038907 BC038907 BC038907 grey
4921506M07Rik NM_001037743 4921506M07Rik orange
AK040015 AK040015 AK040015 grey
Leng4 NM_029934 Leng4 grey
Olfr1198 NM_207567 Olfr1198 white
Dio1 NM_007860 Dio1 grey
AK038147 AK038147 AK038147 grey
Efhb NM_172497 Efhb magenta
Rad54l2 NM_030730 Rad54l2 cyan
2310004I24Rik NM_025510 2310004I24Rik brown
Tbl1xr1 NM_030732 Tbl1xr1 grey
D030035A18Rik AK088595 D030035A18Rik grey
Ipo9 BC098508 Ipo9 grey
Ppap2c NM_015817 Ppap2c grey
AW913259 AW913259 AW913259 grey
4732471D19Rik NM_176987 4732471D19Rik grey
4930517K11Rik NM_026594 4930517K11Rik grey
Mphosph1 XM_193936 Mphosph1 yellow
Mkl1 BC050941 Mkl1 salmon
Pdzd2 AK021207 Pdzd2 darkolivegreen4
Tmem63c NM_172583 Tmem63c turquoise
9530009G21Rik NM_177131 9530009G21Rik grey
Nyx NM_173415 Nyx grey
Ero1l NM_015774 Ero1l darkturquoise
Wwox AK083096 Wwox grey
D330022K07Rik AK084625 D330022K07Rik grey
LOC385154 AK041326 LOC385154 grey
LOC666699 XM_985481 LOC666699 grey
NAP051222-1 NAP051222-1 NAP051222-1 grey
Mcmdc1 NM_027830 Mcmdc1 salmon
AK031145 AK031145 AK031145 darkolivegreen
Mmp13 NM_008607 Mmp13 green
BC034664 NM_201358 BC034664 purple
AK019820 AK019820 AK019820 grey
Olfr1518 NM_146545 Olfr1518 blue
Elovl3 NM_007703 Elovl3 grey
Arl9 AK018912 Arl9 coral2
3110001A13Rik NM_025626 3110001A13Rik salmon
Ift57 NM_028680 Ift57 grey
Dennd1a NM_146122 Dennd1a grey
Perq1 NM_031408 Perq1 steelblue
Spfh2 NM_153592 Spfh2 royalblue
NAP057132-1 NAP057132-1 NAP057132-1 grey
ENSMUST00000098078 ENSMUST00000098078 ENSMUST00000098078 white
Hbxip BC028547 Hbxip lavenderblush2
5730536A07Rik NM_026635 5730536A07Rik red
Skil NM_011386 Skil grey
Rab31 NM_133685 Rab31 grey
Tnfrsf10b NM_020275 Tnfrsf10b violet
Pja1 NM_008853 Pja1 darkred
A530016O06Rik AK040702 A530016O06Rik grey
Eef1g NM_026007 Eef1g grey
AY182513 AY182513 AY182513 salmon4
Nedd10 D10920 Nedd10 grey
Hagh NM_024284 Hagh purple
Arl6ip2 NM_178050 Arl6ip2 grey
Acvr1c NM_001033369 Acvr1c blue
Psmf1 NM_144889 Psmf1 steelblue
Med28 NM_025895 Med28 steelblue
5031414D18Rik NM_198642 5031414D18Rik grey
A_52_P504217 A_52_P504217 A_52_P504217 grey
A_52_P587462 A_52_P587462 A_52_P587462 grey
NAP114258-1 NAP114258-1 NAP114258-1 grey
Znhit3 NM_001005223 Znhit3 grey
Ifna12 NM_177361 Ifna12 grey
BC064033 NM_173375 BC064033 grey
Ddx49 NM_001024922 Ddx49 lightcyan
Lims1 NM_026148 Lims1 grey
Gpr82 NM_175669 Gpr82 blue
AK031219 AK031219 AK031219 cyan
4932434E15Rik AK016545 4932434E15Rik cyan
AK042238 AK042238 AK042238 grey
AK042568 AK042568 AK042568 grey
LOC620480 XM_884867 LOC620480 grey
Gm1313 NM_001013779 Gm1313 grey
Cdc20 NM_023223 Cdc20 yellow
Sall3 NM_178280 Sall3 grey
Hsp90b1 NM_011631 Hsp90b1 grey
Sfrs11 NM_026989 Sfrs11 skyblue3
Opn1sw NM_007538 Opn1sw grey
Rad51l1 NM_009014 Rad51l1 grey
9530002K18Rik NM_183123 9530002K18Rik turquoise
Itgb7 NM_013566 Itgb7 salmon
Hoxb9 AK078860 Hoxb9 grey
A830009L08Rik AK043578 A830009L08Rik grey
Pappa2 XM_355248 Pappa2 palevioletred3
0610010D20Rik NM_026152 0610010D20Rik saddlebrown
S100a15 NM_199422 S100a15 grey
LOC435366 NM_001013825 LOC435366 pink
Dpysl4 NM_011993 Dpysl4 grey
Sumo1 NM_009460 Sumo1 grey
Olfr1446 NM_146704 Olfr1446 blue
9630025F12Rik AK035992 9630025F12Rik grey
Lrrc24 NM_198119 Lrrc24 grey
Acn9 AK046436 Acn9 brown4
BC033606 BC033606 BC033606 grey
AA674562 AA674562 AA674562 grey
Glp1r NM_021332 Glp1r salmon
Acp5 NM_007388 Acp5 black
AK083720 AK083720 AK083720 grey
Eml4 NM_199466 Eml4 palevioletred2
Magi2 AK147530 Magi2 grey60
AK047023 AK047023 AK047023 grey
Htatip NM_178637 Htatip grey
1110038F14Rik NM_054099 1110038F14Rik honeydew1
ENSMUST00000057926 ENSMUST00000057926 ENSMUST00000057926 greenyellow
Gltscr2 NM_133831 Gltscr2 orange
Olfr1471 NM_207132 Olfr1471 white
Cyp3a13 NM_007819 Cyp3a13 magenta
Vbp1 NM_011692 Vbp1 grey
Tnrc9 NM_172913 Tnrc9 black
AK030450 AK030450 AK030450 grey
6430510M02Rik NM_176932 6430510M02Rik darkorange
Mcpt2 NM_008571 Mcpt2 grey
NAP065005-1 NAP065005-1 NAP065005-1 grey
Mterfd1 NM_025547 Mterfd1 grey
Slc5a10 NM_001033227 Slc5a10 skyblue2
AK048602 AK048602 AK048602 grey
Per2 NM_011066 Per2 grey
AK038096 AK038096 AK038096 magenta4
LOC673334 XM_001005319 LOC673334 skyblue4
AK052006 AK052006 AK052006 grey
Has3 NM_008217 Has3 grey
Rasl11a AK004371 Rasl11a grey
Ccdc81 AK014876 Ccdc81 magenta
AU014645 NM_001033201 AU014645 grey
AK035575 AK035575 AK035575 grey
Nusap1 NM_133851 Nusap1 yellow
AK037653 AK037653 AK037653 grey
Hoxa5 NM_010453 Hoxa5 black
TC1517240 TC1517240 TC1517240 grey
2700029M09Rik BC042740 2700029M09Rik tan
AK036256 AK036256 AK036256 grey
Actr1b AK078508 Actr1b honeydew1
V1rd4 NM_030739 V1rd4 darkgreen
Rasgrp4 NM_145149 Rasgrp4 coral1
Saa2 NM_011314 Saa2 greenyellow
Zfp312 NM_080433 Zfp312 grey
BC024997 NM_146004 BC024997 magenta
Hoxc4 NM_013553 Hoxc4 white
Uchl1 NM_011670 Uchl1 brown2
ENSMUST00000070382 ENSMUST00000070382 ENSMUST00000070382 grey
Dapp1 NM_011932 Dapp1 red
Olfr354 NM_146939 Olfr354 grey
LOC638478 XM_914511 LOC638478 grey
Kcnq1ot1 NR_001461 Kcnq1ot1 grey
AK045486 AK045486 AK045486 lightyellow
9530039L23Rik AK020592 9530039L23Rik grey
AK033468 AK033468 AK033468 grey
4931407E12Rik AK016440 4931407E12Rik grey
Marcksl1 NM_010807 Marcksl1 green
Peli3 NM_172835 Peli3 darkolivegreen
4930526D03Rik NM_199023 4930526D03Rik darkolivegreen
Ebna1bp2 NM_026932 Ebna1bp2 lightgreen
Noc3l NM_021315 Noc3l darkorange
Cd6 NM_009852 Cd6 mediumpurple3
Clasp2 AJ276961 Clasp2 grey
Olfr702 NM_146597 Olfr702 grey
BC068281 NM_173416 BC068281 grey
AK088797 AK088797 AK088797 grey
D230038C21 AK052031 D230038C21 honeydew
Pdcl3 NM_026850 Pdcl3 grey
Spag17 AK029691 Spag17 coral3
Spbc24 NM_026282 Spbc24 yellow
TC1475242 TC1475242 TC1475242 grey
Ctnna1 NM_009818 Ctnna1 black
BC019122 BC019122 BC019122 sienna3
NAP025806-1 NAP025806-1 NAP025806-1 green
AK043151 AK043151 AK043151 grey
Gtlf3a NM_025293 Gtlf3a grey
Oas1e NM_145210 Oas1e greenyellow
AW555464 NM_001024602 AW555464 brown4
Gpatc1 NM_026181 Gpatc1 lightyellow
Mars2 NM_175439 Mars2 yellow
Krt14 NM_016958 Krt14 grey
Rac2 NM_009008 Rac2 salmon
B630005N14Rik NM_175312 B630005N14Rik honeydew
Lypd1 NM_145100 Lypd1 cyan
Ankrd54 NM_144849 Ankrd54 royalblue
Chn2 NM_023543 Chn2 grey
Pot1 NM_133931 Pot1 grey
Rab8b NM_173413 Rab8b green
AK081401 AK081401 AK081401 grey
Rnaseh2a NM_027187 Rnaseh2a grey
BC030396 NM_173862 BC030396 cyan
Mov10l1 NM_031260 Mov10l1 grey
BC010462 NM_145373 BC010462 green
AI597013 BC092227 AI597013 mediumpurple3
Adamts15 NM_001024139 Adamts15 grey
Cdkn3 BC049694 Cdkn3 yellow
Tmem67 NM_177861 Tmem67 grey
4930403O15Rik AK015069 4930403O15Rik grey
C230086A09Rik AK041992 C230086A09Rik grey
ENSMUST00000065861 ENSMUST00000065861 ENSMUST00000065861 white
Hrasls NM_013751 Hrasls grey
4932408B21Rik NM_172535 4932408B21Rik grey
ENSMUST00000100945 ENSMUST00000100945 ENSMUST00000100945 white
NAP029716-1 NAP029716-1 NAP029716-1 cyan
Cutl2 NM_007804 Cutl2 magenta
Hadhb NM_145558 Hadhb grey
C130026L21Rik NM_177875 C130026L21Rik skyblue2
4833417J20Rik AK014716 4833417J20Rik grey
AK082608 AK082608 AK082608 grey
C1qc NM_007574 C1qc green
Myo1b NM_010863 Myo1b tan
Vav3 NM_146139 Vav3 grey
Cd99 NM_025584 Cd99 saddlebrown
Gm9 NM_001033234 Gm9 darkolivegreen
AK089528 AK089528 AK089528 mediumpurple2
TC1445297 TC1445297 TC1445297 grey
Lmbrd2 NM_177178 Lmbrd2 darkolivegreen
F9 NM_007979 F9 ivory
4933415A04Rik AK016814 4933415A04Rik darkolivegreen
Baz2a AK122243 Baz2a skyblue4
Gria3 AK161163 Gria3 black
AK049039 AK049039 AK049039 grey
Ceacam14 NM_025957 Ceacam14 grey
Prosc NM_054057 Prosc grey
H2-DMb2 NM_010388 H2-DMb2 salmon
Arhgef12 NM_027144 Arhgef12 black
2310051N18Rik AK009937 2310051N18Rik darkolivegreen4
Slc30a10 NM_001033286 Slc30a10 grey
Depdc5 AK052458 Depdc5 lightcyan
AK076557 AK076557 AK076557 grey
Lrriq2 NM_028815 Lrriq2 grey
4933426I21Rik XM_622939 4933426I21Rik grey
9530048O09Rik NM_001033187 9530048O09Rik lightcyan
AK014660 AK014660 AK014660 grey
AK047616 AK047616 AK047616 grey
AK054543 AK054543 AK054543 grey
Birc3 NM_007464 Birc3 saddlebrown
AK038363 AK038363 AK038363 grey
Arhgef17 XM_133692 Arhgef17 black
Ihpk2 NM_029634 Ihpk2 lightyellow
Rpl12 NM_009076 Rpl12 grey
Mrvi1 NM_010826 Mrvi1 black
Tnfaip2 NM_009396 Tnfaip2 green
AK050716 AK050716 AK050716 grey
2310042E16Rik AK009750 2310042E16Rik grey
Olfr406 NM_001011863 Olfr406 skyblue2
Retn NM_022984 Retn grey
AK087326 AK087326 AK087326 grey
Senp5 NM_177103 Senp5 lightgreen
1700025G04Rik NM_197990 1700025G04Rik plum
Reck NM_016678 Reck black
Klk1b3 NM_008693 Klk1b3 mediumpurple3
AK086142 AK086142 AK086142 grey
AK049068 AK049068 AK049068 grey
Mesp1 NM_008588 Mesp1 mediumorchid
Tnks AK083986 Tnks grey
E030030I06Rik XM_286230 E030030I06Rik turquoise
Tmem50b NM_030018 Tmem50b tan
Pthr2 NM_139270 Pthr2 grey
BC032203 XM_001001238 BC032203 darkseagreen4
LOC673676 XM_001006108 LOC673676 grey
1110037F02Rik XM_283937 1110037F02Rik steelblue
BC052040 NM_207264 BC052040 plum
Twsg1 NM_023053 Twsg1 brown4
Madd NM_145527 Madd grey
Rabep2 NM_030566 Rabep2 grey
Eif3s7 NM_018749 Eif3s7 lightcyan
Cuedc2 NM_024192 Cuedc2 grey
AK052133 AK052133 AK052133 grey
Pld5 AK082725 Pld5 blue
Cdkn2d NM_009878 Cdkn2d purple
Nip7 NM_025391 Nip7 floralwhite
Prkaca NM_008854 Prkaca saddlebrown
Olfr493 NM_146310 Olfr493 blue
4931432P07Rik AK029900 4931432P07Rik blue
Otos NM_153114 Otos darkolivegreen
Sdccag8 NM_029756 Sdccag8 orange
TC1515419 TC1515419 TC1515419 grey
Gm498 XM_146165 Gm498 turquoise
Ttc16 NM_177384 Ttc16 grey
TC1438815 TC1438815 TC1438815 grey
Parc AK039107 Parc grey
2610005L07Rik NM_001033456 2610005L07Rik skyblue3
1700001F09Rik NM_027940 1700001F09Rik blue
Arfip2 NM_029802 Arfip2 grey
Stk32a NM_178749 Stk32a lavenderblush3
TC1469347 TC1469347 TC1469347 grey
Mtg1 NM_199301 Mtg1 grey
Rfwd3 NM_146218 Rfwd3 lavenderblush2
Nolc1 NM_053086 Nolc1 orange
1700039O17Rik AK018940 1700039O17Rik grey
9330175B10Rik AK034302 9330175B10Rik grey
Msr1 NM_031195 Msr1 green
Mycbp NM_019660 Mycbp grey
Serpinb9c NM_011453 Serpinb9c turquoise
Nalp10 NM_175532 Nalp10 darkgrey
AK028245 AK028245 AK028245 grey
Pogk AK122520 Pogk grey
Dpp8 NM_028906 Dpp8 grey
AK039225 AK039225 AK039225 grey
Tbc1d4 XM_619279 Tbc1d4 lightgreen
Prodh NM_011172 Prodh skyblue
NAP059350-1 NAP059350-1 NAP059350-1 grey
Melk NM_010790 Melk yellow
Hsd3b2 NM_153193 Hsd3b2 grey
Cd109 NM_153098 Cd109 grey
Abcc5 NM_013790 Abcc5 grey
Hoxb7 NM_010460 Hoxb7 darkorange2
Cdc6 NM_011799 Cdc6 yellow
8430406H22Rik AK018386 8430406H22Rik grey
Xylb NM_001033209 Xylb grey
Ube2d2 NM_019912 Ube2d2 grey
E130309B19Rik NM_001005477 E130309B19Rik darkolivegreen
Apcdd1 AK157407 Apcdd1 lightyellow
A_51_P151675 A_51_P151675 A_51_P151675 grey
A130042O14Rik AK037731 A130042O14Rik grey
Clnk NM_013748 Clnk cyan
Smyd2 NM_026796 Smyd2 grey
Wbp2 NM_016852 Wbp2 saddlebrown
4930483K19Rik AK015616 4930483K19Rik grey
Zim1 NM_011769 Zim1 grey
4930405A10Rik AK015091 4930405A10Rik grey
Mtnr1a NM_008639 Mtnr1a grey
Acads NM_007383 Acads grey
AK077945 AK077945 AK077945 grey
Rps9 NM_029767 Rps9 grey
Adam5 NM_007401 Adam5 grey
Olfr225 NM_001011740 Olfr225 cyan
Olfr1301 NM_146887 Olfr1301 grey
Efcab2 NM_026626 Efcab2 grey
3732413I11Rik NM_028862 3732413I11Rik darkred
Ifngr2 NM_008338 Ifngr2 grey
Slc5a2 NM_133254 Slc5a2 turquoise
4930451C15Rik AK015438 4930451C15Rik magenta
4930523O13Rik AK015877 4930523O13Rik grey
Trim63 AJ278734 Trim63 yellow4
Accn5 NM_021370 Accn5 grey
AK039229 AK039229 AK039229 grey
Mical2 NM_177282 Mical2 darkorange
2200002J24Rik NM_026961 2200002J24Rik grey
ENSMUST00000019955 ENSMUST00000019955 ENSMUST00000019955 grey
Spg20 AK129171 Spg20 black
Atpaf2 NM_145427 Atpaf2 grey
AK040400 AK040400 AK040400 skyblue3
A030013N09Rik NM_177864 A030013N09Rik grey
Tarsl1 NM_027931 Tarsl1 grey
Fzr1 NM_019757 Fzr1 grey
Olfr434 NM_146369 Olfr434 darkolivegreen
Tgtp NM_011579 Tgtp purple
Btg3 NM_009770 Btg3 grey
9930038B18Rik NM_176929 9930038B18Rik grey
4930565D16Rik AK016226 4930565D16Rik grey
Krt2-1 AK029748 Krt2-1 darkolivegreen
AK051949 AK051949 AK051949 black
AK083657 AK083657 AK083657 grey
AK043711 AK043711 AK043711 grey
Epha8 NM_007939 Epha8 grey
BI697602 BI697602 BI697602 grey
A330019N05Rik NM_175448 A330019N05Rik grey
NAP050610-1 NAP050610-1 NAP050610-1 skyblue2
Fbxl5 AK159744 Fbxl5 saddlebrown
Ptk2b NM_172498 Ptk2b red
D3Ertd300e BC052702 D3Ertd300e grey
Tspan1 NM_133681 Tspan1 grey
Me2 NM_145494 Me2 grey
Sart3 NM_016926 Sart3 grey
1810022K09Rik BC045157 1810022K09Rik royalblue
Myh2 NM_001039545 Myh2 grey
4930546O09Rik AK019747 4930546O09Rik skyblue2
Zfp326 NM_018759 Zfp326 darkred
Hormad1 NM_026489 Hormad1 turquoise
3830431G21Rik XM_126991 3830431G21Rik grey
Tpm4 NM_001001491 Tpm4 indianred4
Klf4 NM_010637 Klf4 grey
Stub1 NM_019719 Stub1 lightcoral
B930063P07Rik AK047448 B930063P07Rik grey
LOC544881 AK146348 LOC544881 grey
4930448K12Rik AK076674 4930448K12Rik grey
5330427O13Rik AK036170 5330427O13Rik grey
Nol7 NM_023554 Nol7 grey
BC006028 BC006028 BC006028 cyan
Galr1 NM_008082 Galr1 white
Tatdn1 NM_175151 Tatdn1 grey
Z78155 Z78155 Z78155 grey
AK016549 AK016549 AK016549 turquoise
TC1539197 TC1539197 TC1539197 blue
B130034M20Rik AK085045 B130034M20Rik grey
Tln2 AK029828 Tln2 mediumorchid
Fmn1 NM_010230 Fmn1 brown
AK081649 AK081649 AK081649 grey
NAP045566-1 NAP045566-1 NAP045566-1 turquoise
AK037292 AK037292 AK037292 grey
4921524J06Rik AK029878 4921524J06Rik skyblue1
Rprml NM_001033212 Rprml skyblue
Sumo3 NM_019929 Sumo3 grey
A_51_P114407 A_51_P114407 A_51_P114407 skyblue1
AK049403 AK049403 AK049403 darkslateblue
Lrch4 AK131167 Lrch4 grey
2610201A13Rik AK011855 2610201A13Rik greenyellow
1190005F20Rik NM_026876 1190005F20Rik grey
Nlk NM_008702 Nlk maroon
9530010C24Rik AK079182 9530010C24Rik firebrick4
Trim42 NM_030219 Trim42 grey
Nudt11 NM_021431 Nudt11 lightcyan
C86073 NM_001033190 C86073 lightcyan
4930403L11Rik AK015066 4930403L11Rik grey
A_52_P724603 A_52_P724603 A_52_P724603 grey
AK076276 AK076276 AK076276 grey
Rhobtb1 XM_920622 Rhobtb1 lightcyan
Tbx18 NM_023814 Tbx18 grey
0610016J10Rik NM_133771 0610016J10Rik thistle
LOC665384 AK034179 LOC665384 grey
2510012J08Rik XM_618787 2510012J08Rik grey
BC028265 NM_172392 BC028265 darkseagreen4
2410078J06Rik XM_356960 2410078J06Rik grey
MGC58177 NM_198666 MGC58177 grey
1700011K15Rik NM_029294 1700011K15Rik skyblue2
Plcl1 AK140530 Plcl1 grey
Rap2c NM_172413 Rap2c saddlebrown
Olfr1316 NM_146742 Olfr1316 blue
Dhx9 NM_007842 Dhx9 palevioletred2
4930578C19Rik NM_175228 4930578C19Rik turquoise
AK081699 AK081699 AK081699 grey
2310047C04Rik AK009865 2310047C04Rik grey
Ppox NM_008911 Ppox grey
Nell2 NM_016743 Nell2 skyblue2
A530020G20Rik AK040960 A530020G20Rik darkgrey
Masp2 NM_010767 Masp2 grey
AK051621 AK051621 AK051621 honeydew
Mdn1 XM_975310 Mdn1 orange
LOC382202 AK078619 LOC382202 grey
Gpt1 NM_182805 Gpt1 plum1
Raf1 NM_029780 Raf1 grey
Plat NM_008872 Plat grey
Gpr83 NM_010287 Gpr83 greenyellow
Olfr891 NM_146478 Olfr891 grey
Inoc1 NM_026574 Inoc1 grey
1110018G07Rik NM_178065 1110018G07Rik lightcoral
TC1418187 TC1418187 TC1418187 grey
AK048397 AK048397 AK048397 grey
Osbpl6 NM_145525 Osbpl6 floralwhite
Lbp NM_008489 Lbp grey
TC1500646 TC1500646 TC1500646 grey
Park2 NM_016694 Park2 floralwhite
Ly6g5c NM_148947 Ly6g5c white
Aph1c NM_026674 Aph1c lightyellow
AK034994 AK034994 AK034994 grey
AK129302 NM_001003916 AK129302 brown
Fpr-rs4 NM_008041 Fpr-rs4 grey
AK032954 AK032954 AK032954 grey
Zc3h10 NM_134003 Zc3h10 skyblue1
4930510E17Rik AK015742 4930510E17Rik grey
D030016E14Rik NM_177240 D030016E14Rik royalblue
Mup1 NM_031188 Mup1 grey
4930507C10Rik NM_030175 4930507C10Rik darkolivegreen
NAP103789-1 NAP103789-1 NAP103789-1 grey
Ccng1 NM_009831 Ccng1 grey
BC048651 NM_207258 BC048651 brown
Hsd3b1 NM_008293 Hsd3b1 darkolivegreen
Ube2i NM_011665 Ube2i yellow
Clcc1 NM_145543 Clcc1 grey
2010001H14Rik NM_027227 2010001H14Rik mediumpurple3
Cntnap2 NM_001004357 Cntnap2 blue
Lama1 AK044510 Lama1 sienna4
AK166041 AK166041 AK166041 grey
B430319H21Rik AK021026 B430319H21Rik darkolivegreen
AK140790 AK140790 AK140790 honeydew
Arid1b XM_139711 Arid1b skyblue3
Rnase10 NM_029145 Rnase10 darkolivegreen
Eif2ak4 NM_013719 Eif2ak4 grey
C230013L11Rik NM_176985 C230013L11Rik grey
4932425I24Rik XM_001002780 4932425I24Rik grey
AK046241 AK046241 AK046241 grey
Mbd3l1 NM_028557 Mbd3l1 grey
Rab4a NM_009003 Rab4a tan
F830005D05Rik AK089678 F830005D05Rik grey
Aadat NM_011834 Aadat grey
AK039642 AK039642 AK039642 skyblue3
2810405K02Rik NM_025582 2810405K02Rik green
Dffa NM_001025296 Dffa grey
AK028736 AK028736 AK028736 blue
Slc9a1 NM_016981 Slc9a1 grey
1700122O11Rik AK007241 1700122O11Rik skyblue2
Kif5a NM_001039000 Kif5a grey
Mcm8 NM_025676 Mcm8 yellow
AK035276 AK035276 AK035276 grey
NAP102962-1 NAP102962-1 NAP102962-1 skyblue2
Ubqln1 NM_152234 Ubqln1 lightgreen
AK051928 AK051928 AK051928 grey
Tcp11l1 NM_177190 Tcp11l1 lavenderblush3
Arvcf NM_033474 Arvcf skyblue
Zfp75 NM_172918 Zfp75 darkred
F830010H11Rik AK089716 F830010H11Rik turquoise
Pex6 NM_145488 Pex6 lightgreen
Tmem142b NM_178751 Tmem142b yellowgreen
Clcf1 NM_019952 Clcf1 grey
Rbbp4 NM_009030 Rbbp4 grey
BC021831 BC021831 BC021831 grey
Ptpn2 NM_008977 Ptpn2 green
Cav3 NM_007617 Cav3 sienna3
Rps25 NM_024266 Rps25 grey
AK082391 AK082391 AK082391 grey
Socs3 NM_007707 Socs3 green
Chit1 NM_027979 Chit1 greenyellow
ENSMUST00000036813 ENSMUST00000036813 ENSMUST00000036813 grey
Copb2 NM_015827 Copb2 grey
Zbtb7b NM_009565 Zbtb7b green
Map4k2 NM_009006 Map4k2 darkmagenta
Pabpc2 NM_011033 Pabpc2 grey
Ppp3cc NM_008915 Ppp3cc red
Trim16 NM_053169 Trim16 grey
NAP052656-1 NAP052656-1 NAP052656-1 grey
AK030263 AK030263 AK030263 grey
AK080945 AK080945 AK080945 darkolivegreen
Brd8 NM_030147 Brd8 grey
Pigl NM_001039536 Pigl grey
NAP052136-1 NAP052136-1 NAP052136-1 darkolivegreen
Acp1 NM_021330 Acp1 grey
6330407D12Rik NM_175098 6330407D12Rik saddlebrown
Mospd1 NM_027409 Mospd1 grey
AK082176 AK082176 AK082176 grey
9430031J16Rik AK034747 9430031J16Rik grey
AK042290 AK042290 AK042290 turquoise
AK053084 AK053084 AK053084 grey
AK042010 AK042010 AK042010 grey
Flna BC038478 Flna grey
Aldoc NM_009657 Aldoc darkgrey
Htr2b NM_008311 Htr2b thistle2
Sh3glb2 NM_139302 Sh3glb2 saddlebrown
Rnf40 NM_172281 Rnf40 grey
AK035641 AK035641 AK035641 grey
Pus7 NM_178403 Pus7 grey
BC038156 NM_177768 BC038156 black
Jagn1 NM_026365 Jagn1 darkturquoise
ENSMUST00000061643 ENSMUST00000061643 ENSMUST00000061643 grey
Ppp1cc NM_013636 Ppp1cc yellow
A_51_P116226 A_51_P116226 A_51_P116226 grey
Asb11 NM_026853 Asb11 grey
Brunol4 NM_133195 Brunol4 darkgrey
AK084089 AK084089 AK084089 grey
AK052696 AK052696 AK052696 skyblue2
E230016M11Rik AK054076 E230016M11Rik skyblue2
Mrc2 AK086703 Mrc2 lightpink3
Lpin3 NM_022883 Lpin3 grey
ENSMUST00000068632 ENSMUST00000068632 ENSMUST00000068632 grey
AI115600 AK169826 AI115600 midnightblue
Epdr2 NM_134065 Epdr2 darkseagreen3
1700055N04Rik AK006803 1700055N04Rik skyblue2
TC1463995 TC1463995 TC1463995 grey
Dbi NM_007830 Dbi grey
Gm97 NM_001033283 Gm97 grey
LOC668408 XM_001001317 LOC668408 grey
4933401B01Rik AK016597 4933401B01Rik grey
Zbtb12 NM_198886 Zbtb12 grey
Rbm11 NM_198302 Rbm11 grey
Zfp125 AJ005350 Zfp125 magenta4
AK037592 AK037592 AK037592 grey
Mrps2 NM_080452 Mrps2 darkorange
Pfdn4 NM_001013369 Pfdn4 grey
LOC433637 XM_489019 LOC433637 mediumpurple3
St6galnac3 NM_011372 St6galnac3 red
Cct2 NM_007636 Cct2 grey
Prm1 NM_013637 Prm1 greenyellow
Bdkrb2 NM_009747 Bdkrb2 white
Tmem111 NM_175101 Tmem111 grey
St3gal4 NM_009178 St3gal4 lightsteelblue1
Pdzrn4 XM_992218 Pdzrn4 grey
Shc3 NM_009167 Shc3 turquoise
AK052974 AK052974 AK052974 grey
4930515G13Rik XM_979393 4930515G13Rik grey
Morc2b NM_177719 Morc2b skyblue1
A730063M14Rik AK080508 A730063M14Rik grey
Slc29a2 NM_007854 Slc29a2 grey
5430402P08Rik AK017263 5430402P08Rik grey
Zbtb41 NM_172643 Zbtb41 royalblue
Myom3 XM_144099 Myom3 grey
Dqx1 NM_033606 Dqx1 grey
TC1473695 TC1473695 TC1473695 grey
5730480H06Rik AK017706 5730480H06Rik grey
Mllt11 NM_019914 Mllt11 darkturquoise
Ncbp2 NM_026554 Ncbp2 grey
Csk U05247 Csk lightsteelblue1
Surf5 NM_011513 Surf5 grey
Gm1752 XM_001003685 Gm1752 salmon
Itga4 NM_010576 Itga4 salmon
Alpi XM_129951 Alpi grey
AK019816 AK019816 AK019816 grey
Rnf26 NM_153762 Rnf26 magenta4
AK053596 AK053596 AK053596 grey
Slc4a1 NM_011403 Slc4a1 grey
Slc10a3 NM_145406 Slc10a3 grey
Fert2 NM_008000 Fert2 grey
Myh11 NM_013607 Myh11 lightgreen
Pik3cd U86587 Pik3cd grey
Gm70 AK133227 Gm70 magenta
AK076552 AK076552 AK076552 grey
Ccnc NM_016746 Ccnc grey
ENSMUST00000075658 ENSMUST00000075658 ENSMUST00000075658 grey
AK040598 AK040598 AK040598 blue
P2ry4 NM_020621 P2ry4 grey
0610040D20Rik NM_023153 0610040D20Rik grey
Defb2 NM_010030 Defb2 grey
Ugt3a2 NM_144845 Ugt3a2 skyblue2
4931431F19Rik AK016497 4931431F19Rik lightsteelblue
AK036397 AK036397 AK036397 lightyellow
AK083869 AK083869 AK083869 orange
Acot8 NM_133240 Acot8 navajowhite2
Pfkfb1 NM_008824 Pfkfb1 grey
TC1427508 TC1427508 TC1427508 brown
Herpud2 NM_020586 Herpud2 grey
Pklr NM_013631 Pklr skyblue2
Nudt9 NM_028794 Nudt9 grey
Nos1ap AK053892 Nos1ap skyblue2
Prp2 NM_031499 Prp2 white
Herc2 NM_010418 Herc2 grey
Rps6kb1 AK079278 Rps6kb1 lightyellow
Psmd4 NM_008951 Psmd4 lightsteelblue1
Anxa1 NM_010730 Anxa1 grey
Penk1 NM_001002927 Penk1 grey
Csmd3 XM_974928 Csmd3 blue
Coq5 NM_026504 Coq5 lightsteelblue1
AV254721 AV254721 AV254721 grey
Cog2 NM_029746 Cog2 grey
AK053988 AK053988 AK053988 grey
Usp52 NM_133992 Usp52 brown4
Dsg2 NM_007883 Dsg2 pink
AK132798 AK132798 AK132798 grey
Cenpa NM_007681 Cenpa grey
1700069L16Rik AK007096 1700069L16Rik white
Fbxl3 NM_015822 Fbxl3 grey
AK031532 AK031532 AK031532 coral
Rps3 NM_012052 Rps3 grey
Psmc3 NM_008948 Psmc3 grey
ENSMUST00000095736 ENSMUST00000095736 ENSMUST00000095736 coral3
9530056K15Rik NM_177218 9530056K15Rik turquoise
Kdelc2 NM_212445 Kdelc2 coral
Zfp706 NM_026521 Zfp706 grey
Snapc3 NM_029949 Snapc3 grey
NAP057010-1 NAP057010-1 NAP057010-1 darkturquoise
1700024I08Rik AK006304 1700024I08Rik grey
AK088611 AK088611 AK088611 orange
9130230L23Rik AK078705 9130230L23Rik mediumorchid
Arl14 BC104368 Arl14 turquoise
Adamts1 NM_009621 Adamts1 grey
ENSMUST00000028638 ENSMUST00000028638 ENSMUST00000028638 grey
TC1486873 TC1486873 TC1486873 grey
LOC671950 XM_990095 LOC671950 blue
2610033H07Rik NM_029278 2610033H07Rik lightsteelblue1
Olfr1157 NM_146849 Olfr1157 turquoise
Tmem106c NM_201359 Tmem106c grey
March6 NM_172606 March6 darkslateblue
Ly75 NM_013825 Ly75 thistle
4930433I11Rik NM_207248 4930433I11Rik grey
BC006662 NM_145466 BC006662 grey
Zfp406 NM_198644 Zfp406 grey
Smr2 U82379 Smr2 turquoise
9530033F24Rik XM_991929 9530033F24Rik grey60
4930562D19Rik BC046392 4930562D19Rik lightgreen
AK077809 AK077809 AK077809 grey
AK085328 AK085328 AK085328 orange
Gjb3 NM_008126 Gjb3 darkgrey
2810449C10Rik AK039679 2810449C10Rik grey
Gm1805 NM_001008502 Gm1805 grey
NAP104272-1 NAP104272-1 NAP104272-1 grey
1700123A16Rik XM_984400 1700123A16Rik grey
AK084429 AK084429 AK084429 blue
A630052C17Rik NM_177255 A630052C17Rik grey
Tmem60 NM_177601 Tmem60 grey
Garnl1 NM_019994 Garnl1 steelblue
Qrsl1 BC070459 Qrsl1 grey
4930415F15Rik AK015144 4930415F15Rik grey
V1ri9 NM_134225 V1ri9 grey
1700085A12Rik BC100466 1700085A12Rik grey
Tacc3 NM_011524 Tacc3 yellow
Rragc NM_017475 Rragc grey
4631402N15Rik NM_173782 4631402N15Rik grey
4930486L24Rik NM_178098 4930486L24Rik grey
AK089750 AK089750 AK089750 salmon
Nfx1 NM_023739 Nfx1 grey
Olfr868 NM_146559 Olfr868 white
Prkcm NM_008858 Prkcm tan
D13Wsu50e NM_138596 D13Wsu50e lightgreen
Mrg2 NM_008627 Mrg2 grey
Cmtm3 NM_024217 Cmtm3 grey
Fcna NM_007995 Fcna grey
Susd4 NM_144796 Susd4 yellow
Mt2 NM_008630 Mt2 green
Pldn NM_019788 Pldn lightgreen
Ear1 NM_007894 Ear1 grey
4933421O10Rik AK145080 4933421O10Rik grey
AK089956 AK089956 AK089956 grey
D930014E17Rik NM_020616 D930014E17Rik grey
Freq NM_019681 Freq grey
Gmpr NM_025508 Gmpr salmon
Six1 NM_009189 Six1 floralwhite
Anp32b NM_130889 Anp32b grey
2900009I07Rik NM_026520 2900009I07Rik grey
AK050929 AK050929 AK050929 grey
Tnfsf8 NM_009403 Tnfsf8 blue2
AK041868 AK041868 AK041868 grey
Cnnm1 NM_031396 Cnnm1 paleturquoise
Apobec1 NM_031159 Apobec1 green
2410005O16Rik AK019968 2410005O16Rik darkolivegreen4
Ifit2 NM_008332 Ifit2 greenyellow
Uqcrh NM_025641 Uqcrh grey
4933400C05Rik NM_177801 4933400C05Rik darkolivegreen
Zfp287 AK029572 Zfp287 grey
A830080L01Rik AK079784 A830080L01Rik grey
D14Ertd500e NM_145462 D14Ertd500e grey
5730521K06Rik AK017782 5730521K06Rik plum
Pskh1 NM_173432 Pskh1 grey
Zfp297b NM_027947 Zfp297b maroon
Map2k4 NM_009157 Map2k4 royalblue
2610204K14Rik NM_025997 2610204K14Rik coral
Ndufa7 NM_023202 Ndufa7 grey
Ndufb3 NM_025597 Ndufb3 grey
Prpf4b NM_013830 Prpf4b grey
Depdc2 AK018093 Depdc2 grey60
Olfr1181 NM_001011816 Olfr1181 grey
Cidec NM_178373 Cidec grey
LOC238427 XM_138324 LOC238427 grey
Ugt1a1 NM_201645 Ugt1a1 grey
Apbb2 NM_009686 Apbb2 tan
AK076900 AK076900 AK076900 grey
Hoxa1 NM_010449 Hoxa1 lightyellow
Sdccag1 NM_025441 Sdccag1 grey
NAP036354-1 NAP036354-1 NAP036354-1 maroon
Ankrd17 NM_030886 Ankrd17 yellow
AK076168 AK076168 AK076168 blue
Sars NM_011319 Sars grey
Igkv2-116 XM_485771 Igkv2-116 salmon4
LOC676917 XM_994013 LOC676917 blue
V1rc8 NM_053238 V1rc8 white
Il1rl1 NM_001025602 Il1rl1 grey
Chd1l NM_026539 Chd1l skyblue3
Zfp84 NM_023750 Zfp84 grey
LOC673806 XR_004355 LOC673806 grey
ENSMUST00000079970 ENSMUST00000079970 ENSMUST00000079970 grey
Tcam1 NM_029467 Tcam1 violet
B430119L13Rik NM_177303 B430119L13Rik grey
Chst11 NM_021439 Chst11 ivory
Rab14 NM_026697 Rab14 darkorange
Lsm5 NM_025520 Lsm5 darkmagenta
1500005A01Rik NM_033146 1500005A01Rik red
Asxl3 XM_140204 Asxl3 turquoise
Brunol5 AK132321 Brunol5 grey
Lypla3 NM_133792 Lypla3 grey
2410003J06Rik AK010362 2410003J06Rik salmon2
Dnajc19 NM_026332 Dnajc19 grey
AK038608 AK038608 AK038608 skyblue2
4930461L14Rik AK015494 4930461L14Rik grey
AK088293 AK088293 AK088293 grey
Tpm3 NM_022314 Tpm3 purple
4931420C21Rik BC003498 4931420C21Rik black
AK048737 AK048737 AK048737 grey
AK083178 AK083178 AK083178 grey
4930448D08Rik AK015414 4930448D08Rik grey
2810006K23Rik NM_028310 2810006K23Rik maroon
Olfr70 NM_019485 Olfr70 grey
Rnf123 NM_032543 Rnf123 grey
Esrrb AK044339 Esrrb skyblue1
Bcl2a1c NM_007535 Bcl2a1c red
E030049G20Rik NM_172484 E030049G20Rik tan
Actr5 NM_175419 Actr5 grey
Gm274 XM_138671 Gm274 grey
Cx3cr1 NM_009987 Cx3cr1 grey
NAP043727-1 NAP043727-1 NAP043727-1 grey
ENSMUST00000076898 ENSMUST00000076898 ENSMUST00000076898 darkolivegreen
AK030114 AK030114 AK030114 grey
D930030D11Rik NM_177281 D930030D11Rik grey
Nr2e1 NM_152229 Nr2e1 grey
D430040G12Rik AK052514 D430040G12Rik grey
Gjb2 NM_008125 Gjb2 grey
AK045335 AK045335 AK045335 grey
Tacc2 AB041546 Tacc2 firebrick4
LOC630700 XM_904084 LOC630700 black
6430604K15Rik NM_175560 6430604K15Rik grey
Rras2 NM_025846 Rras2 lightpink4
BC030440 AK129110 BC030440 lightgreen
A130064L14Rik AK079496 A130064L14Rik grey
Klra21 NM_053151 Klra21 grey
Wdr66 AK030281 Wdr66 pink
TC1414310 TC1414310 TC1414310 grey
LOC240327 AK041062 LOC240327 grey
Sirpa BC062197 Sirpa red
B430203M17Rik NM_177096 B430203M17Rik coral3
LOC626104 XM_890666 LOC626104 grey
Fancm NM_178912 Fancm grey
Hexim1 NM_138753 Hexim1 darkorange
2810410P21Rik AK013077 2810410P21Rik grey
BC061237 NM_198677 BC061237 grey
AK048349 AK048349 AK048349 grey
Olfr541 NM_146962 Olfr541 turquoise
1700111E14Rik AK007169 1700111E14Rik grey
CJ277547 CJ277547 CJ277547 yellow
Maf S74567 Maf grey
Snx22 NM_001025612 Snx22 plum1
Map3k13 AK005305 Map3k13 grey
Vps53 NM_026664 Vps53 grey
2810055F11Rik NM_026038 2810055F11Rik darkorange2
LOC631145 XM_980349 LOC631145 grey
Chrd NM_009893 Chrd white
Pag1 AK041695 Pag1 plum3
Pdlim5 NM_019808 Pdlim5 maroon
Kcnf1 NM_201531 Kcnf1 grey60
AK089846 AK089846 AK089846 grey
Klhl15 AK030432 Klhl15 grey
AK085547 AK085547 AK085547 orange
Dgcr8 NM_033324 Dgcr8 grey
NAP113288-1 NAP113288-1 NAP113288-1 grey
Rbbp5 BC060186 Rbbp5 grey
Cabin1 NM_172549 Cabin1 grey
Glipr1l2 NM_026223 Glipr1l2 grey
Dnajb3 NM_008299 Dnajb3 grey
AK079007 AK079007 AK079007 darkolivegreen
Trim8 NM_053100 Trim8 firebrick4
Prkcd NM_011103 Prkcd sienna3
AI854703 NM_177737 AI854703 grey
Col18a1 NM_009929 Col18a1 darkgrey
Olfr1054 NM_147019 Olfr1054 darkolivegreen
AK084525 AK084525 AK084525 grey
Olfr415 NM_146714 Olfr415 grey
Acad10 NM_028037 Acad10 lavenderblush2
2010320O07Rik AK008598 2010320O07Rik grey
Klhl4 NM_172781 Klhl4 grey
Terf2ip BC012270 Terf2ip grey
E430028B21Rik NM_178668 E430028B21Rik yellow
2310022M17Rik NM_001024919 2310022M17Rik tan
Gdap1 NM_010267 Gdap1 grey
Adam7 NM_007402 Adam7 antiquewhite2
Ttll10 AK133079 Ttll10 lightsteelblue
Gngt2 NM_023121 Gngt2 red
A030007L17Rik NM_026637 A030007L17Rik green
Zfx NM_011768 Zfx grey
D030011N01Rik XM_973136 D030011N01Rik grey
Lgr6 AK040883 Lgr6 yellow4
C87499 NM_198663 C87499 white
AK078537 AK078537 AK078537 honeydew1
Socs7 NM_138657 Socs7 turquoise
2900034E22Rik AK013613 2900034E22Rik black
Xlr NM_011725 Xlr grey
AK033525 AK033525 AK033525 grey
Isg20 NM_020583 Isg20 greenyellow
Gm1960 NM_203320 Gm1960 grey
Hist1h3d NM_178204 Hist1h3d green
Hoxb6 NM_008269 Hoxb6 lightpink3
C130024J02Rik AK081508 C130024J02Rik grey
AB112350 NM_178728 AB112350 grey
Agpat4 NM_026644 Agpat4 lightsteelblue1
6330578E17Rik NM_198006 6330578E17Rik grey
Fsip1 NM_027759 Fsip1 magenta
Abca7 NM_013850 Abca7 grey
Ust AK029782 Ust grey
6330548G22Rik NM_029532 6330548G22Rik grey
2900022M07Rik AK013576 2900022M07Rik grey
Car1 NM_009799 Car1 white
Ccr7 NM_007719 Ccr7 mediumpurple3
AK078235 AK078235 AK078235 grey
Pip5k1c NM_008844 Pip5k1c brown
NAP113430-1 NAP113430-1 NAP113430-1 turquoise
Pmvk NM_026784 Pmvk grey
Ext1 NM_010162 Ext1 indianred4
AK029940 AK029940 AK029940 grey
AK044680 AK044680 AK044680 grey
Gsh1 NM_008178 Gsh1 white
1700016D06Rik NM_024271 1700016D06Rik grey
Dsg4 NM_181564 Dsg4 grey
TC1431688 TC1431688 TC1431688 grey
TC1535087 TC1535087 TC1535087 grey
Slc7a1 NM_007513 Slc7a1 skyblue1
Arhgap15 NM_153820 Arhgap15 red
Drd3 NM_007877 Drd3 skyblue1
AK082362 AK082362 AK082362 grey
AK089374 AK089374 AK089374 lavenderblush2
Olfr1226 NM_146967 Olfr1226 darkolivegreen
Psors1c2 NM_020576 Psors1c2 darkolivegreen
AK012991 AK012991 AK012991 grey
AK054376 AK054376 AK054376 grey
AK079064 AK079064 AK079064 turquoise
AK035694 AK035694 AK035694 grey
AK042705 AK042705 AK042705 grey
Dhodh NM_020046 Dhodh coral
Olfr1417 NM_146936 Olfr1417 darkolivegreen
AK037334 AK037334 AK037334 grey
Mfap4 NM_029568 Mfap4 grey
4931428F04Rik NM_028888 4931428F04Rik lightyellow
2010204K13Rik AK002502 2010204K13Rik magenta
Ptpre NM_011212 Ptpre grey
1700084E18Rik XM_977942 1700084E18Rik grey
Ngef NM_019867 Ngef lightgreen
Ntn1 BC029161 Ntn1 grey
Cd300a NM_170758 Cd300a red
AI585793 AK029131 AI585793 grey
Kcnmb2 NM_028231 Kcnmb2 magenta
A130082M07Rik NM_001024621 A130082M07Rik grey
ENSMUST00000096279 ENSMUST00000096279 ENSMUST00000096279 grey
AK085674 AK085674 AK085674 grey
AK035925 AK035925 AK035925 grey
Cerk NM_145475 Cerk yellowgreen
AK044498 AK044498 AK044498 grey
Cd300d NM_134158 Cd300d green
Lsm1 BC021460 Lsm1 yellow
Smtn NM_013870 Smtn lightpink3
AK086068 AK086068 AK086068 grey
2010107C10Rik AK008330 2010107C10Rik grey
Galnt11 NM_144908 Galnt11 grey
Dsg1b NM_181682 Dsg1b blue
Sema4c S79463 Sema4c grey
Ddhd2 XM_356065 Ddhd2 grey
Pllp NM_026385 Pllp skyblue
BC010201 BC010201 BC010201 grey
Tnfsf18 NM_183391 Tnfsf18 grey
D030010E02Rik NM_172873 D030010E02Rik grey
D230044M03Rik AK018698 D230044M03Rik grey
S74315 S74315 S74315 grey
Gngt1 NM_010314 Gngt1 turquoise
Tpbg NM_011627 Tpbg grey
NAP046120-1 NAP046120-1 NAP046120-1 grey
D14Ertd436e NM_172599 D14Ertd436e lightcyan
Ppapdc2 NM_028922 Ppapdc2 darkseagreen4
Cx3cl1 NM_009142 Cx3cl1 yellow
Anks4b NM_028085 Anks4b grey
AK015077 AK015077 AK015077 grey
AK029415 AK029415 AK029415 black
2810028N01Rik NM_028315 2810028N01Rik lightgreen
Echdc3 NM_024208 Echdc3 mediumorchid
AK078177 AK078177 AK078177 grey
4933416I08Rik AK016833 4933416I08Rik darkolivegreen
AK043633 AK043633 AK043633 grey
Kctd18 NM_030211 Kctd18 blue
2210021J22Rik NM_197998 2210021J22Rik green
Ccs NM_016892 Ccs grey
Tmem16b NM_153589 Tmem16b darkolivegreen
Rxrg NM_009107 Rxrg skyblue
9530079D04Rik AK048874 9530079D04Rik grey
Ttc32 NM_029321 Ttc32 grey
9330174C13Rik AK053329 9330174C13Rik lightyellow
Grin3b NM_130455 Grin3b grey
TC1531749 TC1531749 TC1531749 grey
Olfr524 NM_001011814 Olfr524 darkolivegreen
C130052I12Rik NM_146047 C130052I12Rik lightsteelblue1
1810008N23Rik XM_911199 1810008N23Rik grey
C130032J12Rik NM_178684 C130032J12Rik maroon
AK149247 AK149247 AK149247 grey
2510048L02Rik NM_025977 2510048L02Rik purple
Tmem146 AK077082 Tmem146 grey
Tktl1 NM_031379 Tktl1 grey
Lrrc29 NM_177449 Lrrc29 darkorange2
Ccr5 NM_009917 Ccr5 green
Phactr1 NM_198419 Phactr1 black
AK032729 AK032729 AK032729 skyblue3
E130114P18Rik NM_177023 E130114P18Rik grey
Ctdspl2 NM_212450 Ctdspl2 skyblue3
Tex21 NM_019784 Tex21 turquoise
ENSMUST00000041403 ENSMUST00000041403 ENSMUST00000041403 grey
Gipc1 NM_018771 Gipc1 steelblue
NAP028025-1 NAP028025-1 NAP028025-1 turquoise
Zcsl2 NM_172254 Zcsl2 plum
Hrg NM_053176 Hrg skyblue2
Wdr22 AK122561 Wdr22 lightyellow
Tep1 NM_009351 Tep1 lightgreen
BC057552 NM_172502 BC057552 lightcyan
Lgals3bp NM_011150 Lgals3bp greenyellow
AK079698 AK079698 AK079698 grey
Ly6h NM_011837 Ly6h grey
Timd2 NM_134249 Timd2 grey
Ndufb6 NM_001033305 Ndufb6 grey
Myohd1 BC060115 Myohd1 darkturquoise
Scara5 NM_028903 Scara5 grey
Gloxd1 NM_146256 Gloxd1 grey
Rnf24 NM_178607 Rnf24 grey
AK037919 AK037919 AK037919 grey
AK042770 AK042770 AK042770 grey
AK077207 AK077207 AK077207 grey
MGC54654 NM_001004170 MGC54654 darkolivegreen
Zdhhc19 NM_199309 Zdhhc19 grey
Zcchc11 NM_175472 Zcchc11 orange
Olfr462 NM_146411 Olfr462 skyblue1
Fubp3 NM_001033389 Fubp3 grey
Recql NM_023042 Recql orangered3
2900072G19Rik AK013767 2900072G19Rik grey
AK047137 AK047137 AK047137 blue
Cyp2c37 NM_010001 Cyp2c37 brown
AK081993 AK081993 AK081993 grey
E130202H07Rik AK053684 E130202H07Rik grey
BB551773 BB551773 BB551773 black
Pik3c2b XM_001001599 Pik3c2b grey
Adam3 NM_009619 Adam3 coral2
Alx4 NM_007442 Alx4 darkolivegreen
Rbm28 NM_026650 Rbm28 plum3
ENSMUST00000072916 ENSMUST00000072916 ENSMUST00000072916 darkorange
1810046J19Rik NM_025559 1810046J19Rik brown2
AK051906 AK051906 AK051906 blue
Cdk4 NM_009870 Cdk4 plum2
1700001C19Rik NM_029296 1700001C19Rik grey
Emcn NM_016885 Emcn black
TC1462532 TC1462532 TC1462532 ivory
Grinl1a NM_178602 Grinl1a grey
Olfr1230 NM_146789 Olfr1230 darkolivegreen
Hfe NM_010424 Hfe yellowgreen
ENSMUST00000023022 ENSMUST00000023022 ENSMUST00000023022 grey
2410016F19Rik NM_026113 2410016F19Rik grey
A630023P12Rik NM_173766 A630023P12Rik salmon
1810010G06Rik XM_486167 1810010G06Rik magenta
Palld AK052489 Palld red
LOC638803 XM_992750 LOC638803 grey
AK039098 AK039098 AK039098 coral3
5830411K02Rik AK017920 5830411K02Rik grey
TC1486351 TC1486351 TC1486351 grey
Olfr551 NM_146755 Olfr551 skyblue2
BC025885 BC025885 BC025885 grey
AK041924 AK041924 AK041924 grey
2210409D07Rik AK008868 2210409D07Rik grey
9430013L17Rik AK020414 9430013L17Rik royalblue
Sertad3 NM_133210 Sertad3 lightcoral
LOC670529 XR_003007 LOC670529 grey
AK007258 AK007258 AK007258 white
Whsc1 XM_898331 Whsc1 grey
Rnase4 NM_021472 Rnase4 grey60
Dpp10 NM_199021 Dpp10 white
E430034L04Rik NM_011816 E430034L04Rik grey
Tmem130 NM_177735 Tmem130 cyan
ENSMUST00000043618 ENSMUST00000043618 ENSMUST00000043618 skyblue3
Il18rap NM_010553 Il18rap red
AK042781 AK042781 AK042781 blue
Vnn1 NM_011704 Vnn1 grey
ENSMUST00000089286 ENSMUST00000089286 ENSMUST00000089286 turquoise
AK048431 AK048431 AK048431 orange
Pigy NM_025574 Pigy darkseagreen3
Tinf2 NM_145705 Tinf2 lightgreen
Ncoa7 BC076623 Ncoa7 greenyellow
Gstm2 NM_008183 Gstm2 skyblue
Gtf3c3 NM_001033194 Gtf3c3 yellow
4930444A02Rik NM_029037 4930444A02Rik grey
AK037326 AK037326 AK037326 bisque4
Egr3 NM_018781 Egr3 grey
2010309G21Rik AK008551 2010309G21Rik grey
Rtn4ip1 NM_130892 Rtn4ip1 grey
Vezf1 NM_016686 Vezf1 grey60
Nrip1 NM_173440 Nrip1 grey
Ranbp2 NM_011240 Ranbp2 lightcoral
NAP058594-1 NAP058594-1 NAP058594-1 darkolivegreen
2900080J11Rik AK087612 2900080J11Rik blue
Lztr1 NM_025808 Lztr1 lavenderblush2
AK047444 AK047444 AK047444 grey
Klra12 NM_010646 Klra12 blue2
4732454E20Rik AK028763 4732454E20Rik grey
Xlr5d BC051681 Xlr5d sienna4
Crispld2 NM_030209 Crispld2 grey
Olfr794 NM_146378 Olfr794 grey
AK042960 AK042960 AK042960 grey
LOC432939 AK038948 LOC432939 grey
AK082634 AK082634 AK082634 grey
Crisp3 NM_009639 Crisp3 grey
Prkx NM_016979 Prkx greenyellow
ENSMUST00000071087 ENSMUST00000071087 ENSMUST00000071087 tan
Rap2ip NM_016759 Rap2ip darkolivegreen
5830415B17Rik AK017930 5830415B17Rik grey
Pacs1 NM_153129 Pacs1 darkmagenta
Peg3 NM_008817 Peg3 grey
Zfp687 NM_030074 Zfp687 grey
Pmpca NM_173180 Pmpca grey
Fastkd5 NM_198176 Fastkd5 grey
Rpl14 NM_025974 Rpl14 darkorange
Hmox2 NM_010443 Hmox2 grey
AK028816 AK028816 AK028816 grey
A_52_P861158 A_52_P861158 A_52_P861158 grey
Arl2 NM_019722 Arl2 grey
Shank3 AJ245904 Shank3 darkslateblue
AK088163 AK088163 AK088163 grey
Cyp7b1 NM_007825 Cyp7b1 firebrick4
4930573C08Rik AK016287 4930573C08Rik turquoise
NAP057219-1 NAP057219-1 NAP057219-1 grey
Ercc2 NM_007949 Ercc2 turquoise
Gsg2 NM_010353 Gsg2 darkseagreen3
AK052096 AK052096 AK052096 grey
Sema4f NM_011350 Sema4f yellow
Oxa1l NM_026936 Oxa1l steelblue
Dbil5 NM_021294 Dbil5 grey
Cldnd1 NM_171826 Cldnd1 skyblue3
D5Wsu178e AK122544 D5Wsu178e grey
NAP092588-001 NAP092588-001 NAP092588-001 grey
Kif1b NM_207682 Kif1b grey60
4930520O04Rik AK040958 4930520O04Rik grey
2310067E19Rik NM_172427 2310067E19Rik grey60
2600005O03Rik NM_183089 2600005O03Rik yellow
Tinag NM_012033 Tinag black
Oma1 NM_025909 Oma1 grey
A930041I02Rik NM_178778 A930041I02Rik grey
Egln2 NM_053208 Egln2 grey
Scn4a NM_133199 Scn4a white
1300012G16Rik NM_023625 1300012G16Rik grey
1810047C23Rik NM_138668 1810047C23Rik darkmagenta
Pias1 NM_019663 Pias1 grey
AK037475 AK037475 AK037475 grey
Ica1 NM_010492 Ica1 yellow3
Nol11 NM_133702 Nol11 grey
Fes NM_010194 Fes red
1700014D06Rik AK005975 1700014D06Rik grey
AK080157 AK080157 AK080157 purple
Olfr374 NM_146338 Olfr374 skyblue1
Figla NM_012013 Figla grey
Chtf18 NM_145409 Chtf18 yellow
Rbm12b NM_028226 Rbm12b grey
Slc39a2 NM_001039676 Slc39a2 darkolivegreen
Spcs1 NM_026911 Spcs1 royalblue
Tox NM_145711 Tox salmon
NAP028715-1 NAP028715-1 NAP028715-1 yellow3
Sfxn5 NM_178639 Sfxn5 grey
Lrrc47 NM_201226 Lrrc47 steelblue
Tmem14a NM_029398 Tmem14a green
Zfp597 NM_001033159 Zfp597 orange
Slamf6 NM_030710 Slamf6 salmon
Sspo NM_173428 Sspo grey
Cts3 NM_026906 Cts3 grey
Idua NM_008325 Idua darkolivegreen
Jarid1b NM_152895 Jarid1b grey
Kcnk12 NM_199251 Kcnk12 magenta
Pcdh8 NM_021543 Pcdh8 grey
1700056I18Rik AK006813 1700056I18Rik grey
Rtdr1 AK017008 Rtdr1 magenta
Agt NM_007428 Agt sienna3
Olfr126 NM_146890 Olfr126 blue
Grm8 NM_008174 Grm8 grey
AK043717 AK043717 AK043717 grey
Tnfrsf19 NM_013869 Tnfrsf19 darkslateblue
NAP027859-1 NAP027859-1 NAP027859-1 grey
Cox10 NM_178379 Cox10 turquoise
Rrbp1 XM_622097 Rrbp1 lightcyan
Olfr1366 NM_146283 Olfr1366 skyblue2
4930566A11Rik NM_029468 4930566A11Rik grey
Rbm3 BC106176 Rbm3 grey
Edaradd NM_133643 Edaradd grey
4930547N16Rik NM_029249 4930547N16Rik blue
4921533L14Rik NM_026604 4921533L14Rik grey
Ranbp3 NM_027933 Ranbp3 plum2
Olfr975 NM_146828 Olfr975 skyblue2
Psrc1 NM_019976 Psrc1 darkslateblue
2810008D09Rik AK035703 2810008D09Rik yellow
Zfp386 AK220544 Zfp386 grey
AK078633 AK078633 AK078633 grey
AK085763 AK085763 AK085763 grey
1110025D03Rik AK003910 1110025D03Rik turquoise
Irf7 NM_016850 Irf7 greenyellow
NAP026611-1 NAP026611-1 NAP026611-1 blue
TC1454581 TC1454581 TC1454581 grey
Adam18 NM_010084 Adam18 lightyellow
Lrfn5 AK083920 Lrfn5 grey
Tram1l1 NM_146140 Tram1l1 grey
Mapk7 NM_011841 Mapk7 grey
B4galt4 NM_019804 B4galt4 skyblue
Rnf2 NM_011277 Rnf2 grey
4930511M11Rik NM_029141 4930511M11Rik grey
Tmem18 NM_172049 Tmem18 lightcyan
Serpina5 NM_172953 Serpina5 turquoise
Tecta NM_009347 Tecta grey
Spib NM_019866 Spib coral1
Paics NM_025939 Paics greenyellow
Cpb1 NM_029706 Cpb1 sienna3
Fpr-rs2 NM_008039 Fpr-rs2 red
Serhl NM_023475 Serhl grey
Pak3 NM_008778 Pak3 blue
Cpa3 NM_007753 Cpa3 grey
Glt8d2 NM_029102 Glt8d2 grey
Edf1 NM_021519 Edf1 grey
4930403J07Rik AK015063 4930403J07Rik ivory
D5Ertd40e NM_001010825 D5Ertd40e grey
Pex14 NM_019781 Pex14 grey
Lrrc3 NM_145152 Lrrc3 grey
Nr2c1 NM_011629 Nr2c1 grey
AK172266 AK172266 AK172266 grey
AK041888 AK041888 AK041888 turquoise
Dnmt1 NM_010066 Dnmt1 lavenderblush2
Cbx2 NM_007623 Cbx2 lightyellow
Gga3 NM_173048 Gga3 steelblue
Slc2a6 NM_172659 Slc2a6 red
BM939341 BM939341 BM939341 grey
Ormdl3 NM_025661 Ormdl3 grey60
Tusc1 NM_026954 Tusc1 grey
AY172399 AY172399 AY172399 grey
AK012975 AK012975 AK012975 turquoise
Nudcd3 NM_173748 Nudcd3 grey
1700011J10Rik NM_183265 1700011J10Rik grey
Phf23 NM_030064 Phf23 grey
Wdr8 NM_021499 Wdr8 grey
BC027061 NM_183165 BC027061 grey
AK081747 AK081747 AK081747 darkorange
Clk1 NM_009905 Clk1 floralwhite
2810030E01Rik AK141728 2810030E01Rik darkorange2
Ms4a5 NM_183190 Ms4a5 white
AW491445 NM_134154 AW491445 salmon
Atp13a1 NM_133224 Atp13a1 greenyellow
TC1517658 TC1517658 TC1517658 grey
4933405I11Rik NM_183101 4933405I11Rik grey
LOC434197 NM_001013811 LOC434197 salmon
2410141K09Rik NM_183119 2410141K09Rik blue
Pgf NM_008827 Pgf grey
Ttc22 NM_177667 Ttc22 grey
Sos2 XM_127051 Sos2 grey
Mea1 NM_010787 Mea1 grey
6330530A05Rik NM_172383 6330530A05Rik darkseagreen3
AK084472 AK084472 AK084472 grey
Smarce1 NM_020618 Smarce1 lightcyan
NAP000142-003 NAP000142-003 NAP000142-003 white
4930408O17Rik BY714660 4930408O17Rik white
Gabpb1 AK075646 Gabpb1 grey
Pten NM_008960 Pten grey
Olfr1126 NM_146837 Olfr1126 skyblue1
D630039A03Rik NM_178727 D630039A03Rik mediumorchid
Olfr1204 NM_146463 Olfr1204 grey
Olfr32 NM_010980 Olfr32 skyblue1
Cxcl12 NM_013655 Cxcl12 lightcyan
1200015A19Rik NM_026388 1200015A19Rik salmon
4930572J05Rik NM_198607 4930572J05Rik grey
9030622M22Rik AK018564 9030622M22Rik grey
1700080O16Rik XM_135858 1700080O16Rik grey
Sc5d NM_172769 Sc5d grey
Rdh16 NM_009040 Rdh16 turquoise
Tuft1 NM_011656 Tuft1 grey
Edg6 NM_010102 Edg6 grey
Kifc2 NM_010630 Kifc2 darkolivegreen4
4930413O22Rik BC019581 4930413O22Rik grey
Ttc21b XM_899621 Ttc21b grey
Lrrc51 BC025128 Lrrc51 magenta
Figf NM_010216 Figf black
Hdgfl1 NM_008232 Hdgfl1 turquoise
AK041181 AK041181 AK041181 grey
Metap1 NM_175224 Metap1 royalblue
Ech1 NM_016772 Ech1 lightcoral
1700030F18Rik BC048613 1700030F18Rik ivory
5430432M24Rik NM_028666 5430432M24Rik lightsteelblue
LOC329575 NM_001024849 LOC329575 grey
Tspan3 NM_019793 Tspan3 brown4
Rp1hl1 AJ491325 Rp1hl1 lightsteelblue
AK038277 AK038277 AK038277 grey
Prss8 NM_133351 Prss8 tan
Rnf183 NM_153504 Rnf183 darkgrey
2610207F23Rik XM_982400 2610207F23Rik orange
Tmem66 NM_026432 Tmem66 grey
Ccbe1 BC103803 Ccbe1 grey
TC1542803 TC1542803 TC1542803 lightsteelblue
Mapk4 NM_172632 Mapk4 grey
AK089407 AK089407 AK089407 grey
Lass4 NM_026058 Lass4 saddlebrown
C730024G19Rik XM_132975 C730024G19Rik grey
Dyx1c1 NM_026314 Dyx1c1 magenta
Dnajc17 AK006322 Dnajc17 grey
Taf5l NM_133966 Taf5l coral
Suclg2 NM_011507 Suclg2 grey
Akr1b3 NM_009658 Akr1b3 grey
AK041974 AK041974 AK041974 grey
Prlpc2 NM_023332 Prlpc2 grey
Rfx3 AK041120 Rfx3 honeydew
Olfr1338 NM_207152 Olfr1338 grey
Pak2 NM_177326 Pak2 grey
Psmb1 NM_011185 Psmb1 darkolivegreen4
Gpr177 NM_026582 Gpr177 darkseagreen4
4932438H23Rik NM_028905 4932438H23Rik grey
Krr1 NM_178610 Krr1 tan
Gprc6a NM_153071 Gprc6a grey
ENSMUST00000032928 ENSMUST00000032928 ENSMUST00000032928 grey
Tnrc15 NM_146112 Tnrc15 plum3
Hormad2 AK015939 Hormad2 grey
Acp2 NM_007387 Acp2 green
Olfr24 NM_146606 Olfr24 skyblue1
Pcdhb3 NM_053128 Pcdhb3 black
A530064D06Rik NM_178796 A530064D06Rik grey
ENSMUST00000101240 ENSMUST00000101240 ENSMUST00000101240 indianred4
Cdh13 NM_019707 Cdh13 skyblue
Rarres2 NM_027852 Rarres2 grey
Armc2 AK011447 Armc2 grey
Ncoa5 NM_144892 Ncoa5 plum2
A_52_P981004 A_52_P981004 A_52_P981004 grey
Hyls1 BC035953 Hyls1 turquoise
1700012C08Rik AK005894 1700012C08Rik magenta
1810013D15Rik AK007475 1810013D15Rik darkolivegreen
AK082378 AK082378 AK082378 grey
Sprrl9 NM_026335 Sprrl9 turquoise
4930455B06Rik XM_127913 4930455B06Rik turquoise
A930017K11Rik NM_175505 A930017K11Rik grey
Olfr190 NM_146397 Olfr190 darkolivegreen
NAP123201-1 NAP123201-1 NAP123201-1 grey
Olfr435 NM_146653 Olfr435 darkolivegreen
Dync1li1 NM_146229 Dync1li1 grey
[truncated: 565,401 more chars]
