# Supplementary material for: Altered transcriptional responses in the lungs of aged mice after influenza infection
Source: Immun Ageing. 2022 Jun 1;19:27. doi: 10.1186/s12979-022-00286-9 (PMC9158162; doi:10.1186/s12979-022-00286-9)
Supplement: Supplementary file 5 — Additional file 5: Table S2 [file 12979_2022_286_MOESM5_ESM.csv]

genename	array_express.SystematicName.probes2annot.	moduleColorsAutomatic	kMElightpink3	kMEdarkslateblue	kMEdarkorange	kMEpurple	kMElightgreen	kMElightpink4	kMEblue2	kMEsalmon2	kMEyellow4	kMEskyblue1	kMEskyblue2	kMEsalmon	kMEtan	kMEmediumpurple3	kMElightsteelblue1	kMEmediumpurple2	kMEplum1	kMEivory	kMEmidnightblue	kMEorange	kMEorangered4	kMEskyblue	kMEviolet	kMEred	kMEturquoise	kMEdarkseagreen4	kMEyellow	kMElightcyan1	kMEmaroon	kMEindianred4	kMEgreen	kMElightcyan	kMEmagenta	kMEthistle2	kMEthistle	kMEdarkolivegreen4	kMEnavajowhite2	kMEfirebrick4	kMEpalevioletred2	kMEdarkgreen	kMEpalevioletred3	kMEmediumorchid	kMEwhite	kMElavenderblush3	kMEnavajowhite1	kMEbisque4	kMEthistle1
Snrpd1	AK017788	saddlebrown	-0.137288494	0.076723866	-0.02222973	-0.336661225	-0.634384628	-0.789016419	-0.481508149	-0.520872417	-0.273857109	-0.27315869	-0.466766233	-0.288331545	-0.576247267	-0.145708529	-0.281588489	-0.271454545	-0.104885606	-0.375269735	-0.527403256	-0.657277198	-0.540998235	-0.490766315	-0.573470021	-0.558344693	-0.744562453	-0.485233947	-0.483630537	-0.333516012	-0.435130903	-0.780284482	-0.83169056	-0.869451803	-0.726114851	-0.80915312	-0.084430832	-0.818141187	-0.881956964	-0.634043836	-0.766353971	-0.588959547	-0.671815269	-0.609353435	-0.325554378	0.015506268	0.020816033	-0.307413622	-0.128748087
Rhot1	AK043323	grey	-0.061038858	-0.35134598	-0.189960953	-0.049208542	0.193055052	0.477364482	0.133024801	0.207775095	-0.055049983	0.323341526	0.203651031	0.079691644	0.277702748	-0.050340209	0.077639685	-0.004171521	-0.015181129	0.101524842	0.288395928	0.300482692	0.294627313	0.105415319	0.235423688	0.236413266	0.441989429	0.353367649	0.237871513	0.045496317	0.181944553	0.374473316	0.484597482	0.495795391	0.338558658	0.276327089	0.070671729	0.720930669	0.641817004	0.513811775	0.451895389	0.404893083	0.629255242	0.528096907	0.451756617	0.339756329	0.312660632	0.126155759	0.207359399
Ppp1r14c	AK082372	blue	0.156753517	-0.244495861	-0.07320815	0.203859798	0.587440764	0.713754771	0.270554801	0.256640051	0.054429219	0.583385461	0.482940599	0.488520351	0.7089116	0.43107981	0.54452462	0.508015502	0.240160663	0.745105207	0.852729713	0.852486305	0.814570528	0.682492243	0.628036436	0.736006759	0.864233146	0.669918215	0.616067435	0.526052649	0.472576605	0.734410192	0.87939759	0.807980081	0.658370914	0.688015085	-0.043555519	0.72130662	0.814777551	0.769850176	0.75914447	0.369619481	0.427168722	0.404474151	0.065999186	0.22520808	0.048190308	0.480793564	0.210957649
Pdzd11	AK032327	yellow4	0.401950439	0.718888938	0.694776341	0.755333179	0.450769425	0.303653266	0.359137474	0.516894939	0.728175974	0.027250584	-0.235421569	-0.214547001	-0.109071652	-0.023954796	0.11811287	0.051742498	-0.062926028	0.239590052	-0.093122164	0.089497757	0.10887079	0.142618884	0.241181735	0.141528753	-0.000566772	-0.074950191	-3.82E-05	0.230166083	0.043096141	0.078060073	-0.023080059	0.039738672	-0.112501265	-0.080052264	-0.468884525	-0.231532438	-0.110100289	-0.190707812	-0.134521137	-0.024152838	-0.255145412	-0.184555	-0.209578703	-0.229518558	-0.128697821	0.202053723	0.117361148
Dntt	NM_009345	grey	-0.37505909	-0.221904052	-0.299952758	-0.286582336	-0.432095832	-0.289894126	-0.07162003	-0.13996168	-0.152104335	-0.232398241	-0.484615348	-0.295784032	-0.38493665	-0.287341241	-0.231218851	-0.305762797	-0.296352055	-0.196606205	-0.151065101	-0.296686581	-0.217432367	-0.335987964	-0.461055814	-0.361428859	-0.402192188	-0.449831249	-0.478476986	-0.109421603	0.017711092	-0.27216473	-0.322878629	-0.191416148	-0.481505024	-0.397515132	0.068025224	-0.267786796	-0.366954844	0.001398184	-0.166182197	-0.018141696	-0.188757256	0.036574332	0.128116304	0.148558315	0.150827615	0.087497306	0.122476394
Gnptab	L36434	lightgreen	-0.323119917	-0.415817737	-0.413766489	-0.658591124	-0.733656626	-0.706435482	-0.656642019	-0.516101318	-0.546836461	-0.247561639	-0.357648479	-0.203439302	-0.490646498	-0.101761564	-0.364633595	-0.229791102	-0.12905104	-0.350625871	-0.344073698	-0.546798189	-0.531633688	-0.51282557	-0.682436501	-0.578732766	-0.648155749	-0.450179113	-0.482242582	-0.350482061	-0.350158662	-0.685612689	-0.642971368	-0.618236693	-0.586874125	-0.651715459	0.214696294	-0.50418032	-0.597691838	-0.259792747	-0.341057789	-0.234010593	-0.256221102	-0.249235998	-0.04653378	-0.059777629	-0.094265158	-0.427473136	-0.304514037
Nudt6	NM_153561	grey	0.032352171	-0.310659902	-0.191205853	-0.435440649	-0.352575375	-0.56556788	-0.567232824	-0.566277541	-0.549059434	0.011166532	0.07434461	0.31315852	0.042876467	0.365142281	0.235176693	0.322747883	0.352073775	0.102954354	0.114960763	-0.095657818	0.023161705	0.023278091	-0.161253826	-0.035216579	-0.173919583	0.087822838	0.055432012	0.073584646	-0.110258056	-0.401626376	-0.245980978	-0.40889233	-0.255192523	-0.307694289	0.191764732	-0.375096293	-0.367064336	-0.120606197	-0.302202864	-0.409043401	-0.487004028	-0.392079385	-0.399052886	-0.12056766	-0.167117204	-0.143114272	-0.296253391
Abtb2	AK041486	pink	-0.240899471	0.110983188	-0.051858997	-0.280846588	-0.641495281	-0.722815635	-0.236082664	-0.337236739	-0.193079549	-0.644834406	-0.502082513	-0.440702907	-0.627625038	-0.449943403	-0.352964453	-0.456634074	-0.142824001	-0.689384355	-0.712418245	-0.768729112	-0.569786542	-0.619604503	-0.591673801	-0.636830577	-0.77933105	-0.648237883	-0.632616052	-0.292840633	-0.138115989	-0.550919814	-0.74779415	-0.657603435	-0.641082966	-0.571911422	0.079824995	-0.66549077	-0.787024451	-0.646226171	-0.769235339	-0.382420851	-0.507313315	-0.235477217	-0.02047496	-0.125719984	0.027367561	-0.268175697	-0.045686623
Nkx2-6	NM_010920	cyan	-0.143083976	0.045152286	-0.103435552	0.053726035	0.042589518	0.153171497	0.291537132	0.096525056	0.184918983	-0.097664228	-0.230875554	-0.131621964	-0.096662311	-0.068728875	-0.175137083	-0.12057405	-0.304271075	0.117212709	0.139972942	0.118097553	-0.015284439	0.070137628	-0.06101042	-0.040226299	0.021185791	-0.107557058	-0.084328565	-0.033643478	0.028478385	0.107109896	0.070096366	0.13193541	-0.082160165	0.068744495	-0.255706113	-0.031798166	0.057612956	0.140943702	0.239706753	0.121096968	0.091605114	0.034456324	0.012359216	-0.056454716	-0.139400558	-0.019380231	-0.056383593
Zfp533	AK033075	turquoise	0.293912672	-0.146827456	0.049864036	0.215076988	0.491586246	0.473216148	0.185910565	0.08675945	-0.06187965	0.593316922	0.635216607	0.525689591	0.731153236	0.402675865	0.60115513	0.616272354	0.475219213	0.652044036	0.776367665	0.807735774	0.756049273	0.603062666	0.615679918	0.76602208	0.776837714	0.726737585	0.600841215	0.696095522	0.64766715	0.739169867	0.815576597	0.700030774	0.746991251	0.698009371	0.070916111	0.565785644	0.615257948	0.602665179	0.404868693	0.108175377	0.11948128	0.352818984	-0.039119012	0.062753525	0.072932718	0.533713418	0.221968219
Ccdc52	AK040970	mediumpurple2	0.466411813	-0.242592981	0.082991631	0.001779042	0.343658088	0.067107842	-0.290719968	-0.252250207	-0.380348817	0.452461698	0.790745862	0.697206152	0.743275918	0.741785587	0.654337598	0.838818987	0.762337874	0.536890099	0.533148876	0.59461974	0.525216695	0.615335643	0.570677417	0.701038812	0.631356125	0.810223482	0.770365085	0.534176297	0.244782849	0.350247224	0.503183485	0.277923466	0.647661679	0.543956928	0.132259975	0.296546899	0.396612486	0.199021146	0.120074909	-0.205460037	-0.081875232	-0.068019145	-0.39679794	-0.080100243	-0.2170704	0.026388992	-0.326169397
Ddx25	NM_013932	grey	0.21020015	-0.135333515	0.032667597	-0.155538746	-0.268143811	-0.428868751	-0.40352292	-0.344429538	-0.369460607	-0.121944218	0.058312041	-0.009368645	-0.076755808	0.100144635	0.116240859	0.252088347	0.33317071	0.037441217	-0.054304693	-0.036832146	-0.046886791	-0.129917129	-0.202238753	-0.010617683	-0.201187733	-0.063755032	-0.102769673	0.350476753	0.344206214	0.009693191	-0.138203621	-0.147194691	-0.02360004	-8.49E-06	0.073698285	-0.382189717	-0.359296955	-0.158064868	-0.361133801	-0.309389004	-0.471149496	-0.053413564	-0.231456882	-0.470037301	-0.407065814	-0.259265102	-0.384964045
Xpo5	NM_028198	grey	-0.483749017	-0.236920722	-0.316387892	-0.228879268	-0.327512933	0.045303588	0.183692097	0.217843854	0.081787445	0.255518518	-0.485014362	-0.468057415	-0.504943812	-0.509230145	-0.453419995	-0.510889397	-0.600184504	-0.225610961	-0.183830958	-0.319488459	-0.26318364	-0.457719108	-0.515817428	-0.45803958	-0.372286069	-0.463379801	-0.527079253	-0.398324066	-0.184849039	-0.328714635	-0.208578867	-0.052412975	-0.334133289	-0.547153747	0.08764505	0.101965362	-0.093731834	0.294936606	0.164300513	0.380157707	0.222916554	0.290647149	0.551220681	0.3665676	0.540141264	0.149709754	0.498271941
Phr1	AK081652	blue	0.053654368	0.133097617	0.099934118	-0.187491609	-0.446378864	-0.702350262	-0.409393321	-0.399268696	-0.247802615	-0.589563293	-0.19578161	-0.218517322	-0.371148166	-0.055003423	-0.219213663	-0.092379407	0.154569677	-0.496659891	-0.610080172	-0.552751211	-0.556993446	-0.363695981	-0.364063007	-0.36203425	-0.563087011	-0.328118045	-0.2709105	-0.179105947	-0.261720804	-0.478560369	-0.656934588	-0.630227328	-0.405966729	-0.335721055	0.035657659	-0.628424432	-0.670007715	-0.721980773	-0.738481604	-0.505957228	-0.518989252	-0.419387374	-0.305760753	-0.233145759	-0.168791507	-0.504565487	-0.388834175
Dlgap2	NM_172910	cyan	-0.183274799	0.190043608	-0.040066632	0.102170094	0.027386045	0.128153741	0.325434878	0.076949305	0.277758078	0.008339284	-0.387711147	-0.233274507	-0.210455052	-0.083101814	-0.268189024	-0.23519575	-0.472016774	0.130644734	0.151511145	0.068103719	-0.085229842	0.082893866	-0.094601808	-0.090430804	-0.056718578	-0.167652994	-0.14471824	-0.1448286	-0.177836597	-0.05980569	-0.059187679	-0.026825608	-0.229427584	-0.139091443	-0.450285212	-0.127712839	-0.094069193	0.082017525	0.142667566	-0.001626754	-0.058863275	-0.184516511	-0.082428099	0.225560037	0.164284598	0.12836537	0.186155771
Ngp	NM_008694	grey	-0.211611656	-0.161184559	-0.232774734	-0.392656319	-0.480445542	-0.364258323	-0.374083528	-0.23687864	-0.24881478	-0.212610478	-0.216208405	-0.320638257	-0.443852225	-0.295664076	-0.482663991	-0.340963726	-0.211591024	-0.392667491	-0.393390505	-0.440176347	-0.54856507	-0.567157514	-0.53165504	-0.497311409	-0.482902508	-0.377030638	-0.392986951	-0.385378979	-0.307507061	-0.361266596	-0.445947	-0.388750984	-0.323371277	-0.371258118	0.242852757	-0.24944753	-0.345784856	-0.215648262	-0.16810605	-0.010053497	0.062264812	-0.030646746	0.175097863	-0.149158966	-0.030222902	-0.51358153	-0.15200238
Mafb	NM_010658	pink	-0.228309783	-0.1156506	-0.186822451	-0.444062641	-0.683736607	-0.777396713	-0.468624921	-0.44015252	-0.392274202	-0.636646744	-0.398424156	-0.293532805	-0.532767614	-0.244422454	-0.292015546	-0.303072349	-0.026620086	-0.589853177	-0.599918932	-0.686519804	-0.542391644	-0.540916827	-0.586541771	-0.581117135	-0.719063768	-0.549668223	-0.532587774	-0.256717496	-0.159786116	-0.584545029	-0.704838288	-0.632913905	-0.606409966	-0.52682609	0.115552452	-0.624131208	-0.710854486	-0.55131502	-0.646676215	-0.347453435	-0.446392725	-0.238303571	-0.072002397	-0.21883383	-0.166335206	-0.411195899	-0.293872624
4933413J09Rik	AK087762	cyan	-0.154695207	-0.103156448	-0.214853851	-0.133140727	-0.087125104	0.036801197	0.058682433	-0.184365745	-0.07279564	0.147632001	-0.083232973	0.009905883	0.004885937	0.019166916	-0.086296126	-0.006308449	-0.151443422	0.263535779	0.29916029	0.210258175	0.084373261	0.051040721	-0.05731302	0.041359022	0.075926714	0.091232305	-0.001213021	0.070143291	0.058515472	0.069929243	0.092761678	0.048483473	-0.056333613	-0.048742264	-0.312831983	0.004009395	0.03046638	0.23784154	0.144869902	-0.053596439	0.012713656	-0.028952591	-0.045142392	0.156504263	0.049045657	-0.011546695	-0.022607485
Insig2	AK036292	grey	0.421483956	-0.306993798	0.082219704	-0.055989136	0.179421933	-0.033606157	-0.407245105	-0.298769883	-0.443090412	0.248425613	0.624812079	0.493372233	0.537301005	0.570067869	0.608577283	0.700285398	0.741911265	0.382544863	0.340846272	0.432479546	0.482635899	0.426668258	0.418021743	0.552061126	0.460890743	0.63822797	0.584086031	0.572598794	0.383718167	0.303147652	0.381087066	0.181159868	0.497182031	0.444339551	0.065522123	0.204856356	0.269964556	0.082363159	-0.059157815	-0.263359778	-0.132968335	-0.029451376	-0.328858874	-0.201069625	-0.36742559	-0.187633178	-0.462688997
Zc3h10	AK031312	thistle1	-0.257484129	0.049289014	-0.102475883	0.131667464	0.122369939	0.413566616	0.514551389	0.415759279	0.349192596	0.165809118	-0.338655467	-0.252255386	-0.138832583	-0.339415383	-0.147944607	-0.3718221	-0.517423449	0.005196105	0.15613488	0.059456118	0.155228069	-0.006684211	-0.018646251	-0.060102721	0.061915473	-0.225070011	-0.226248828	-0.133770553	0.139879414	0.157031016	0.209321947	0.351468774	-0.064389957	-0.038670408	-0.073627304	0.340907485	0.231230041	0.46440723	0.394993871	0.466651725	0.271693559	0.413309621	0.473721699	0.50976896	0.69633459	0.699798273	0.875457291
Ncor1	AK052753	lightpink4	0.467712737	0.391754496	0.485899584	0.690915662	0.752242814	0.835862275	0.480585484	0.676098492	0.644226565	0.413439407	0.201285537	0.05653611	0.333639972	0.0780637	0.111629265	0.152838386	-0.08940116	0.468295092	0.415255327	0.577077851	0.366477176	0.376954181	0.538105987	0.456521617	0.566418161	0.368477801	0.369012188	0.237720743	0.175774098	0.600374033	0.605792025	0.641037465	0.452410798	0.436104145	-0.413944424	0.514515269	0.642987139	0.445978968	0.578789588	0.454004966	0.477306578	0.324577746	0.157343792	-0.006601454	0.025450701	0.227818209	0.193073441
Man2b1	AK054315	blue	-0.349209409	-0.162498525	-0.324790775	-0.530278808	-0.752387021	-0.684775392	-0.327993286	-0.429230547	-0.382989096	-0.584864862	-0.33428375	-0.317271235	-0.543178168	-0.503221233	-0.544379777	-0.465567931	-0.199205785	-0.658630055	-0.519229983	-0.64150542	-0.673499661	-0.753399217	-0.723140082	-0.686091355	-0.722017278	-0.584999325	-0.654038069	-0.353504217	-0.139718996	-0.448695585	-0.620004628	-0.528007318	-0.50435791	-0.449650954	0.119968646	-0.472898577	-0.617011598	-0.368868034	-0.467412425	-0.188620501	-0.157350073	-0.023419721	0.179419668	-0.171772504	-0.087568797	-0.553813686	-0.26778317
Josd3	NM_029248	grey	0.019896078	0.359192473	0.240735884	0.322811482	0.039741427	-0.00802474	0.243688763	0.103705993	0.325886482	-0.012187228	-0.139182525	-0.310179807	-0.218242609	-0.061662881	-0.162457584	0.057636149	-0.075408198	0.14343989	-0.137376863	0.039570999	-0.172051905	-0.038115535	-0.090759517	0.021344016	-0.15478935	-0.112552132	-0.100926501	0.187224316	0.017440247	0.03022921	-0.164455809	-0.081901736	-0.011788927	-0.045724069	-0.189262247	-0.360809996	-0.268909875	-0.269809388	-0.238636097	-0.229070625	-0.302485258	-0.245131412	-0.266116452	-0.291120546	-0.315746979	-0.232637612	-0.261497733
Fancm	AK079370	grey	-0.110768954	-0.382582387	-0.302622487	-0.282713562	-0.016191407	-0.00455375	-0.228118649	-0.124217148	-0.31546019	0.220458941	0.251683596	0.461201134	0.341617688	0.220045827	0.289906627	0.14414815	0.185999591	0.098989361	0.204047991	0.090759202	0.258518692	0.143877568	0.100526354	0.09864453	0.178485997	0.125594495	0.119335766	0.017165157	0.102992759	-0.004741395	0.176926461	0.137279862	0.113205883	0.045857998	0.241962244	0.238647434	0.207401468	0.306375645	0.261744188	0.160191873	0.150819822	0.209305809	0.1242542	0.346086119	0.211441317	0.440168498	0.32624755
Tcra	U07662	plum	-0.379239355	0.024912051	-0.15644704	-0.320351934	-0.678488946	-0.575500014	-0.229198759	-0.16868764	-0.093843396	-0.535425173	-0.554756531	-0.660579105	-0.79096643	-0.635510652	-0.721313987	-0.656303676	-0.43053642	-0.746444941	-0.774254452	-0.7952584	-0.835076554	-0.821838621	-0.771437088	-0.796906564	-0.853216808	-0.764758952	-0.765683714	-0.519957061	-0.343400953	-0.590489197	-0.774602058	-0.609252366	-0.585823672	-0.609661224	0.09684614	-0.516333855	-0.676930381	-0.513823259	-0.530381639	-0.122136724	-0.143272629	-0.098360371	0.223953842	-0.116721647	0.034088969	-0.469657921	-0.148339699
Pik3r3	NM_181585	red	0.406099385	0.008250492	0.186723566	0.305370338	0.541861268	0.410494311	0.129275617	-0.058438834	-0.022163046	0.511826657	0.606676823	0.60023636	0.775713435	0.611169853	0.755295627	0.771257255	0.608947526	0.825153611	0.773134523	0.849852195	0.844199643	0.713819028	0.729797444	0.88485647	0.811144003	0.83822677	0.751028858	0.764505215	0.535349172	0.670136487	0.709311518	0.527231673	0.608791928	0.631399309	-0.192175323	0.36524164	0.486359784	0.386914399	0.229428648	-0.177205888	-0.090606958	0.010015074	-0.368038195	0.160629218	-0.009074149	0.348039023	0.031185378
B3gnt4	NM_198611	magenta	0.289093296	0.107673915	0.169117211	0.392212076	0.610876701	0.485392801	0.415894555	0.164970361	0.139246289	0.428867018	0.717290647	0.547524396	0.749928572	0.415306138	0.534860364	0.635680691	0.466533675	0.629941449	0.691157129	0.809913813	0.649848029	0.699908155	0.674151068	0.775464134	0.771218516	0.700204032	0.643057777	0.678947492	0.545484567	0.771786145	0.777539026	0.649135203	0.869230728	0.872593183	-0.054094114	0.413177517	0.554149735	0.373588203	0.369387393	0.014158033	0.062841599	0.143796156	-0.232194865	-0.142148497	-0.254635491	0.310206287	-0.062329744
Setbp1	NM_053099	darkviolet	-0.220267351	-0.031997468	-0.111771471	0.189338212	0.314386374	0.495790304	0.497460624	0.422199895	0.316524089	0.288953613	-0.124259654	-0.031599392	0.124098409	-0.017850786	0.17193669	-0.075408446	-0.276392432	0.229422049	0.266009481	0.243428235	0.406584445	0.292704451	0.237083115	0.19740107	0.30899804	0.02126282	0.087362103	0.018224189	0.150436218	0.2455511	0.365127933	0.450049385	0.112526456	0.146948329	0.098063896	0.395835714	0.396475799	0.450723296	0.485967412	0.432952773	0.232378452	0.305867296	0.265655826	0.318224749	0.370547006	0.718092962	0.600262325
Tmtc3	NM_001033332	grey	-0.08811547	-0.120968133	-0.106001775	0.047467383	0.240622099	0.358302894	0.178967888	0.071044518	0.051008048	0.390447297	0.070929223	0.239548462	0.310913084	0.187502532	0.380815571	0.092079621	0.010004749	0.36651989	0.359637436	0.296372736	0.565502908	0.340203028	0.338165347	0.318892145	0.39650897	0.264848361	0.260684748	0.104937684	0.175657783	0.204646507	0.352474548	0.293192201	0.111985502	0.077811471	0.004763477	0.366414545	0.353874282	0.390494362	0.300906535	0.118431979	0.113375459	0.115660523	0.066864725	0.616208732	0.529263077	0.665251102	0.615506862
Lysmd3	AK003980	grey	0.546789879	0.453955199	0.629706729	0.428714975	0.321702216	0.049584833	-0.116942672	0.137273535	0.271328631	-0.025152896	-0.008755535	-0.00597401	0.028160607	0.24151859	0.293080293	0.130895751	0.2381295	-0.014682767	-0.331151826	-0.134472977	0.082766813	0.15248159	0.346678206	0.144611135	0.036224021	0.135434045	0.268702549	-0.042016856	-0.217829461	-0.158179551	-0.152598522	-0.228021208	-0.121921644	-0.160022234	-0.242949439	-0.099119763	-0.061775032	-0.417890388	-0.361286758	-0.235342841	-0.236388463	-0.327921194	-0.267687166	0.09304015	0.194155117	0.029518582	0.112961562
9130221D24Rik	AK020284	turquoise	0.513436718	0.069517438	0.29637453	0.491304698	0.783894753	0.715671187	0.280902374	0.315094442	0.204847257	0.507695609	0.673874573	0.541352228	0.814078052	0.503613396	0.608902736	0.665312005	0.457840547	0.7345319	0.77505833	0.909458213	0.765869376	0.74782857	0.819342644	0.869820558	0.923077924	0.814311445	0.774928198	0.662297485	0.501603246	0.844661489	0.897030627	0.783973268	0.812870227	0.845742956	-0.123913042	0.629449402	0.788127591	0.533689645	0.550479348	0.209295306	0.303786179	0.283933898	-0.120630717	-0.061005007	-0.170835259	0.32793804	-0.010127104
Cdc25a	NM_007658	grey	-0.116733932	0.481249928	0.253913368	0.385942355	0.004734678	0.248296209	0.466475515	0.483589542	0.652791013	-0.158881295	-0.539532926	-0.664414058	-0.558402367	-0.640226948	-0.564429176	-0.520742946	-0.600449042	-0.14561174	-0.258372448	-0.189679661	-0.364811411	-0.462251474	-0.308014881	-0.371575112	-0.348251969	-0.447076168	-0.49499922	-0.173461769	-0.100125757	-0.01552375	-0.205371933	-0.026902913	-0.331464716	-0.316464463	-0.249895405	-0.170488564	-0.172032921	-0.066438373	-0.013426506	0.232408949	0.168733774	0.101187921	0.289680828	-0.240306754	-0.093286368	-0.243888257	0.016959985
4930534B04Rik	NM_181815	grey	0.155052628	-0.014670079	-0.019200723	-0.063778719	0.047575152	-0.076437979	-0.093968709	-0.326337397	-0.166668171	0.271973235	0.209282383	0.380085074	0.301950029	0.385376624	0.249094587	0.364587995	0.222622334	0.451849042	0.45682425	0.332378581	0.270736991	0.293241048	0.175310429	0.287717432	0.206615596	0.322350808	0.257992999	0.218933516	0.084773267	0.068196357	0.139343374	-0.008279729	0.109379478	0.067391302	-0.178901916	-0.103271975	-0.03813774	0.149843477	0.017097457	-0.302372395	-0.28035239	-0.259819293	-0.372223013	0.212386781	0.122867724	0.211706646	0.038082422
Chd7	AK172025	blue	-0.170455236	0.10556836	-0.000952646	-0.233709604	-0.603526019	-0.659011215	-0.304911755	-0.209382137	-0.126402536	-0.654030165	-0.487005378	-0.500738874	-0.679796036	-0.476198093	-0.46755448	-0.468598114	-0.191066181	-0.692346612	-0.789744117	-0.781038718	-0.680856904	-0.697699633	-0.650535881	-0.702623315	-0.825591672	-0.720324651	-0.675821049	-0.328471801	-0.165888214	-0.54489683	-0.755443217	-0.613533699	-0.60113735	-0.554829451	0.068852128	-0.639859409	-0.73197309	-0.623954623	-0.646899811	-0.229370254	-0.339585316	-0.138018164	0.06531992	-0.324328876	-0.167577178	-0.466185355	-0.241425387
Exosc1	NM_025644	grey	0.544065298	0.432535587	0.589974441	0.470203099	0.372471549	0.221971468	0.014406091	0.267968391	0.332536996	0.214823704	0.196509763	-0.005873375	0.103746392	0.073321332	0.158542185	0.146445535	0.221333217	0.098497289	-0.132915701	0.060362041	0.092506557	0.058651728	0.3414081	0.197646221	0.148026373	0.270564724	0.268438312	0.068581819	-0.057430366	0.087235522	0.080700967	0.011572424	0.169526267	-0.00922051	-0.172172782	0.065082822	0.142637592	-0.161330486	-0.162545755	-0.046289345	0.000584139	-0.066635335	-0.079828204	-0.142453701	-0.013105771	-0.046375483	-0.01140653
AI607873	XM_980696	darkturquoise	-0.296090995	-0.05868601	-0.178827386	-0.418493366	-0.640151453	-0.723513069	-0.274370206	-0.337449825	-0.297660639	-0.577338395	-0.455713354	-0.337836731	-0.58033807	-0.389915595	-0.405619876	-0.497878795	-0.244778114	-0.795319706	-0.674885125	-0.790367955	-0.650993934	-0.554409912	-0.616345318	-0.691351601	-0.750044722	-0.673892634	-0.603038963	-0.480479822	-0.322025897	-0.658475399	-0.72615106	-0.650221041	-0.606156551	-0.554000558	0.096533036	-0.523972545	-0.686518558	-0.54576328	-0.588035102	-0.238870602	-0.3623825	-0.204410247	0.071290364	-0.051619549	0.082995996	-0.274240083	-0.046324184
Csde1	AK044837	yellow4	0.286473265	0.632273328	0.578946369	0.810518421	0.735667031	0.71054895	0.627063346	0.743018156	0.86932577	0.103570697	-0.045347993	-0.083610066	0.151125022	0.020175045	0.092586745	-0.010268467	-0.191688707	0.218761144	0.024930222	0.261669187	0.187573041	0.350059183	0.498570979	0.291866589	0.354695876	0.141161094	0.279826765	0.002852337	-0.159063839	0.277188786	0.267913184	0.32923623	0.149360048	0.226065131	-0.30236299	0.281549482	0.392991941	0.017456297	0.299191841	0.301449455	0.293577923	-0.006662321	0.007904127	0.013445879	0.045656721	0.247646163	0.204644587
Zadh1	AK040396	grey	-0.139003074	0.025598936	-0.09271208	-0.237865524	-0.427367002	-0.498590141	-0.212175395	-0.596245876	-0.289985623	0.12841143	0.076802027	0.016941247	-0.103249681	-0.072782216	-0.075151888	0.05048884	0.194403895	0.036739547	-0.038302847	-0.101463589	-0.145848631	-0.269563213	-0.260996038	-0.087645481	-0.257164523	0.043182964	-0.142107805	0.101939569	0.032285601	-0.195790833	-0.308164247	-0.450354552	-0.095893442	-0.267679457	0.055779732	-0.474780263	-0.519794453	-0.30524228	-0.593548092	-0.677306117	-0.53276106	-0.434446279	-0.351366273	0.064566194	0.040011516	-0.144217858	-0.118367923
2410016O06Rik	AK078791	grey	0.206005963	-0.110127635	0.070555596	-0.08066069	0.132526248	-0.050491592	-0.244690917	-0.032336858	-0.174347502	-0.067627078	0.335716092	0.329758297	0.245031987	0.272719492	0.278727422	0.186083049	0.331436647	-0.163857698	-0.163414743	-0.108620838	0.064121522	0.148686971	0.24457615	0.07367295	0.137289048	0.222436243	0.326411452	-0.168321316	-0.21563369	-0.13844131	0.032500889	-0.092669122	0.161858546	0.128584996	0.250583659	0.186249394	0.201774419	-0.16123356	-0.000640151	0.031349093	0.145283262	-0.066468904	-0.032899304	-0.168005715	-0.151322452	-0.137802605	-0.226470194
Itgb3bp	AK088352	grey	0.361109016	-0.038685344	0.095034293	-0.225592306	-0.166961791	-0.527143529	-0.628313723	-0.685916856	-0.510042171	0.134358318	0.532436899	0.466636914	0.2847978	0.482079286	0.288258466	0.535736518	0.667908378	0.235675341	0.126715798	0.105252483	0.031751928	0.080810254	0.09874701	0.207325265	0.020254655	0.426483236	0.32842567	0.259789623	-0.021350668	-0.134745392	-0.126702315	-0.412386096	0.173939081	0.017825845	0.109260246	-0.409670581	-0.313830589	-0.334451135	-0.478063079	-0.699936833	-0.526345501	-0.559503154	-0.64420568	-0.228271819	-0.392403408	-0.382412443	-0.578188157
Rngtt	AK042132	grey	0.26692218	0.12774085	0.263237737	0.318234006	0.23496733	0.132945774	0.16903748	0.049413123	0.049252059	0.081174492	0.18580755	0.101262027	0.266079601	0.148416085	0.507444113	0.391384032	0.444306779	0.306741113	0.155739417	0.312062869	0.510066828	0.29417518	0.360990217	0.447241357	0.305528964	0.330380628	0.261787039	0.662555213	0.628755106	0.445193366	0.318042179	0.306232195	0.264028768	0.302820931	-0.158614944	0.052801327	0.127977839	0.007008971	-0.207549239	-0.192280216	-0.276658958	0.141751776	-0.166656173	-0.155202575	-0.164128644	0.189529863	-0.011547722
Flt1	AK084177	lightgreen	0.559060396	0.303694459	0.465592551	0.543339777	0.723493613	0.362779902	0.185743907	0.163451687	0.207271032	0.115349167	0.555507123	0.571868862	0.718285726	0.679696921	0.778960626	0.722197801	0.609929275	0.538292596	0.405965913	0.619045842	0.667886548	0.836225495	0.828247593	0.795839744	0.69922533	0.637292956	0.765889196	0.609870746	0.32476022	0.514702702	0.539061863	0.402792912	0.547219994	0.711383819	-0.22796498	0.254001261	0.403049351	0.028996178	0.13772697	-0.130769615	-0.162154986	-0.138561326	-0.470417795	-0.108867366	-0.184154893	0.284356768	-0.090568261
2810027O19Rik	AK053070	darkmagenta	0.094667109	-0.019951231	0.035260971	-0.357015582	-0.493201891	-0.748229903	-0.680715182	-0.500224822	-0.402486435	-0.296753556	-0.040848424	0.002550786	-0.311432424	0.038283895	-0.141084876	-0.04845124	0.195443098	-0.380530346	-0.495368684	-0.561033162	-0.483212897	-0.406112577	-0.406455443	-0.424420387	-0.58125922	-0.306220265	-0.259304223	-0.288723515	-0.361079547	-0.641259862	-0.655280994	-0.745127215	-0.373988908	-0.469655885	0.116510904	-0.629297628	-0.662173234	-0.588375462	-0.611288697	-0.467069214	-0.470332207	-0.490663418	-0.299004571	-0.204707938	-0.199765693	-0.463171783	-0.343239412
1700047E16Rik	AK053090	grey	0.775194389	0.616651215	0.7788114	0.498106269	0.292477078	-0.181723285	-0.20708245	-0.104960909	0.173142263	0.048031896	0.305517262	0.25862399	0.192425809	0.354688742	0.379189456	0.474576267	0.557987382	0.241362654	-0.037947972	0.115401555	0.090020174	0.187138888	0.329492515	0.29270994	0.032918442	0.274176864	0.29457045	0.37895034	0.04628745	0.002718948	-0.102512566	-0.286979149	0.106713269	0.054975755	-0.433744009	-0.456617647	-0.322489714	-0.491566652	-0.553364785	-0.585713857	-0.619239991	-0.549170433	-0.64542175	-0.40787056	-0.363099133	-0.199582273	-0.32634584
Tmem33	NM_028975	grey	-0.295543331	0.18906111	-0.044951733	0.068446118	-0.078203828	0.156330238	0.274816114	0.20120634	0.376197534	0.189433437	-0.478050944	-0.390796775	-0.400419384	-0.332024388	-0.462307512	-0.476305578	-0.635725506	-0.032922709	-0.061992745	-0.159705206	-0.276108089	-0.237952412	-0.292151774	-0.319621351	-0.249118492	-0.34090997	-0.351343995	-0.430670311	-0.386612304	-0.265558702	-0.227361456	-0.156001455	-0.341463536	-0.434471909	-0.160545269	-0.092928833	-0.153575705	0.091453314	0.130476644	0.132914832	0.096104814	-0.113564576	0.167481232	0.371725346	0.448950441	0.211143852	0.487237094
Spdyb	AK015441	grey	-0.202994213	-0.124202961	-0.259662061	-0.30815956	-0.372125658	-0.365376564	-0.122729464	-0.362099479	-0.305795574	-0.172318134	-0.231592029	-0.159153351	-0.189871921	-0.140095486	-0.141864391	-0.184500821	-0.114501103	-0.184082183	-0.084719298	-0.184075549	-0.128365341	-0.174628131	-0.252378785	-0.193548805	-0.232062885	-0.207933501	-0.254698369	-0.024572567	0.139537756	-0.09301205	-0.193043665	-0.158612679	-0.230790582	-0.170173653	-0.008935848	-0.218271964	-0.294998583	-0.062710842	-0.248732683	-0.193188574	-0.270258837	0.042975793	0.017399026	0.264921668	0.304604018	0.213267326	0.249892994
Gng3	NM_010316	greenyellow	-0.323287392	-0.212986331	-0.295144537	-0.158977546	-0.169515044	-0.009226771	0.158402201	0.034745657	-0.031514357	0.041416765	-0.310687348	-0.109581246	-0.149454032	-0.147436747	-0.069048361	-0.161906478	-0.275421639	0.027106772	0.112336872	-0.019712923	0.032983788	-0.087828451	-0.237472667	-0.148843087	-0.118843433	-0.263860013	-0.27022729	-0.007693694	0.134833294	-0.026192572	-0.00589184	0.099345582	-0.240421894	-0.174776039	0.116179887	-0.056059472	-0.079088167	0.24773401	0.158047983	0.182062496	-0.050635698	0.176409849	0.179262338	0.000986724	0.008765858	0.243118407	0.196268809
1810020D17Rik	AK031619	red	0.609976934	0.155016002	0.400439954	0.458168818	0.65467384	0.36422834	0.070582966	-0.015204924	0.039304184	0.375593449	0.625854894	0.582889236	0.783182625	0.736445357	0.832497493	0.863252884	0.714289076	0.785903675	0.639004185	0.816282751	0.799552519	0.824352851	0.828702284	0.939549264	0.809539203	0.845859432	0.844613498	0.810583947	0.478460417	0.648541083	0.650831873	0.462689599	0.620082673	0.697391013	-0.236073944	0.268504396	0.432084555	0.182987118	0.101464534	-0.264220244	-0.225499026	-0.122025003	-0.534219165	-0.017018522	-0.169303444	0.27801879	-0.116931591
Dusp19	AK049927	grey	0.170633088	0.270483519	0.233103801	-0.031213993	-0.228945964	-0.468771793	-0.38793966	-0.431720259	-0.124848932	-0.044935475	0.135745083	0.087421411	-0.071874612	0.060583622	0.047294152	0.114882909	0.346669736	-0.05176899	-0.314594284	-0.258396568	-0.183325526	-0.257905518	-0.087286099	-0.100595326	-0.286752787	0.048174494	-0.006609337	-0.015556082	-0.197916794	-0.340352332	-0.432262861	-0.581937292	-0.185708673	-0.350930591	0.02438732	-0.517766106	-0.497773809	-0.564712725	-0.659118972	-0.618628868	-0.465875635	-0.54109567	-0.419294031	-0.099406556	-0.114823856	-0.335470611	-0.292580613
Sh3bp5	AK086643	mediumpurple3	0.600533301	0.203331104	0.404394467	0.238124444	0.354495654	-0.087383193	-0.397523074	-0.181341026	-0.089112697	-0.224734298	0.336435989	0.389366814	0.418378091	0.721990465	0.599395176	0.607812337	0.658487812	0.296341301	-0.022151884	0.197361409	0.300458639	0.505268705	0.538197793	0.470165003	0.309811977	0.426381242	0.601980444	0.330762141	0.007856577	0.094844821	0.048180695	-0.082804431	0.132594444	0.308723673	-0.064362738	-0.147591204	0.027314345	-0.377465243	-0.219035632	-0.366810212	-0.332079671	-0.389661629	-0.621961695	-0.155622228	-0.309808435	-0.096749267	-0.373505015
2210418O10Rik	BC048160	grey	0.375711213	0.265961193	0.359990754	0.393551798	0.593214772	0.458153097	0.159107721	0.240774818	0.315789281	0.279989217	0.466594401	0.373489913	0.48003283	0.357728971	0.238004033	0.263006558	0.193034282	0.257076179	0.185281816	0.345075364	0.228903099	0.444824299	0.590909497	0.414390392	0.512745128	0.512911076	0.587758612	-0.055346031	-0.253068723	0.207650131	0.33804686	0.182653857	0.452904597	0.384011734	-0.129121296	0.380733946	0.485170409	0.018213312	0.26542508	0.045037574	0.32331849	-0.176075837	-0.17159328	0.129335227	0.01525733	0.046764047	-0.067636677
Zfp60	NM_009560	darkorange	0.622725409	0.777853281	0.823455447	0.772386718	0.510195058	0.263586941	0.256010782	0.306044076	0.627834649	0.14371831	0.135354815	-0.021063957	0.091021972	0.107922993	0.128186887	0.228620019	0.169604702	0.316882738	0.015187304	0.23408018	0.091697238	0.17494627	0.372604138	0.293432455	0.137565818	0.215835844	0.236963808	0.26118	0.010044949	0.192074667	0.056638406	-0.029259	0.164816411	0.115873268	-0.426746005	-0.228728666	-0.069817106	-0.297082084	-0.256673078	-0.291056874	-0.272713247	-0.388988301	-0.41805175	-0.268099373	-0.233930691	-0.06512989	-0.125164477
Spata6	AK031595	grey	0.165413037	-0.285351438	-0.084247555	-0.311798654	-0.082655511	-0.235584276	-0.576463585	-0.331194648	-0.432295474	0.004051732	0.435224082	0.38381377	0.248016329	0.33245592	0.156750609	0.233332278	0.418874916	-0.115335792	-0.156954203	-0.119968216	-0.064898382	0.010733371	0.087756769	0.015629659	0.05926392	0.262242213	0.296770883	-0.182780317	-0.266294393	-0.203971092	-0.080098843	-0.228393522	0.15394628	0.033810338	0.284640688	0.067782938	0.099621879	-0.198421311	-0.06457291	-0.130143123	0.153987766	-0.141719759	-0.123850672	-0.080031597	-0.227535717	-0.403394909	-0.439263032
3110009E18Rik	BY713029	grey	0.527073222	0.345176525	0.432286708	0.224982815	0.178516031	-0.148265003	-0.373875272	-0.403245567	-0.062277103	0.23724978	0.38563229	0.330932954	0.316817429	0.49131441	0.400321042	0.520433825	0.565111568	0.486893975	0.17014942	0.281490792	0.244400941	0.240749248	0.361859954	0.417180484	0.207999093	0.500079855	0.449603219	0.373354273	0.003463281	0.062117941	-0.022666377	-0.269084733	0.132748185	0.041745146	-0.212513044	-0.31750259	-0.19712232	-0.325627538	-0.420046089	-0.676637854	-0.489236592	-0.597202667	-0.694734743	0.035469222	-0.09152379	-0.128524499	-0.237655304
Megf11	AK122555	greenyellow	-0.363148483	-0.237039416	-0.346306564	-0.242855033	-0.233859392	-0.111973615	0.12000864	-0.141884579	-0.135509055	0.129915585	-0.25177444	-0.066983073	-0.126151044	-0.080174912	-0.040170754	-0.119154335	-0.234491292	0.065957765	0.157227562	-0.015796998	0.043283627	-0.047713116	-0.227615279	-0.120591481	-0.110687381	-0.181896418	-0.212276485	-0.034402926	0.07294631	-0.0818651	-0.042169478	-0.012200473	-0.202954284	-0.186047462	0.177357694	-0.132675695	-0.153508151	0.175115481	0.049774966	-0.011555824	-0.186986099	-0.001305448	0.033792354	0.062122657	0.071417311	0.29262948	0.181161798
Eif3s10	AK082006	darkorange	0.663473859	0.87036955	0.894641655	0.792224089	0.50562655	0.20778111	0.180663501	0.280454514	0.650031636	-0.01495321	-0.062045917	-0.087658055	0.008915614	0.13379161	0.147305084	0.126189857	0.089087171	0.21130862	-0.130801513	0.100081199	0.033381749	0.187652454	0.381848393	0.227224233	0.069371225	0.113418921	0.210322881	0.146326482	-0.162095671	0.048122691	-0.098703165	-0.165562285	-0.073948231	-0.029989359	-0.689954795	-0.287082576	-0.166150494	-0.437216014	-0.34590345	-0.330954968	-0.337299864	-0.486968592	-0.453009162	-0.095928365	-0.05253247	-0.062767139	-0.035002856
Lmo6	AK079845	grey	0.168223616	0.168352805	0.163699299	0.081560362	-0.091319655	-0.381224581	-0.075716608	-0.292401858	-0.13848233	-0.125844789	0.137026341	0.078060878	0.048081086	0.196004165	0.208524195	0.389052929	0.41552485	0.110364859	-0.020100211	0.074992444	-0.02009438	0.091298826	-0.010289909	0.162562082	-0.085491379	0.102551634	0.076763531	0.454559971	0.215922973	0.034293439	-0.127869009	-0.180251038	0.041886327	0.082097775	-0.047234635	-0.466081664	-0.388706534	-0.358433054	-0.488085215	-0.503129062	-0.633610161	-0.309950914	-0.486430676	-0.540447299	-0.525710884	-0.269964523	-0.450698352
2810439F02Rik	AK080904	turquoise	-0.405426323	-0.048856375	-0.191083283	-0.367811163	-0.717824497	-0.608683355	-0.149629638	-0.199347175	-0.168952859	-0.524189856	-0.531886298	-0.535464348	-0.733377045	-0.68000443	-0.552338142	-0.632826295	-0.362316028	-0.767876528	-0.701370798	-0.79588866	-0.651213137	-0.801142331	-0.76598759	-0.784234978	-0.846002528	-0.792522565	-0.814158227	-0.415357513	-0.109281556	-0.549421791	-0.693038817	-0.544130392	-0.58346053	-0.597632947	0.076044089	-0.470468483	-0.674315701	-0.41369365	-0.552182063	-0.11817762	-0.224842246	0.010037862	0.303612275	-0.121985247	0.09974945	-0.31279536	-0.008240243
Zfp180	NM_172483	grey	0.361667885	0.14843269	0.287446663	0.166441948	0.274499807	-0.163305393	-0.188740242	-0.178340932	-0.071174113	0.037939818	0.201677042	0.361934393	0.301228677	0.698529519	0.5475003	0.521337134	0.4586226	0.229279289	0.023954346	0.111726856	0.230844209	0.59043295	0.411661543	0.372640721	0.213688304	0.334665583	0.515351476	0.166770237	-0.210027694	-0.172352888	-0.044220563	-0.213735425	0.034171655	0.082197536	-0.012411073	-0.223781998	-0.092906959	-0.355985163	-0.257020085	-0.426785562	-0.531961274	-0.575615816	-0.666878893	-0.06762968	-0.157516763	0.116204856	-0.128765911
Syt16	NM_172804	steelblue	-0.132453265	-0.12977223	-0.127719231	0.127732148	0.302162493	0.37032633	0.33532016	0.279690495	0.142773326	0.332441589	0.092388305	0.192012454	0.313694115	0.167763371	0.311961825	0.178833981	-0.005226524	0.33756176	0.366509058	0.351744293	0.430847229	0.38400407	0.289482222	0.318081531	0.380040457	0.202115094	0.217737427	0.204160392	0.204670726	0.263715305	0.402553956	0.433812911	0.241252478	0.235481921	0.175766942	0.349909713	0.372452837	0.428228551	0.411069759	0.2975469	0.13218033	0.248242498	0.103217779	0.189574062	0.148749859	0.602186556	0.33036886
Exosc9	AK083794	darkgrey	-0.340492338	-0.047743106	-0.197209544	-0.258120922	-0.432814302	-0.451507361	-0.209208246	-0.236081556	-0.136744642	-0.245295595	-0.479075992	-0.293488741	-0.4607843	-0.123776402	-0.196988466	-0.279710944	-0.232171465	-0.260675263	-0.357307955	-0.452235615	-0.312632268	-0.245328541	-0.446238961	-0.427820591	-0.513588812	-0.500330007	-0.429202266	-0.227598435	-0.217981936	-0.494281989	-0.531011225	-0.470611923	-0.52668727	-0.493505507	0.011117233	-0.539343283	-0.554698304	-0.349918512	-0.332430408	-0.229209094	-0.405498169	-0.299141699	-0.14151462	-0.072554864	-0.115887902	-0.04391072	-0.000330305
Tspyl2	NM_029836	firebrick4	-0.068946977	-0.428197435	-0.281923759	-0.0559939	0.196818686	0.532452622	0.246447999	0.299101947	-0.052962054	0.423151928	0.219982669	0.133473747	0.287873829	-0.064350657	0.089690515	0.098871821	-0.076041225	0.331267269	0.554434854	0.499372325	0.433265411	0.163704583	0.138739378	0.274078697	0.44918154	0.237838593	0.10904978	0.294060358	0.545451858	0.567352866	0.674605722	0.752242643	0.471130492	0.426923695	-0.072539686	0.707147029	0.664069865	0.857134381	0.73337966	0.615745798	0.592005087	0.770742708	0.540641307	0.135097281	0.159979152	0.258407379	0.239221844
A530054K11Rik	NM_183146	purple	0.610926441	0.76481521	0.830738049	0.750676768	0.515627695	0.235368212	0.12742423	0.424489601	0.651004334	-0.166698305	-0.130031344	-0.197561303	-0.074445393	0.136354686	0.025190818	0.048634845	-0.003443837	0.039889163	-0.304095721	-0.031830149	-0.132181842	0.19265444	0.331187544	0.119120507	0.022935772	0.017761432	0.194609719	-0.015872349	-0.342485469	-0.035832075	-0.153265439	-0.141284479	-0.096317998	-0.021511885	-0.486238959	-0.221087067	-0.068658479	-0.495273543	-0.226162505	-0.130087812	-0.14007863	-0.400593371	-0.357808252	-0.248439976	-0.236120947	-0.201342181	-0.212614848
Syt1	NM_009306	salmon4	-0.209651814	-0.108206466	-0.23873548	-0.109641411	-0.077500993	0.102269465	0.242970645	-0.025313738	0.016943152	-0.080429874	-0.083631247	-0.070500299	-0.036079918	-0.15051606	-0.222811466	-0.110062698	-0.222973962	0.064637592	0.17327765	0.128768101	-0.04271164	-0.054070484	-0.108259308	-0.046369333	0.044979171	-0.002489161	-0.069998501	-0.036108537	0.070072881	0.155366725	0.117865241	0.155355341	0.019457684	0.108502976	-0.154246417	0.092656604	0.125523363	0.211980562	0.225101805	0.119919012	0.222090606	0.145467053	0.128862763	-0.016445459	-0.095771232	-0.184581683	-0.179375359
9130401M01Rik	NM_029418	brown	-0.340697687	0.17526851	-0.088576383	-0.25477667	-0.652651657	-0.638044178	-0.17879785	-0.403387663	-0.097480765	-0.223034548	-0.447808383	-0.457500637	-0.644288348	-0.45778128	-0.489562837	-0.409214263	-0.257897785	-0.35825133	-0.474606634	-0.569051344	-0.573854447	-0.668068765	-0.663583759	-0.58701291	-0.74927849	-0.531639356	-0.625520232	-0.250383519	-0.251628643	-0.559382364	-0.730178165	-0.714469821	-0.58984245	-0.70744542	0.001501201	-0.726796043	-0.839442039	-0.516238504	-0.692571461	-0.495079492	-0.512503001	-0.419184841	-0.131074448	0.001751908	0.071752799	-0.346328046	-0.054964855
Narg1l	NM_025832	grey	0.01262382	-0.034942171	0.000518558	-0.182058994	-0.361594899	-0.560926824	-0.280062849	-0.446960588	-0.37138436	-0.234912679	-0.06135595	-0.030041935	-0.126681003	0.06399073	0.238069812	0.179369181	0.373412798	-0.114958661	-0.211555256	-0.218001749	0.00269078	-0.101748623	-0.155992985	-0.024887559	-0.272297696	-0.077521926	-0.117419332	0.301649073	0.258439966	-0.171874145	-0.303375659	-0.335222917	-0.196130349	-0.176005838	0.050696719	-0.464871551	-0.513907058	-0.39169123	-0.67138105	-0.541358976	-0.691534356	-0.232634442	-0.313762558	-0.105348874	-0.061081489	-0.04885664	-0.070476827
D430001L07Rik	AK086359	cyan	-0.218218964	-0.243016681	-0.257246521	-0.400927629	-0.352207527	-0.44292533	-0.300259318	-0.295136034	-0.377333823	-0.21113317	0.095980032	0.077242198	-0.064355647	-0.048175922	-0.020916054	-0.081592906	0.160884688	-0.436720506	-0.330705739	-0.401451064	-0.219977956	-0.215676299	-0.200673812	-0.243616116	-0.264027342	-0.138573368	-0.115519048	-0.24690859	-0.143163106	-0.33674121	-0.282703121	-0.312581117	-0.094780942	-0.172152661	0.798625405	-0.116029119	-0.226861547	-0.259019968	-0.302534128	-0.130357581	-0.134930541	-0.04992687	0.045822251	0.057094614	0.149525912	0.068617512	0.118274853
Mkln1	NM_013791	grey	0.197570909	-0.054216774	0.071167726	-0.23054034	-0.231212228	-0.383745394	-0.622907451	-0.306454483	-0.26484849	-0.131622884	-0.028539414	-0.003581436	-0.162181817	0.137501256	-0.184358645	-0.021375171	0.105909012	-0.210745774	-0.281965013	-0.310580866	-0.431668705	-0.234122825	-0.180487143	-0.261843578	-0.26638908	0.009818882	0.003740128	-0.322399596	-0.552076469	-0.484109366	-0.417529392	-0.532941915	-0.309026339	-0.392919804	0.001281662	-0.296746545	-0.265900773	-0.391267054	-0.305723524	-0.262587276	-0.05810001	-0.389509417	-0.225159416	-0.188955915	-0.296717572	-0.637884851	-0.545862252
Rab18	AK034242	mediumpurple3	0.572666133	0.049510983	0.337694194	0.24155907	0.548958757	0.203701899	-0.220500215	-0.058850633	-0.04910096	0.264395909	0.528567162	0.605599163	0.644364371	0.837661373	0.699947982	0.687896531	0.609814801	0.471217768	0.29563187	0.424321076	0.509530763	0.730615734	0.717307248	0.655928188	0.604855071	0.700109878	0.832681156	0.23123621	-0.119889377	0.137127451	0.327209449	0.106840666	0.367916448	0.383017744	-0.021771471	0.231448837	0.374035481	-0.03130035	0.099214746	-0.203624968	-0.093077957	-0.343961557	-0.51577338	0.151267276	-0.003405059	0.165261151	-0.090629457
Rab34	AK045474	skyblue	0.390952454	-0.105253397	0.103296898	0.172247489	0.514977608	0.273185858	0.042988482	-0.086376917	-0.128157887	0.474647916	0.5782041	0.69698256	0.756449203	0.748415576	0.734814197	0.771933564	0.5373315	0.736829888	0.785006959	0.756196762	0.74421507	0.826024689	0.673599909	0.777874636	0.740080449	0.747049672	0.753684732	0.579888644	0.318218359	0.447785634	0.640597395	0.41990905	0.537254387	0.573405117	-0.083907211	0.286936673	0.444381321	0.383444918	0.314874403	-0.120416991	-0.160845216	-0.120155584	-0.449094557	-0.002644705	-0.153050716	0.412592648	-0.054897801
Ugt3a2	NM_144845	bisque4	0.076127795	-0.066776032	-0.058898619	0.080322881	0.327538174	0.193703795	0.130776962	0.003918543	-0.03653158	0.306433652	0.320742508	0.546235094	0.545048839	0.447261916	0.563074081	0.405890781	0.288688916	0.435311503	0.479109342	0.412173818	0.590751141	0.595150126	0.462961153	0.475307603	0.464609522	0.358088219	0.394907355	0.318924001	0.292859558	0.266446722	0.421375654	0.349825019	0.313679869	0.32741179	0.180521472	0.210487425	0.300884173	0.336673981	0.284362135	0.041690119	-0.124112353	0.059104894	-0.180641653	0.303084305	0.234056017	0.867341289	0.483278
2010316F05Rik	AK034984	grey	0.41910569	0.283544947	0.487663646	0.280682917	0.064226436	-0.152277527	-0.32882843	0.100398233	0.184018217	-0.074782753	-0.178106545	-0.194745224	-0.23772078	0.171630491	0.062672993	0.139234281	0.156868747	0.018696734	-0.428568858	-0.22500045	-0.187941797	-0.083239491	-0.035254061	-0.068161936	-0.253527537	-0.104754155	-0.000534565	0.017263036	-0.259380396	-0.343897346	-0.372499597	-0.357213111	-0.294386684	-0.372476266	-0.19459971	-0.384818594	-0.307746945	-0.43824261	-0.375802077	-0.205759009	-0.313695706	-0.344037142	-0.296901782	-0.288815466	-0.301708058	-0.368796397	-0.3239541
A930028L21Rik	AK020899	grey	0.291137955	-0.026636814	0.123442949	-0.254102945	-0.416598237	-0.668753111	-0.663321629	-0.616255027	-0.497710968	-0.263604442	0.096451543	-0.001240324	-0.128347261	0.087639021	0.064919416	0.179259746	0.453266689	-0.167430567	-0.292409367	-0.267723445	-0.206935383	-0.299602296	-0.20095168	-0.116359143	-0.334711925	-0.004602351	-0.075484908	0.166666969	0.115188418	-0.220691339	-0.391591358	-0.500307383	-0.165543563	-0.200655422	0.054949687	-0.509875951	-0.536065247	-0.502570462	-0.736497885	-0.626173165	-0.549687016	-0.304675574	-0.351538654	-0.223667211	-0.197089183	-0.435294794	-0.411474947
4932425I24Rik	AK045121	salmon	0.185444574	-0.176783278	-0.026109259	0.03940002	0.327312568	0.133074969	0.037488586	-0.10377745	-0.220045369	0.318896745	0.684595706	0.749755952	0.724916153	0.485718727	0.656577351	0.583230912	0.581186867	0.378521066	0.51606098	0.489517093	0.614076087	0.597151696	0.511043733	0.559918837	0.551431552	0.516978887	0.503764064	0.483100413	0.46024387	0.417434522	0.539421123	0.382871233	0.634447635	0.609108307	0.16938168	0.259999159	0.357811753	0.25295061	0.204690151	-0.07706489	-0.083843029	0.066488534	-0.234404114	-0.023149069	-0.209156256	0.43342274	-0.000791663
Dnajc10	NM_024181	mediumpurple3	0.403867656	-0.107421748	0.062428915	-0.064389893	0.205068453	-0.110466785	-0.449849238	-0.413220484	-0.362166978	0.224837027	0.460366258	0.593872266	0.532285327	0.77555429	0.578534519	0.65375466	0.611705746	0.510427633	0.411398142	0.400711674	0.428916267	0.540997537	0.447720278	0.498845294	0.418487606	0.583416045	0.606206608	0.351063519	0.073248705	0.133275571	0.225633211	-0.007846337	0.230300541	0.271522207	-0.002321733	-0.091223148	0.107999789	-0.020139301	-0.001304016	-0.373976733	-0.301325018	-0.357130455	-0.599900788	-0.064198966	-0.312744377	0.056398398	-0.271197495
Il2ra	NM_008367	grey	-0.327064734	-0.07755252	-0.238401858	-0.397794309	-0.553249644	-0.500851654	-0.259189149	-0.285401941	-0.185812533	-0.302338125	-0.346999369	-0.322528013	-0.521119146	-0.399389692	-0.606356359	-0.490048197	-0.36728777	-0.563630037	-0.451677631	-0.573746073	-0.701423683	-0.572838104	-0.602702062	-0.656766122	-0.60979304	-0.468597401	-0.497727435	-0.543049512	-0.497431908	-0.584785616	-0.591643563	-0.577231349	-0.485527158	-0.542704567	0.059907709	-0.391053583	-0.475178883	-0.362345394	-0.315100404	-0.135128272	-0.028318318	-0.214325815	0.093565863	-0.173328661	-0.14514818	-0.534534548	-0.329559286
Xpo4	AK129430	grey	0.293240309	0.285169614	0.413086033	0.559023143	0.523546125	0.570304507	0.295502394	0.707986815	0.563406808	0.169372069	-0.036590875	-0.158997405	0.040268515	-0.013776601	0.113086901	0.033832759	-0.105949734	0.160445428	-0.038318898	0.154314284	0.189721704	0.149511129	0.299885042	0.177868156	0.216511512	0.024852685	0.140120969	0.075851411	0.052800287	0.240701076	0.260184215	0.391776697	0.148048767	0.122250557	-0.014171582	0.310586639	0.393246455	0.172624998	0.341830078	0.489835812	0.335154047	0.317815405	0.237207741	-0.197566601	-0.075572755	0.206850641	0.172447021
Ptprz1	AJ133130	darkgreen	-0.075586192	-0.013854879	-0.038255111	0.221450064	0.363619592	0.621591651	0.475112273	0.696966757	0.391104477	0.152514488	-0.050188474	-0.09210277	0.055497346	-0.220175605	-0.087968937	-0.20375697	-0.369677251	-0.012891539	0.152771617	0.15702082	0.159365649	0.113332604	0.142675764	0.027537873	0.244432447	-0.081549971	-0.025336481	-0.110098205	0.100462268	0.311795519	0.426232265	0.608354082	0.217993627	0.230871883	0.035867867	0.616759325	0.590591361	0.578952623	0.743185448	0.851280909	0.667881924	0.679936187	0.630697515	0.006301772	0.215872523	0.35354883	0.412084747
Cask	NM_009806	grey	0.13045367	-0.082503888	0.043319069	0.082777724	0.321486807	0.318420263	0.092606006	0.092224796	0.062631784	0.318043669	0.214192627	0.418473489	0.384063294	0.295635233	0.345278406	0.239162196	0.106056107	0.328268244	0.457036798	0.347071093	0.403678936	0.349746404	0.340177234	0.310179253	0.398263551	0.34430397	0.354350311	0.039046023	-0.047662366	0.103562572	0.339619048	0.195013437	0.14295379	0.171879637	-0.101211562	0.36198437	0.347066166	0.351016028	0.352181014	0.117091597	0.18719245	-0.045073373	-0.032791216	0.218648995	0.214334833	0.257370906	0.186074573
Tob2	AK013833	grey	0.34994229	-0.035329739	0.098405263	-0.013388105	0.104802747	-0.135395974	-0.151194198	-0.150688168	-0.252930657	-0.238401879	0.416851303	0.369491782	0.337794118	0.244059658	0.293755969	0.347655711	0.452158101	0.003500665	0.13828072	0.170157747	0.165266723	0.20824437	0.234166245	0.230029109	0.193360355	0.227500944	0.249598893	0.309088648	0.367622355	0.290976299	0.236783477	0.166180282	0.336121511	0.487117885	0.028260355	0.032716045	0.110698357	-0.021461317	-0.031024185	-0.071372581	-0.097234404	0.11558661	-0.136064608	-0.425474256	-0.383848765	-0.097443943	-0.327548494
Sco1	NM_001040026	pink	-0.090604647	0.04816565	0.001836118	-0.270027646	-0.52888487	-0.723443539	-0.347075812	-0.381265355	-0.295608263	-0.43147329	-0.269106779	-0.212050942	-0.431490136	-0.186598192	-0.121883574	-0.183226458	0.082552357	-0.525660977	-0.56754953	-0.627323665	-0.421471539	-0.427095561	-0.435938511	-0.461947324	-0.630375651	-0.434766839	-0.408026086	-0.179796991	-0.136133585	-0.540350802	-0.633882979	-0.635042363	-0.46940951	-0.477104599	0.06828525	-0.615949496	-0.700870955	-0.603231388	-0.728839987	-0.436089861	-0.566145005	-0.308348114	-0.159462864	-0.241097152	-0.108866583	-0.280289656	-0.176722129
Cd164	AK018009	grey	0.276352961	0.166835358	0.274365847	0.332187189	0.438004344	0.290865606	0.094680974	0.237242363	0.242818743	0.199179361	0.110618857	0.063969677	0.20055046	0.446691122	0.194359857	0.332154581	0.130090563	0.307291668	0.129659584	0.272569817	0.108398819	0.469031759	0.374643564	0.366837918	0.339132524	0.365743979	0.471630153	0.055968305	-0.327713464	0.042864554	0.146712303	0.089351603	0.18001386	0.181612047	-0.129811362	0.123299935	0.23664106	-0.052790377	0.146953594	-0.013607945	0.010071694	-0.276437395	-0.322584744	-0.027160641	-0.101057612	-0.037811153	-0.122838752
Dennd2c	AK044389	tan	0.599104587	-0.095695154	0.242763413	0.147686216	0.480860738	0.172665329	-0.280308068	-0.214945425	-0.257042563	0.422447934	0.85582493	0.84326902	0.863411577	0.781696671	0.814905184	0.864362121	0.855559216	0.616633797	0.545979673	0.648449046	0.685380755	0.649009271	0.720573181	0.781273864	0.714442235	0.854508604	0.840329872	0.57822177	0.32036472	0.429874532	0.556531644	0.296467092	0.629245298	0.57875622	-0.015141109	0.306412821	0.439438562	0.17709507	0.124779147	-0.237486323	-0.073568043	-0.117734832	-0.440140536	-0.061918177	-0.227792558	0.060443128	-0.279809577
Adamts7	BC076575	lightcyan1	0.326030617	0.013863743	0.146931362	0.241161252	0.288716157	0.28577874	0.076183645	-0.035337766	-0.04966766	0.384456987	0.460388419	0.186885746	0.418264985	0.245857006	0.422894148	0.547531253	0.474626129	0.619358958	0.496598359	0.632851619	0.592581908	0.314467609	0.400661129	0.61843315	0.514267304	0.557176399	0.421419249	0.754152289	0.687836032	0.710527335	0.558673906	0.500993102	0.564290707	0.516936018	-0.112498585	0.200379662	0.331573284	0.298166488	0.105399604	-0.094647754	-0.062038776	0.229766154	-0.1589537	-0.197936198	-0.257401192	0.044083627	-0.158994107
Hist4h4	AK045187	grey	0.041751951	0.416750406	0.32530693	0.452298881	0.164074614	0.176157979	0.395125941	0.446911564	0.530051286	-0.148484389	-0.329606848	-0.309755045	-0.247922121	-0.299351546	-0.115524868	-0.222404452	-0.301662294	-0.071676477	-0.189930543	-0.07469213	-0.100367644	-0.083608548	-0.067346072	-0.123246086	-0.192821866	-0.407098439	-0.323961042	0.07639826	0.166252858	0.067412142	-0.080433881	0.101625791	-0.125963902	-0.035073374	-0.310986977	-0.175541183	-0.155480957	-0.072342114	-0.033319844	0.159551515	-0.122882721	0.101450299	0.104910797	-0.245265432	-0.106312642	0.217469287	0.164284916
Sh2d1b1	NM_012009	blue	-0.246015304	-0.080180918	-0.167968462	-0.436310221	-0.712869466	-0.772436713	-0.436937999	-0.414968522	-0.342674991	-0.449347773	-0.361109077	-0.307967543	-0.589655157	-0.326783926	-0.393920412	-0.316236802	-0.08111626	-0.569664389	-0.610875284	-0.704336245	-0.638668275	-0.668545979	-0.692829781	-0.661953176	-0.787653532	-0.566703908	-0.591039862	-0.317478297	-0.272119255	-0.653749658	-0.750290336	-0.702958354	-0.594642412	-0.642515048	0.069367221	-0.665993235	-0.752217651	-0.544995574	-0.621755639	-0.335444397	-0.389985998	-0.267000099	-0.039830414	-0.330198231	-0.27746991	-0.612210384	-0.405419531
Crry	AK017702	grey	-0.030826034	0.215794551	0.119673831	0.010524876	-0.008717565	-0.134435973	-0.193367094	-0.028469972	0.113579028	-0.273652769	-0.099837917	-0.061903871	-0.141736757	0.013110662	-0.193299948	-0.243067395	-0.116540591	-0.343770225	-0.455484451	-0.381219877	-0.386604537	-0.101081895	-0.026029528	-0.25971612	-0.196380928	-0.138758039	0.003916978	-0.50423964	-0.675851499	-0.434954446	-0.40528904	-0.454743714	-0.262464271	-0.247183217	0.001713716	-0.161029154	-0.161078855	-0.506685468	-0.183741351	-0.128515876	0.090546032	-0.416912247	-0.144566399	0.072405734	-0.031594104	-0.333705646	-0.205284537
Tlr3	NM_126166	grey	0.042222503	-0.0300349	-0.023197806	-0.269784084	-0.323941577	-0.494507808	-0.410663298	-0.350238899	-0.296413304	-0.245240251	0.029708399	0.033492725	-0.147293493	0.055250102	-0.106923954	0.016859383	0.186520827	-0.298348725	-0.33104361	-0.35933962	-0.330068321	-0.229653227	-0.220923014	-0.259865987	-0.327549	-0.081697413	-0.081976866	-0.20195889	-0.27579404	-0.398965593	-0.39207692	-0.460308644	-0.204082112	-0.274297895	0.101804569	-0.337213485	-0.340919109	-0.418722638	-0.380726474	-0.300102573	-0.199032565	-0.268178916	-0.18023058	-0.245805249	-0.236967094	-0.490060329	-0.420373031
Golph4	AK149286	grey	0.634581324	0.361005048	0.470650641	0.386001164	0.59160742	0.101723472	-0.103803332	-0.036023404	0.102733342	0.165581456	0.610737646	0.761569304	0.69607224	0.763872197	0.637412514	0.671573269	0.608465981	0.442245454	0.344021926	0.437047249	0.402738015	0.715057883	0.703106853	0.588455931	0.504231016	0.581554618	0.704999578	0.302693651	-0.051520557	0.160997216	0.290310961	0.059322346	0.393810838	0.435945521	-0.214190233	-0.005803893	0.190500315	-0.113496704	0.049026926	-0.262688356	-0.255558286	-0.417815194	-0.619659928	-0.108511997	-0.238592031	0.231016375	-0.137879487
AU040320	AK053479	grey	0.250858773	-0.08076222	0.052752456	0.037243799	0.161471002	0.017025805	-0.053319386	-0.129968476	-0.16936566	0.395581311	0.422915406	0.373905083	0.379775037	0.385764027	0.38095123	0.580341625	0.458152718	0.489491801	0.516869766	0.46501071	0.376547425	0.35215856	0.259362336	0.447186938	0.341103341	0.513480459	0.387844434	0.4952631	0.280482746	0.236112003	0.35079388	0.198986108	0.370919952	0.267113601	0.053097977	0.085589563	0.146660568	0.26482341	0.06312817	-0.152029058	-0.209486856	-0.040611394	-0.273354777	-0.245154963	-0.15663937	0.11630187	-0.123485963
2610015P09Rik	AK018435	red	0.380994132	-0.147191038	0.079059241	0.19748987	0.471846914	0.374212716	0.090758839	-0.068843654	-0.16325257	0.571039312	0.815788949	0.618360776	0.80401507	0.534305114	0.630267783	0.78714123	0.659234238	0.749525734	0.802714245	0.875840247	0.75020946	0.650491978	0.641366166	0.849428375	0.804819308	0.846007637	0.704190894	0.809129933	0.680027166	0.792699855	0.810856215	0.644519227	0.887684048	0.819845912	0.018694209	0.418948168	0.561624205	0.46833257	0.306031499	-0.093365306	0.011046912	0.178833916	-0.268860985	-0.105312362	-0.258841117	0.243733811	-0.160667342
Bhlhb3	NM_024469	grey	-0.120847132	0.171552839	0.064030289	0.280731535	0.182732032	0.468790397	0.539864644	0.56177443	0.472140719	0.253651642	-0.059784731	-0.330057434	-0.177287943	-0.444225405	-0.411446925	-0.276436226	-0.418139453	-0.024769157	0.034851192	0.109742178	-0.162320697	-0.212265407	-0.122686565	-0.095709345	0.021254104	-0.13510013	-0.201693685	-0.09433768	0.013896145	0.24926411	0.206349873	0.342427714	0.222867061	0.104499837	-0.069526613	0.29553871	0.253083524	0.320377416	0.397351482	0.49779211	0.464393277	0.395758415	0.468377947	-0.118013358	0.012724017	-0.094610296	0.178592633
Mapk10	AK082242	turquoise	0.307090205	-0.181949451	0.084708883	0.188318859	0.417560898	0.354556477	0.14153642	0.037383305	-0.13977033	0.264294563	0.600084648	0.469557292	0.668667734	0.367425122	0.685260044	0.591656207	0.597946156	0.439458151	0.470585793	0.605659861	0.74631613	0.537430994	0.591116962	0.711901737	0.688176949	0.610850983	0.57443987	0.678767104	0.720346494	0.717887069	0.69838863	0.623868913	0.69479272	0.75735209	0.06236009	0.503231393	0.548967123	0.346943403	0.207796573	0.024979262	0.069391427	0.347257075	-0.046997783	0.003381374	-0.036489909	0.337849462	0.059101288
St13	AK003545	floralwhite	-0.417830384	-0.401370615	-0.462202325	-0.62247346	-0.684697638	-0.520640383	-0.477803492	-0.495061541	-0.49181279	0.22327012	-0.170978485	-0.174303672	-0.377943971	-0.217829148	-0.314385164	-0.214785002	-0.106192186	-0.163791113	-0.175684134	-0.377129394	-0.336724263	-0.548876661	-0.596610349	-0.429055523	-0.479884536	-0.2350976	-0.400722589	-0.264343083	-0.229070283	-0.513390264	-0.449582346	-0.475569255	-0.361741074	-0.65456361	0.360230219	-0.298947117	-0.448508578	-0.036305082	-0.286063372	-0.21273762	-0.181784494	-0.12224378	0.094545919	0.223980726	0.266852842	-0.178225818	0.069432373
Trim2	AK046887	thistle	-0.228698641	-0.546036353	-0.451968796	-0.326977351	0.043225643	0.155114381	-0.082291739	-0.0545444	-0.329125492	0.2523146	0.402137584	0.320766022	0.377847024	0.233761158	0.206300941	0.234153801	0.206851131	0.129775001	0.285935118	0.236614403	0.268694429	0.22443336	0.173964535	0.23210825	0.365147077	0.356316484	0.326031204	0.03583936	0.094671149	0.188296471	0.372896263	0.323861997	0.386262425	0.306756988	0.873745241	0.47820971	0.470790297	0.379407585	0.406285028	0.269765214	0.372428911	0.304573188	0.179598618	0.095297084	0.031546842	0.229946104	0.073930553
Cltc	AK039453	grey	0.265510943	0.411516545	0.310768956	0.096465907	-0.010798856	-0.325859101	-0.175953033	-0.224056441	0.041032666	-0.43962655	0.098162224	0.088226532	-0.004612429	0.081770006	-0.114314839	-0.016125389	0.160279516	-0.294601992	-0.318570151	-0.24796153	-0.377153722	-0.074708996	0.073979136	-0.108150434	-0.169081814	0.028342062	0.094420209	-0.241258139	-0.415092381	-0.249952778	-0.345509322	-0.452440854	-0.135061445	-0.045767452	-0.10728272	-0.346342943	-0.291210099	-0.60324565	-0.457411202	-0.410696554	-0.209966806	-0.4881278	-0.366810988	-0.124031145	-0.149136524	-0.366816545	-0.353405372
Srp54	NM_011899	grey	-0.199048491	-0.182301573	-0.133293788	-0.090096448	-0.060550696	0.043390456	-0.025510314	0.084057099	-0.013762019	-0.001472131	-0.305298557	-0.167980045	-0.144032166	-0.046234078	-0.024722091	-0.228602239	-0.219813433	-0.165691862	-0.173769761	-0.194447458	-0.019013251	0.000486925	-0.047193042	-0.144637653	-0.052884824	-0.131118871	-0.081920664	-0.232812803	-0.178749506	-0.203452002	-0.104053991	-0.038050213	-0.266730036	-0.259256826	-0.006890123	0.09602924	0.074454982	-0.013637881	0.033448902	0.124196369	0.125910961	0.054296065	0.153297918	0.192459118	0.120394261	0.111804224	0.071319063
Clcn3	NM_173876	grey	0.043700991	-0.420351181	-0.198964682	-0.147422208	0.22775959	0.365398012	-0.211043647	0.109857102	-0.150126428	0.328544894	0.244994192	0.221930741	0.304147208	0.346216045	0.13336067	0.206871478	0.074130372	0.242124862	0.24334687	0.266748221	0.194758498	0.24020745	0.237776995	0.237706278	0.414678908	0.391489755	0.422602516	-0.124885587	-0.23675054	0.088296798	0.316579549	0.272146638	0.224292081	0.165507523	0.184920702	0.577717915	0.578614508	0.385903957	0.56078724	0.375778976	0.603036896	0.208868596	0.180923377	0.20008997	0.099548184	-0.110687006	-0.083380557
Gfra4	NM_020014	midnightblue	0.01548108	-0.325094183	-0.254813306	-0.040843328	0.300623197	0.39949785	0.2123259	-0.100516984	-0.211305909	0.553889781	0.667568866	0.583217568	0.73316121	0.349138098	0.448722351	0.535882932	0.408193419	0.638303354	0.816509966	0.783242714	0.687156652	0.498394532	0.475405706	0.683233063	0.749812692	0.731421739	0.554280597	0.55118014	0.554763495	0.702286747	0.780238511	0.653940585	0.733980297	0.674924367	0.118134754	0.572916262	0.614770626	0.657314131	0.482449215	0.081225092	0.239830518	0.319734835	-0.005449801	0.266266731	0.105508809	0.354878933	0.114345915
Herc5	AK037442	darkturquoise	-0.166112913	0.110950348	-0.014133807	-0.266514607	-0.520924099	-0.702709357	-0.232085472	-0.270762609	-0.193628749	-0.680227494	-0.3862467	-0.288903425	-0.514113219	-0.322996878	-0.309910387	-0.415564101	-0.118179682	-0.78351997	-0.708250804	-0.774528058	-0.613717464	-0.470857257	-0.485463514	-0.61202062	-0.701681869	-0.605085222	-0.510435921	-0.424221629	-0.316055865	-0.607855934	-0.70843538	-0.657196941	-0.544744783	-0.445062334	0.058456655	-0.57382519	-0.687036202	-0.669787092	-0.663588193	-0.305574737	-0.42708568	-0.288507003	-0.04690742	-0.172296189	-0.028644265	-0.271784422	-0.104930179
Atp11b	NM_029570	skyblue	-0.35499618	-0.199002436	-0.254716368	-0.412966882	-0.651351015	-0.420854722	-0.274431314	-0.177611522	-0.209927366	-0.389997204	-0.461732316	-0.610114694	-0.680739976	-0.591832579	-0.680904284	-0.575668796	-0.359406603	-0.640308856	-0.621250108	-0.654233607	-0.713088584	-0.806514624	-0.713031252	-0.697693982	-0.669661475	-0.52753226	-0.61022508	-0.478242742	-0.302625812	-0.461268634	-0.58935022	-0.457543636	-0.497886363	-0.565566805	0.169470208	-0.256179409	-0.41368472	-0.315958561	-0.370584622	-0.02062755	0.123497659	0.075123446	0.348730854	-0.096777195	2.29E-05	-0.670089021	-0.247626272
Pold3	NM_133692	lightpink4	-0.121239631	0.008320019	-0.05416262	-0.314925787	-0.614318441	-0.783602278	-0.375177735	-0.489072474	-0.367060276	-0.390496139	-0.239422634	-0.196672866	-0.427355175	-0.221186478	-0.129168034	-0.118699296	0.120726936	-0.406303553	-0.44503446	-0.522988001	-0.375473125	-0.464722528	-0.522016457	-0.425939921	-0.648406672	-0.452343376	-0.481740643	0.019058839	0.060903917	-0.442682502	-0.60161771	-0.595915747	-0.430942484	-0.43115256	0.034165956	-0.690141889	-0.790274994	-0.526452485	-0.744978474	-0.506364651	-0.666234512	-0.282232399	-0.196597021	-0.279500393	-0.164356167	-0.294879121	-0.201776999
Acta2	AK033744	green	0.301306436	-0.190694089	0.09687029	0.26740199	0.649528647	0.694114089	0.244624086	0.334828575	0.088004862	0.617679089	0.559232924	0.480870294	0.693080351	0.401838395	0.578262364	0.464343651	0.291580543	0.529478783	0.602283225	0.678540137	0.749319179	0.635119377	0.69855635	0.682987307	0.82818207	0.679900229	0.679275841	0.354347339	0.328868007	0.59501982	0.814977413	0.708272989	0.685542029	0.607597268	0.022836602	0.798214359	0.859015265	0.614471338	0.626449289	0.379187702	0.459957843	0.380164454	0.136204836	0.176827718	0.115095134	0.428124333	0.181588475
Ints6	NM_008715	darkgrey	-0.130645487	-0.12956942	-0.160084787	-0.402320324	-0.427700786	-0.671194794	-0.429851446	-0.41118619	-0.414897044	-0.395618791	-0.11359419	0.029940684	-0.236931286	0.061050318	-0.094076232	-0.100507173	0.071104624	-0.494988017	-0.418202567	-0.514018494	-0.426377026	-0.151597357	-0.328939661	-0.382980835	-0.456271738	-0.32348972	-0.219825837	-0.287978974	-0.345474103	-0.581874065	-0.525354311	-0.574329623	-0.327931076	-0.299968992	0.082143704	-0.445026731	-0.512120858	-0.491001542	-0.435855315	-0.313443582	-0.399132177	-0.360164845	-0.213711129	-0.165205081	-0.160224495	-0.276305514	-0.245581699
Ube2v2	NM_023585	saddlebrown	-0.021239123	0.020840255	0.035752026	-0.22499067	-0.38745006	-0.43993298	-0.522853164	-0.400029172	-0.186827495	-0.088073188	-0.328936521	-0.22277002	-0.388492153	0.007840468	-0.150094827	-0.157490471	-0.035310685	-0.108644454	-0.370769405	-0.409306689	-0.299070782	-0.342369265	-0.325568274	-0.329373695	-0.430970928	-0.191669687	-0.197420205	-0.275061984	-0.440610832	-0.582643227	-0.586471551	-0.678233769	-0.572615858	-0.662399511	-0.15105458	-0.482432255	-0.523466909	-0.444569196	-0.501244838	-0.456065256	-0.33165178	-0.528400123	-0.276626067	0.191308851	0.089417332	-0.404350193	-0.142084816
St8sia6	NM_145838	grey	-0.207974206	-0.203610063	-0.29091025	-0.372863012	-0.442317357	-0.29356732	-0.171225125	-0.329210294	-0.299937752	0.132751871	0.122790707	-0.07600883	-0.170755223	-0.28980321	-0.457206407	-0.10464822	-0.071247029	-0.102462379	0.093058801	-0.040578978	-0.3978011	-0.462155571	-0.446479424	-0.256190431	-0.258231525	-0.044742873	-0.277929261	-0.063611308	-0.025770676	-0.078227347	-0.131470239	-0.171753346	0.061694976	-0.132688629	0.119662505	-0.130825404	-0.22643965	0.08142331	-0.102171037	-0.124006115	0.046058747	0.037837845	0.119904146	-0.168283266	-0.133802191	-0.49883248	-0.309299321
E2f6	AK035116	grey	0.135220647	0.186045533	0.187237701	0.188042789	0.142248949	-0.046223328	0.095070155	-0.16721071	0.029797164	0.14888625	0.035923044	0.176841215	0.171193562	0.283625712	0.392438599	0.283484194	0.204709863	0.337712143	0.211304943	0.208518033	0.339413241	0.373096098	0.25163578	0.300330758	0.167447732	0.207909642	0.225516571	0.336922838	0.110873129	0.053095117	0.050990662	-0.071709222	0.003840078	0.012782621	-0.316639196	-0.235616929	-0.137515948	-0.14442054	-0.246797805	-0.410911909	-0.501486964	-0.393432559	-0.475365857	0.063385315	-0.125170125	0.16706755	-0.04241259
Retnlb	NM_023881	darkolivegreen	-0.356807	-0.210496918	-0.303935565	-0.578027744	-0.776312341	-0.771899229	-0.428996553	-0.475655341	-0.444446227	-0.332697711	-0.421878445	-0.328111974	-0.605501979	-0.419206285	-0.462600431	-0.49055534	-0.261539273	-0.666967791	-0.515760113	-0.738914888	-0.630729833	-0.655725333	-0.732874272	-0.725476257	-0.773162976	-0.62552851	-0.655021967	-0.473431485	-0.317351498	-0.693412161	-0.714741836	-0.69765186	-0.588735753	-0.662021488	0.127706335	-0.538306498	-0.719999832	-0.406848998	-0.555149614	-0.283936645	-0.349924867	-0.215364192	0.083615109	-0.00096925	0.112014805	-0.285259139	-0.054761824
Zfp612	AK043395	orange	0.419620181	0.120086853	0.279908472	0.508927366	0.686420633	0.618102499	0.419806885	0.271554095	0.235925581	0.476350973	0.580956287	0.447499504	0.698334615	0.415696093	0.544095468	0.664906658	0.403917718	0.767025373	0.806406295	0.922993129	0.715031779	0.710038224	0.684038742	0.829563982	0.81306604	0.717837477	0.641524116	0.785063188	0.604419333	0.839915444	0.83934496	0.740134799	0.770469383	0.820294732	-0.237580424	0.451272121	0.606315139	0.500103002	0.436679554	0.088432979	0.093890494	0.200028918	-0.207175319	-0.214827737	-0.309113379	0.242663386	-0.123400114
ENSMUST00000034980	ENSMUST00000034980	darkgreen	0.444349071	0.268098425	0.360820643	0.123801943	-0.044738689	-0.438836439	-0.398372487	-0.52170484	-0.2225384	0.051348821	0.304496286	0.187916138	0.146229107	0.409014828	0.332795501	0.53749258	0.611246956	0.3369842	0.061082971	0.158068052	0.091732804	0.148527543	0.147080347	0.303112162	-0.010363662	0.320021154	0.255556943	0.518777761	0.166643137	0.013527768	-0.163444194	-0.357688929	0.102476972	0.036231386	-0.1306146	-0.609520208	-0.463732136	-0.494780082	-0.67704434	-0.833134125	-0.803362303	-0.631109522	-0.798632102	-0.317084834	-0.469829311	-0.271720165	-0.508105367
1810048J11Rik	AK136802	plum1	0.574952096	0.037516826	0.323400726	0.266387893	0.409020384	0.180844314	-0.126062235	-0.173476586	-0.155756924	0.456489875	0.706497826	0.567515337	0.682941241	0.547621577	0.741746706	0.793584776	0.781258286	0.672950821	0.569993727	0.678323703	0.729923246	0.526960893	0.626142879	0.77868191	0.622311056	0.76474988	0.654960918	0.811892386	0.625867505	0.572976278	0.565374695	0.353416619	0.629741494	0.550071487	-0.0910684	0.210624364	0.296599132	0.202729079	-0.051586198	-0.322109237	-0.25257246	-0.017621684	-0.392946733	-0.015723654	-0.088032037	0.207320296	-0.067779426
Slc6a15	AK045793	magenta	0.370460234	-0.231117893	0.035204429	0.12620957	0.558999942	0.429911921	0.046147359	0.007348765	-0.162227293	0.660868325	0.868818402	0.802518486	0.901881248	0.633876586	0.661153953	0.743611739	0.6026231	0.651224114	0.766096157	0.799151599	0.706834338	0.715118598	0.705647929	0.786544003	0.85428536	0.872089629	0.803394517	0.516965557	0.363469533	0.589756537	0.803470018	0.580050705	0.846748564	0.735012477	0.10525989	0.590580329	0.699008411	0.520545267	0.483291168	0.072921855	0.215563226	0.15570588	-0.174087232	0.025378957	-0.130831535	0.29693221	-0.064487723
D8Ertd587e	AK172521	mediumpurple3	0.633477204	0.030719979	0.330696746	0.285365089	0.577775328	0.203762497	-0.228150304	-0.107338696	-0.096486883	0.208722711	0.567566903	0.646686801	0.739028624	0.918163184	0.804782723	0.84950892	0.737090961	0.658556943	0.463101953	0.610321324	0.646481717	0.822783872	0.779682216	0.793961865	0.699851569	0.794922435	0.885531425	0.534906481	0.153418338	0.354963114	0.456107357	0.25268029	0.421061675	0.521399484	-0.042429478	0.156226615	0.389342386	0.023838766	0.103387788	-0.257268673	-0.194643791	-0.285597808	-0.630110497	-0.118331463	-0.342903858	0.116794262	-0.347019931
Veph1	NM_145820	black	0.246816232	0.157526492	0.205364201	0.341950318	0.57142809	0.36787844	0.20822699	0.244010857	0.253541556	0.277448048	0.289573371	0.524610939	0.55023049	0.490029915	0.510563985	0.388832412	0.210956201	0.397699619	0.44858558	0.433032485	0.462939403	0.656449382	0.592416636	0.467406054	0.524120812	0.4328278	0.52396965	0.176712028	-0.043234439	0.187723753	0.4042012	0.28266407	0.238323542	0.301725137	0.068304593	0.242115459	0.392512232	0.202255518	0.336243105	0.110200501	0.034516263	-0.105259678	-0.249198704	-0.003770653	-0.112626155	0.506507026	0.136274518
Tbx4	AK028407	lightgreen	0.299207447	0.159428343	0.341363088	0.499492314	0.675627219	0.675684941	0.382108811	0.799265926	0.516161508	0.127948142	0.112951034	0.171295363	0.291320122	0.103502376	0.297360346	0.071137289	-0.053379182	0.051162827	0.047044663	0.19189736	0.314227809	0.365652899	0.466699716	0.240479622	0.398150167	0.094580174	0.281505726	-0.038826038	0.001919556	0.24189616	0.434586659	0.52872313	0.25925431	0.326652296	-0.10270466	0.629931509	0.639664673	0.351702744	0.611468889	0.716409779	0.551503402	0.452024484	0.386541149	-0.088306568	0.116308098	0.382552171	0.315820917
Slk	NM_009289	grey	-0.163468266	-0.379722237	-0.258396945	-0.510970078	-0.494207897	-0.393193342	-0.623243168	-0.440657617	-0.459045969	-0.108408954	-0.109294179	-0.052419863	-0.230786045	-0.05894959	-0.148712127	-0.166382723	0.058441699	-0.254399887	-0.308639891	-0.397212147	-0.254166541	-0.446409547	-0.36010014	-0.335455756	-0.332463137	-0.118430054	-0.176924452	-0.334844158	-0.299248569	-0.473277393	-0.412739338	-0.474362322	-0.387557667	-0.489311201	0.161232885	-0.10090466	-0.251505941	-0.182202528	-0.284960767	-0.208850506	0.050026635	-0.154650804	0.072725315	0.299586622	0.247814113	-0.428825413	-0.10854783
Wdhd1	AK052690	brown	-0.357890991	-0.174223157	-0.277267322	-0.549351191	-0.759687292	-0.696605594	-0.476949139	-0.401162807	-0.360384044	-0.314416441	-0.308472017	-0.377723056	-0.634381198	-0.463555588	-0.610133478	-0.494469741	-0.238377121	-0.668733176	-0.65044178	-0.760536571	-0.782277179	-0.823178633	-0.770847865	-0.77277924	-0.800966247	-0.579389787	-0.630070418	-0.561931058	-0.4510809	-0.70280022	-0.756718687	-0.728190787	-0.519850272	-0.669628334	0.264613441	-0.488887811	-0.65800693	-0.464678662	-0.504086467	-0.21640758	-0.122754794	-0.205064835	0.151969237	-0.12813208	-0.027659056	-0.627426951	-0.273936316
Bin1	AK077987	grey	-0.220852666	0.043948398	0.005862418	-0.051770802	-0.282874486	-0.102666096	-0.101729436	0.357689733	0.233874565	-0.228535612	-0.506842841	-0.561149477	-0.659227096	-0.522866098	-0.577191508	-0.571934904	-0.499629589	-0.552722534	-0.656405703	-0.630483632	-0.646354668	-0.626883307	-0.566193888	-0.67810056	-0.629447031	-0.6789285	-0.607758875	-0.555658374	-0.437687404	-0.528463862	-0.516748333	-0.310758263	-0.467776602	-0.579635563	0.140239843	-0.155007433	-0.274176265	-0.186761195	-0.036420095	0.383019403	0.250233844	0.15592855	0.46057109	-0.260928931	-0.036049048	-0.323312477	0.004807687
Sdhc	AK031343	grey	-0.221305526	-0.32955144	-0.264841571	-0.155876436	-0.032542555	0.373764086	0.026130019	0.207520501	-0.026718992	0.32981322	0.045002859	-0.090426748	0.000105907	-0.293340076	-0.148016403	-0.232552355	-0.224750316	0.047097643	0.150093303	0.104493939	0.135756386	-0.218320405	-0.092984293	-0.039998806	0.133549647	-0.004038548	-0.12583825	-0.094454625	0.155896815	0.208041759	0.27204536	0.350437199	0.187455184	0.046863421	0.007949091	0.564473713	0.398412229	0.555475848	0.48197857	0.487917734	0.61869804	0.547833485	0.603198581	0.393295181	0.481832688	0.129817786	0.374165004
Bysl	NM_016859	grey	-0.547861574	-0.158406893	-0.384972162	-0.437533153	-0.646065533	-0.449873444	-0.133811956	-0.306429993	-0.183905649	-0.067516684	-0.562898563	-0.389595899	-0.583240434	-0.400814105	-0.372021041	-0.473386799	-0.400289521	-0.26509881	-0.303212437	-0.515187291	-0.333611431	-0.550742326	-0.640522642	-0.56539417	-0.619366377	-0.549729136	-0.617245857	-0.35195608	-0.203579635	-0.542026891	-0.559729809	-0.488242243	-0.641899038	-0.757812155	0.163418201	-0.469781631	-0.582433774	-0.140494641	-0.328811008	-0.172572919	-0.308881928	-0.166392796	0.105564187	0.281389139	0.302270824	0.049309978	0.305169518
Sfrs15	AK048239	lightcoral	0.027081032	0.499325974	0.270520897	0.313472653	0.120526502	-0.122276769	0.333519299	0.070508425	0.299226568	-0.459968915	-0.112652751	-0.084907934	-0.075442159	-0.042936351	0.008487874	-0.030082623	-0.016338134	-0.159568577	-0.188145379	-0.098921441	-0.108583137	0.124581036	0.07866466	-0.011632343	-0.116103342	-0.179165085	-0.048599054	0.084383826	-0.006111464	0.007414905	-0.158571837	-0.146549198	-0.084722145	0.152484379	-0.14733145	-0.320489299	-0.293076723	-0.427829462	-0.293189866	-0.240555641	-0.357501955	-0.297281751	-0.292138084	-0.216395821	-0.150271433	-0.00667736	-0.058557499
Erbb4	XM_136682	brown4	-0.49721977	-0.314228142	-0.485400049	-0.308357616	-0.244579731	0.148144037	0.193256215	-0.004335088	-0.062610722	-0.042262166	-0.155687046	-0.20018529	-0.1679413	-0.34985381	-0.432801533	-0.340145948	-0.413123162	-0.054178563	0.171875411	0.040762564	-0.12822287	-0.244836426	-0.28901325	-0.208321734	-0.034520059	-0.12312823	-0.256402431	-0.182739806	0.022625866	0.105298481	0.095911387	0.17412117	-0.016438714	0.017726706	0.030833424	0.233326155	0.173144961	0.3547001	0.361881961	0.274451251	0.468601463	0.283878397	0.373102818	0.23255645	0.08706764	-0.2046077	-0.021208815
E330039K12Rik	NM_172917	grey	-0.131312431	-0.303176894	-0.337512792	-0.344510966	-0.114350791	-0.185209955	-0.073195731	-0.48673913	-0.457974224	-0.015178395	0.385715781	0.410224771	0.37658313	0.288383328	0.270652485	0.286148646	0.363198473	0.141217874	0.314961351	0.221512331	0.293416733	0.264676738	0.177891256	0.282286286	0.276356608	0.38530784	0.308832929	0.18753859	0.202919655	0.177391401	0.212111726	0.057503106	0.278041501	0.328576829	0.250726686	0.080532484	0.096763563	0.071040939	-0.041683411	-0.308553395	-0.153923031	-0.128405912	-0.247038987	0.222374346	0.06416817	0.111240297	-0.063245587
Pias3	NM_018812	darkolivegreen4	0.12347938	-0.19657187	0.010087989	0.256643867	0.540015806	0.744236709	0.333170447	0.660825982	0.235224972	0.304469041	0.289016	0.151045733	0.384303168	0.036020781	0.246739942	0.12656455	0.0044324	0.174148198	0.269539963	0.39801587	0.441477068	0.316270022	0.421431835	0.348318077	0.561290862	0.277802066	0.317888668	0.165589818	0.317187603	0.5448297	0.68632774	0.802603784	0.524181561	0.511839925	0.088359814	0.858856756	0.86796126	0.647013088	0.781379319	0.814060028	0.76738525	0.787062432	0.573442898	-0.034072719	0.048109486	0.291061544	0.226454847
Cst6	NM_028623	grey	-0.075480941	-0.423329691	-0.301983444	-0.265266565	-0.046889618	0.075663384	-0.107495986	-0.301781826	-0.377372322	0.141709827	0.392362706	0.356147424	0.36912265	0.150603587	0.28417513	0.274498484	0.306368082	0.303955101	0.42159407	0.365890215	0.433578276	0.127831472	0.14408632	0.302357802	0.340071065	0.352768162	0.233640876	0.333995277	0.454679921	0.369324171	0.382820879	0.276276729	0.333046845	0.359846957	0.122227674	0.302462746	0.285265706	0.359482792	0.187245196	-0.052508312	0.149923995	0.180181508	0.022461175	0.1951602	-0.002290222	-0.040256544	-0.122414588
Map3k4	AK035823	turquoise	0.359500818	-0.058518226	0.113681101	0.320332187	0.642166918	0.607028985	0.172462175	0.139244626	0.044458882	0.513738422	0.674655076	0.546563075	0.812967478	0.564786578	0.658019513	0.689329591	0.53069709	0.770177911	0.711731265	0.858332273	0.821041691	0.722665482	0.786134038	0.876640335	0.903294693	0.843776377	0.787121511	0.659528223	0.520648006	0.795960058	0.83241758	0.728288733	0.77021819	0.762740401	-0.000444967	0.58267969	0.747488885	0.498835667	0.489068816	0.117011084	0.246180221	0.260418091	-0.157656704	0.130085634	-0.065464947	0.373473146	0.028110529
Prm1	NM_013637	grey	-0.409343198	0.153050546	-0.090666573	-0.083792653	-0.378870922	-0.344049082	0.231576918	0.023966214	0.129700659	-0.352212683	-0.496249626	-0.386806659	-0.519235592	-0.507886651	-0.347354853	-0.51702053	-0.400804803	-0.539599703	-0.476867463	-0.561219323	-0.407036551	-0.402626576	-0.481623167	-0.539148466	-0.588619242	-0.677593349	-0.619559064	-0.325947727	-0.092457211	-0.395168091	-0.4829798	-0.351801255	-0.42853885	-0.390482796	0.084750778	-0.413685722	-0.528337318	-0.324855415	-0.366880166	-0.075191921	-0.302794842	-0.07506447	0.146043375	0.012719674	0.170472251	0.186091019	0.338524978
1110034C04Rik	NM_211355	blue2	-0.011350255	-0.50547668	-0.317293162	-0.587170562	-0.454530427	-0.609664713	-0.784355125	-0.637037922	-0.742430512	-0.245349546	0.018129318	0.146953383	-0.024990064	0.345066429	0.181350413	0.219114684	0.34473159	-0.098902847	-0.12583735	-0.217070782	-0.051210489	-0.064910996	-0.204158953	-0.087389385	-0.20279481	-0.019884787	0.019925677	0.027368315	-0.02550631	-0.341105964	-0.29565703	-0.361193679	-0.258542093	-0.20282982	0.266269777	-0.235241005	-0.305482011	-0.182102824	-0.302686742	-0.322270475	-0.325296017	-0.178119517	-0.230281795	0.078474887	0.001445295	-0.221629437	-0.268264788
Dnahc8	NM_013811	grey	-0.011580724	0.172101183	0.128336262	0.239787538	-0.030189782	0.068792611	0.153074455	0.117081271	0.170376722	-0.151115721	-0.216959909	-0.429644042	-0.216457678	-0.236724032	-0.019944004	-0.056467852	-0.022835477	0.073616149	-0.144535123	0.019711496	0.09310518	-0.117730918	-0.05824114	0.053918842	-0.082076358	-0.166449173	-0.197023398	0.371089798	0.480296061	0.318959976	-0.000172483	0.176812033	0.0102725	0.082078687	-0.053011572	-0.171854292	-0.118657857	-0.098966846	-0.20794264	-0.062326459	-0.185870109	0.196395977	0.01857735	-0.11824637	-0.121242318	0.079613058	0.035024229
6330503K22Rik	NM_182995	mediumpurple2	0.24726325	-0.355770649	-0.087537662	-0.058697636	0.260553081	0.105518416	-0.159069933	-0.248772429	-0.412428696	0.454053341	0.767068315	0.676843379	0.726845896	0.612828389	0.724042622	0.811658682	0.749204647	0.586837959	0.619131457	0.64732614	0.683745486	0.581683706	0.492359606	0.701873534	0.631132071	0.718868058	0.642751074	0.700443006	0.555298587	0.506331295	0.60213624	0.415078366	0.706195728	0.644441594	0.235099811	0.312686139	0.397848413	0.327246568	0.18336643	-0.150993842	-0.094430799	0.099083275	-0.289142996	-0.160250705	-0.310761736	0.138660457	-0.236225718
Zfpm2	AK046521	grey	0.414283486	0.649207154	0.615854418	0.65241663	0.593639794	0.343284029	0.30715467	0.373719129	0.603442713	0.045711677	0.107065461	0.149686045	0.225232555	0.211260067	0.292428198	0.126877638	0.090372955	0.162836162	-0.072309257	0.109803531	0.21025635	0.349188021	0.521975374	0.269126368	0.247046677	0.177428469	0.345441996	-0.02001717	-0.199949707	0.080437943	0.082246813	0.010408563	0.087694917	0.126635497	-0.152734537	-0.028470071	0.133957667	-0.272578524	-0.033204197	-0.061554225	-0.066288214	-0.314201707	-0.291810595	-0.005533094	-0.04167951	0.291172985	0.147877702
4833446K15Rik	XM_894542	grey	-0.002083346	0.088025419	0.046245302	-0.265642106	-0.337177743	-0.564144599	-0.506042831	-0.457466909	-0.257411853	-0.241707784	-0.05520458	0.112509709	-0.15078232	0.081503617	-9.08E-05	-0.117557392	0.163966646	-0.348811488	-0.484030286	-0.541982505	-0.27893942	-0.239978947	-0.161663743	-0.313031806	-0.397189884	-0.161266762	-0.092216073	-0.403969183	-0.484679442	-0.639783007	-0.591700277	-0.715959787	-0.427697513	-0.517216133	0.043858382	-0.430076564	-0.489843925	-0.593297251	-0.571431167	-0.48173225	-0.339810487	-0.545381405	-0.286722292	0.299967137	0.250158197	-0.177123345	-0.013131424
Dopey1	AK052544	grey	0.402797359	-0.054398753	0.211332659	0.087774085	0.233005322	0.183414424	-0.294120042	-0.05452944	-0.099185107	0.118584215	0.313318865	0.14402371	0.275270429	0.302631263	0.191403042	0.28493072	0.335709406	0.188002331	0.104751755	0.235339141	0.16144304	0.160348764	0.346641556	0.312501197	0.347960621	0.503341586	0.457609582	0.111272597	-0.058023591	0.179743443	0.20884866	0.082892041	0.223607077	0.198933168	-0.078455193	0.297854142	0.334616764	-0.003281578	0.02574571	-0.084672195	0.248672804	-0.033440086	-0.10974476	0.034681864	-0.042699519	-0.359449466	-0.328439644
A430035B10Rik	AK039608	brown4	-0.243731524	-0.160212782	-0.212413219	-0.108824608	-0.127058142	0.144958493	0.112750163	0.006047739	-0.009261251	0.020725769	-0.133565713	-0.136175945	-0.119241497	-0.221274904	-0.191403725	-0.150658349	-0.214099972	0.099911918	0.192989529	0.109867714	0.023923555	-0.145704059	-0.184020353	-0.068437596	-0.010784267	-0.090536142	-0.197507491	0.06813177	0.151385804	0.141773668	0.083192058	0.132912413	-0.024172334	0.020025217	-0.277593491	0.092046069	0.048932036	0.246524058	0.196739175	0.106426072	0.216133836	0.141082175	0.174245006	0.144602858	-0.006409666	-0.216594497	-0.061390839
Slc34a1	AK085515	grey	-0.254465601	-0.223334066	-0.265810769	-0.267864649	-0.306168093	-0.247393869	-0.099354486	-0.179455813	-0.188447875	-0.160506994	-0.4157066	-0.182057225	-0.26051433	-0.026694523	-0.028487722	-0.095558982	-0.139718441	-0.044659378	-0.053548148	-0.16995438	-0.042473496	-0.10503175	-0.269247019	-0.184055119	-0.2397227	-0.247440373	-0.249496447	-0.007593894	0.013590482	-0.23678282	-0.22496071	-0.162887647	-0.431617969	-0.319176477	0.088079523	-0.242531508	-0.284827332	-0.008162009	-0.120530954	-0.071832671	-0.260140417	-0.060898653	-0.027528191	0.096368264	0.071638557	0.090961193	0.071501727
Ift140	NM_134126	lightcyan	-0.086597844	-0.371095211	-0.254294562	0.007627781	0.198206098	0.511093333	0.291365454	0.226195719	-0.052164056	0.574842631	0.443165418	0.139125853	0.357161155	-0.036214165	0.074301272	0.260554651	0.088897634	0.450798372	0.585581898	0.620269549	0.40056361	0.16114787	0.152811795	0.405046389	0.498448516	0.389863822	0.193525608	0.462597544	0.597104447	0.687472095	0.700350892	0.752477243	0.721023484	0.565082354	0.078085646	0.620505932	0.612891819	0.749986467	0.604319553	0.419765779	0.484580099	0.648879015	0.375177086	-0.025703919	-0.048564033	0.117713212	0.035076929
Zc3h3	NM_172121	grey	-0.033340303	0.178821748	0.176923577	0.336335287	0.237740401	0.384646404	0.496842079	0.650946692	0.464435262	0.00166604	-0.187377513	-0.32165479	-0.170231552	-0.344106929	-0.162032416	-0.242468552	-0.305659323	-0.220376149	-0.225291588	-0.082010238	-0.079016634	-0.079046789	-0.006641512	-0.081225279	-0.019767272	-0.237524563	-0.169391224	-0.098084595	0.059287653	0.109662158	0.119720841	0.318218887	0.078881337	0.071411049	-0.05139433	0.373839108	0.231295852	0.192262194	0.250673216	0.535909966	0.343822049	0.472750102	0.516782441	0.034642854	0.382238299	0.226892971	0.445509473
Sucla2	AK016060	grey	0.103950427	-0.077806462	0.012983692	0.045062968	0.272761504	0.178156366	-0.055997671	-0.040101731	-0.046335913	0.183292054	0.331027664	0.287493012	0.37131912	0.459949173	0.314017721	0.366505981	0.319113209	0.26478762	0.157164534	0.25636289	0.233614729	0.384506858	0.3956597	0.383971832	0.40524992	0.500324822	0.542634766	0.027030075	-0.229703835	0.075103028	0.196635025	0.063346459	0.261993835	0.247939572	0.16469651	0.246014283	0.312452218	-0.015484933	0.119057855	-0.09043204	0.121813434	-0.212914092	-0.250426265	0.146248893	-0.006659428	-0.030118394	-0.143143904
Atp10d	AK085120	grey	0.391348243	0.387563675	0.532223083	0.372621775	0.183491722	0.015734658	0.034204894	0.411699417	0.356632435	-0.363847021	-0.069337929	-0.230184285	-0.222867195	-0.208220815	-0.179611069	-0.161013679	-0.043340482	-0.443780772	-0.504756035	-0.318717666	-0.389436807	-0.199278168	-0.017573981	-0.225226746	-0.238196887	-0.251663227	-0.121870113	-0.205193021	-0.215724316	-0.155299485	-0.206871148	-0.143435247	-0.038180079	0.005551061	-0.130084333	-0.055919011	-0.085472982	-0.377011511	-0.191533616	0.143910957	0.087197509	0.000844364	0.118433375	-0.557635029	-0.294183316	-0.390539448	-0.311024673
9330182L06Rik	AK165601	salmon	0.430732718	-0.270961025	0.063989256	-0.081120579	0.232927849	0.005811991	-0.41061914	-0.269112657	-0.377336404	0.490182286	0.686074057	0.726109097	0.634888304	0.650547045	0.57518029	0.720084125	0.64922992	0.507060306	0.52328164	0.489882725	0.438001325	0.427657279	0.390918398	0.513050334	0.46502364	0.639622918	0.586452661	0.392836893	0.136874225	0.161084455	0.374054842	0.135369427	0.444811641	0.308857801	0.077425558	0.214069681	0.274550355	0.260287884	0.162829892	-0.156638193	-0.053760089	-0.106929192	-0.319930268	-0.096919967	-0.206609094	-0.027055745	-0.272217464
Eif3s1	BC080788	grey	-0.076070529	-0.026326982	-0.003681174	-0.163130452	-0.188169817	-0.415903068	-0.229043657	-0.250668601	-0.188009067	-0.094145128	-0.172426493	0.038094422	-0.126385582	0.219940648	0.160335701	0.01775064	0.10191887	-0.240879539	-0.363017703	-0.384332402	-0.127414367	0.088119236	-0.067217853	-0.134557295	-0.24221362	-0.115725452	0.005940695	-0.226193959	-0.391882639	-0.562584593	-0.423267167	-0.477967231	-0.348075549	-0.406639996	0.068611542	-0.302696486	-0.351223592	-0.433904849	-0.430846852	-0.347108291	-0.448478925	-0.444629341	-0.292370837	0.204969825	0.208366371	0.10433953	0.101460091
D030022P06Rik	AK081131	grey	-0.131103855	-0.461864081	-0.34459366	-0.4434584	-0.480559417	-0.339561257	-0.325461847	-0.431746892	-0.556231691	-0.096363378	0.022578719	-0.103508588	-0.118160833	-0.157914639	-0.051767453	0.042621641	0.157423596	-0.042060124	0.070553181	-0.016008411	0.016130725	-0.316434439	-0.33693182	-0.074761673	-0.164728696	-0.083248486	-0.237732519	0.285663028	0.523252669	0.145813444	-0.009295465	0.040309034	0.025607013	0.038674394	0.13372729	-0.074553832	-0.172306886	0.140932206	-0.190065254	-0.14640838	-0.142592073	0.278280633	0.134149717	-0.060146848	-0.021215903	-0.173166174	-0.147610649
Cenpf	XM_899897	brown	-0.317176298	-0.133367291	-0.240764149	-0.487276248	-0.705188602	-0.726108341	-0.405745404	-0.465946373	-0.37180025	-0.522747568	-0.366423985	-0.293265009	-0.547705844	-0.345755647	-0.386924784	-0.37314023	-0.139929943	-0.568284161	-0.517883286	-0.659342317	-0.595173991	-0.638244761	-0.665176527	-0.632283501	-0.724573351	-0.57190065	-0.573711123	-0.358803435	-0.269668906	-0.589270978	-0.702829041	-0.683745792	-0.565411487	-0.507642513	0.175956897	-0.579193624	-0.730434961	-0.492918846	-0.575119075	-0.344586299	-0.3529147	-0.29846287	-0.03070885	-0.137313948	-0.065553421	-0.461062474	-0.244264078
Zfp694	BC054371	grey	0.002849823	-0.117954999	-0.153499932	-0.106560138	0.087044691	0.023886622	0.04502753	-0.341548961	-0.259031388	0.179201684	0.499426492	0.465175196	0.521705322	0.282473024	0.305406163	0.321847077	0.391383091	0.261213645	0.347398048	0.35764409	0.355887328	0.315800232	0.341690331	0.419248837	0.417804736	0.504331324	0.398708593	0.267059	0.269047037	0.344923602	0.329966365	0.189273527	0.434436447	0.404978848	0.131613066	0.21586099	0.218148277	0.123331598	-0.003662207	-0.278350482	-0.045396115	-0.031477452	-0.197033083	0.452462178	0.284491592	0.283798586	0.15564526
Cryge	NM_007777	grey	0.001820983	0.023420916	0.042796462	-0.08568374	-0.280719639	-0.297720643	-0.170084732	-0.261112229	-0.164702822	-0.203247526	-0.19093385	-0.28052014	-0.29326679	-0.132756318	-0.038504942	-0.061570598	0.066642834	-0.151413864	-0.226379936	-0.209278069	-0.078680396	-0.225715389	-0.209263839	-0.132586877	-0.250567462	-0.135499823	-0.170234367	0.108755904	0.126715234	-0.081890247	-0.243598689	-0.246291047	-0.244908696	-0.188083482	-0.050718189	-0.320712427	-0.326662283	-0.305585246	-0.433046637	-0.326802062	-0.332452252	-0.151042646	-0.134414093	-0.229204189	-0.16129945	-0.331339724	-0.201298603
Dhx33	AK087592	grey	0.217468953	-0.015839604	0.084255229	-0.194349767	-0.312133409	-0.535952172	-0.602577169	-0.617651871	-0.421221457	-0.146159242	0.059463768	0.076937612	-0.036011225	0.282091751	0.18171001	0.317591889	0.442298621	0.12971516	-0.068910229	-0.068876017	-0.052287718	-0.08177025	-0.095073276	0.064109468	-0.186834541	0.126880174	0.06525877	0.267667199	0.002238474	-0.214098391	-0.340079441	-0.466246396	-0.208320784	-0.226846375	-0.094334096	-0.504068812	-0.495262423	-0.414128353	-0.619152945	-0.680124903	-0.596572297	-0.490768359	-0.539010595	-0.032342604	-0.163850557	-0.380043204	-0.393994977
Olfr725	NM_146317	paleturquoise	0.034156223	0.261527112	0.131325215	0.234235909	0.200063906	0.32915743	0.36823889	0.197386228	0.295398505	-0.016839358	0.098656692	-0.133139954	0.065798468	-0.242022829	-0.234589258	-0.180485047	-0.147528807	-0.0529228	0.01617316	0.12808483	-0.054836536	-0.065176386	0.176930375	0.078000339	0.193968255	0.180667907	0.099989955	-0.09206143	-0.023469741	0.306586952	0.191888405	0.202603919	0.226637151	0.224547015	-0.180026502	0.288838899	0.282206667	0.033980108	0.099961774	0.102248755	0.379793302	0.151199807	0.191062025	0.154589617	0.166609403	-0.141399847	-0.002450497
Hnf4g	AK136534	darkred	-0.22356848	-0.246704049	-0.255957501	-0.145028803	-0.071962361	0.146163445	0.065039089	-0.03979342	-0.057460033	0.065251443	0.058646232	-0.004545941	0.016029483	-0.091908011	-0.161060007	-0.041911687	-0.11957142	0.132783931	0.202297735	0.173072208	0.001514748	-0.056877859	-0.105986842	0.009791562	0.08741962	0.046373424	-0.032694276	0.025611558	0.066307844	0.148784306	0.138217344	0.145655716	0.116270411	0.127186232	0.081698086	0.144079969	0.155729945	0.233622619	0.243082757	0.097762973	0.265407503	0.079632112	0.097518432	0.025198101	-0.15769637	-0.233354543	-0.213076777
1700019N12Rik	NM_001039494	grey	-0.268179387	-0.394545648	-0.387607429	-0.449345542	-0.285704907	-0.242619368	-0.125588043	-0.411334558	-0.439143943	0.247523261	0.221672979	0.328501924	0.167445426	0.055643615	0.095207418	0.06080497	0.118717608	-0.026475089	0.20667426	0.004170565	0.10197878	-0.026962497	-0.116235402	0.006041986	0.008245302	0.086806194	-0.006691913	-0.061191616	0.048736787	-0.134346641	0.01824364	-0.09618973	0.079747169	-0.052588061	0.298280979	0.106173978	-0.068749288	0.199337654	-0.038054029	-0.164932307	-0.104327681	-0.038637015	0.038875093	0.54509326	0.534537349	0.27408975	0.361983603
Grap2	AK030809	blue	-0.219006621	0.137458368	-0.039073445	-0.272094654	-0.642894766	-0.728671657	-0.253100436	-0.314952118	-0.169488012	-0.654666537	-0.39714621	-0.425350995	-0.621597705	-0.48103145	-0.485810428	-0.432475792	-0.134730096	-0.71284984	-0.730029706	-0.749006599	-0.732689623	-0.711807084	-0.649282939	-0.675714531	-0.805818184	-0.635359918	-0.637958161	-0.328537749	-0.230443311	-0.540985329	-0.765246587	-0.674895424	-0.557439822	-0.508234475	0.075050216	-0.675329293	-0.78437554	-0.676585147	-0.725684769	-0.349187821	-0.390551206	-0.237841112	-0.009040835	-0.314971431	-0.185896307	-0.546044631	-0.309701893
4933440H19Rik	NM_194335	grey	0.223823509	0.012524503	0.099911947	-0.221204455	-0.332226777	-0.685117156	-0.624993764	-0.64102281	-0.476357536	-0.343146233	0.169010429	0.213795765	0.035688189	0.281146877	0.286151684	0.318126539	0.591109791	-0.087737707	-0.278431226	-0.227245205	-0.070901241	-0.085385998	-0.065286288	0.008714532	-0.247604411	0.044609012	0.051627345	0.229129385	0.064187958	-0.260910457	-0.396397755	-0.517944362	-0.1656005	-0.135879207	0.016650033	-0.547113702	-0.544239144	-0.577567306	-0.727094216	-0.691236407	-0.65850332	-0.454343758	-0.522516809	-0.14302697	-0.233487439	-0.318568028	-0.401439454
Set	NM_023871	grey	-0.164499376	-0.2088611	-0.185901424	-0.183920034	-0.011032478	0.016627502	-0.141861748	0.210798055	0.005872578	-0.059219819	-0.119804817	-0.061189669	-0.12934433	0.072099452	-0.24115505	-0.183223662	-0.255608594	-0.304232777	-0.310621342	-0.297611927	-0.361159074	-0.043142712	-0.126905595	-0.266562243	-0.128423881	-0.181037227	-0.013350912	-0.581344493	-0.636569464	-0.425840453	-0.201303803	-0.115992644	-0.156219729	-0.212898593	0.284394441	0.177485833	0.146519849	-0.013537115	0.306221201	0.401948731	0.394648035	0.039130431	0.226974554	0.013617575	0.068528103	-0.106141505	-0.06092715
Zfp143	NM_009281	darkmagenta	0.078762593	-0.009017751	0.013355332	-0.329052601	-0.445429775	-0.697407594	-0.608812561	-0.50811207	-0.402231257	-0.47933123	0.001822649	-0.015332065	-0.217058133	0.035998794	-0.105160208	-0.02895274	0.297074924	-0.45272077	-0.578263552	-0.548899836	-0.433632465	-0.363608005	-0.279064259	-0.339710224	-0.468673609	-0.18462935	-0.139928547	-0.244519398	-0.281272295	-0.486552977	-0.58610954	-0.641175581	-0.324657144	-0.330518425	0.237985293	-0.517137464	-0.525686898	-0.67014254	-0.646282951	-0.473207974	-0.351127319	-0.381330871	-0.271302302	-0.204582869	-0.194715886	-0.508220363	-0.43117219
1500041J02Rik	AK089038	grey	-0.020733034	-0.359013412	-0.173402537	-0.336048835	-0.292732124	-0.305415888	-0.339241445	-0.31743472	-0.443172298	0.253285547	0.023348889	0.068346553	-0.055161934	0.079225564	0.132840108	0.126523002	0.180103291	0.018670069	0.100939262	-0.068974478	0.071256692	-0.059736289	-0.168483611	-0.046629339	-0.099404313	0.072760208	-0.045946987	0.102516755	0.08595477	-0.198094423	-0.063643437	-0.167734951	-0.065771526	-0.225886599	0.081552298	-0.111721622	-0.155406394	0.053907341	-0.204812936	-0.207939928	-0.261944816	-0.062707283	-0.070105399	-0.053817581	-0.033829724	-0.014366536	-0.05329746
Cftr	NM_021050	grey	0.42444266	0.006976743	0.275381616	0.463661705	0.679613942	0.663356771	0.20080738	0.288462476	0.167803958	0.476877731	0.422536908	0.300799291	0.621822899	0.492010425	0.683856519	0.598202192	0.430430221	0.709418849	0.550777604	0.753592243	0.831988448	0.704133498	0.752271314	0.828188107	0.822732857	0.702160938	0.700075582	0.683136276	0.526231626	0.738319648	0.74773555	0.695509505	0.600760827	0.635899136	-0.147357082	0.54538907	0.682006063	0.405114774	0.384084857	0.13173186	0.163299076	0.254412776	-0.12977469	0.104353458	-0.035170024	0.369640658	0.109927197
Csmd3	XM_974928	grey	-0.108534102	0.034032468	-0.049898652	0.109147286	0.187627389	0.336316922	0.429539799	0.213019367	0.154597035	0.185382836	0.165535836	0.021842343	0.195003531	-0.169167067	-0.000489746	-0.078560937	-0.083097974	-0.031699888	0.148060638	0.193442393	0.165568819	0.088764088	0.210618208	0.184340535	0.282249893	0.187303966	0.119226946	0.013495444	0.165326172	0.311224084	0.334701541	0.361710141	0.328554558	0.278795256	-0.001441902	0.518948185	0.364736407	0.307578786	0.223289019	0.243176069	0.318545746	0.366673064	0.355475622	0.413832349	0.613084913	0.350927955	0.490409778
Ift80	NM_026641	pink	0.209769217	-0.402298051	-0.107417823	0.04882183	0.401537533	0.572307892	0.027002004	0.113086598	-0.144446872	0.662090196	0.558231185	0.372342028	0.603280659	0.359206607	0.411711275	0.502053659	0.317361908	0.648219127	0.687151725	0.746941849	0.657663653	0.449194026	0.479022835	0.654881449	0.748197625	0.6910356	0.569503041	0.48950162	0.476630537	0.65862436	0.780950888	0.710529387	0.696482225	0.57498169	0.051765684	0.734596925	0.766634654	0.727606157	0.60127503	0.304825347	0.45906072	0.47166625	0.158048787	0.262085772	0.126360108	0.228976165	0.084693989
2610042O14Rik	AK032098	tan	-0.329154007	0.219777196	0.003027885	-0.034746097	-0.456300015	-0.275673531	0.16219992	0.085707503	0.228274462	-0.083006214	-0.56519655	-0.589229295	-0.713411546	-0.710836968	-0.573706459	-0.592705067	-0.516284648	-0.420358711	-0.465015051	-0.547973466	-0.525641907	-0.707139306	-0.654538621	-0.65165725	-0.707143495	-0.674490873	-0.755696416	-0.326415369	-0.136915539	-0.423224741	-0.531321712	-0.390335435	-0.516908813	-0.673152381	-0.077076027	-0.457290756	-0.559462123	-0.220984985	-0.362790325	-0.016308865	-0.18876503	-0.012012783	0.276366496	-0.197584295	0.053365526	-0.135156918	0.147227559
Hnf4a	NM_008261	yellowgreen	-0.217886243	-0.216542491	-0.296302379	-0.179514704	0.018817831	0.049824777	0.14379376	-0.065028317	-0.129494865	0.229869601	0.126706356	0.373948602	0.271605848	0.119260705	0.160242073	0.026847195	-0.044660563	0.115857134	0.307716929	0.135889423	0.23737883	0.24564416	0.078702044	0.079460397	0.165453923	0.038693567	0.036243089	-0.028605239	0.108304825	0.053271378	0.209038572	0.191873118	0.125676993	0.089438245	0.148449253	0.153273977	0.153213383	0.33253517	0.297088877	0.128204042	0.021511433	0.11049934	0.065166021	0.294496356	0.254667734	0.609151628	0.392459074
A630033E08Rik	AK046205	grey	0.203543521	0.11399243	0.246888517	0.065159474	-0.144532054	-0.432116291	-0.225278935	-0.229927835	-0.120807936	-0.404860349	-0.138570103	-0.021055855	-0.110246029	0.125910713	0.267952586	0.192693501	0.331940682	-0.124118961	-0.304354363	-0.214885755	-0.023130533	-0.013806755	-0.043502958	-0.024161868	-0.250704792	-0.130648255	-0.067614144	0.269323603	0.176226045	-0.195852355	-0.311534084	-0.3254127	-0.279275325	-0.126964739	-0.065014671	-0.475749691	-0.454106187	-0.498545484	-0.61874382	-0.470199708	-0.607544553	-0.312186353	-0.381633922	-0.353922856	-0.341013779	-0.160404629	-0.35119937
Ric3	AK038724	sienna3	0.019039095	-0.23891653	-0.1745824	-0.141057829	0.034280155	0.203998534	-0.000317232	-0.092843585	-0.202147202	0.2629127	0.434413051	0.125750504	0.26302991	-0.037243159	-0.06916868	0.109574046	0.157085615	0.136522753	0.293705164	0.31344498	0.115982283	-0.03388947	0.12411271	0.20143131	0.332801748	0.432075823	0.242798341	0.114312581	0.188735467	0.399568959	0.387268398	0.289637423	0.47855076	0.357352282	0.105585133	0.410722276	0.408950991	0.303218948	0.229854817	0.091851168	0.428143486	0.290900635	0.190763331	0.071784296	-0.054721289	-0.298586992	-0.192499195
Vcam1	AK085320	green	-0.339700457	-0.165972906	-0.236819421	-0.473610779	-0.673539892	-0.704138942	-0.425826952	-0.39448793	-0.337290087	-0.524033428	-0.563005909	-0.34904547	-0.593724486	-0.24196578	-0.305274705	-0.413173996	-0.21369615	-0.573476156	-0.56323644	-0.727291258	-0.511394022	-0.498498246	-0.606824864	-0.622271649	-0.723655859	-0.61251356	-0.559287591	-0.429185223	-0.354675665	-0.737038824	-0.75201771	-0.692155574	-0.742465508	-0.681999356	0.111852319	-0.545804488	-0.705362529	-0.469635165	-0.565117511	-0.30491252	-0.415282244	-0.324401338	-0.040456448	0.136924241	0.20248989	-0.181912046	0.008360405
Gpm6b	AK013660	grey	0.404635891	0.158319827	0.306611011	0.150093638	0.231148084	-0.189109319	-0.315108748	-0.236315653	-0.103767845	-0.025402651	0.11513511	0.347708078	0.287863763	0.706647041	0.652084327	0.526842921	0.521957517	0.31647374	0.009414224	0.092209908	0.368498829	0.523437981	0.431076839	0.384250104	0.188826169	0.312501882	0.476177421	0.24522322	-0.068522372	-0.155964941	-0.07164979	-0.228807596	-0.090489952	-0.003532087	-0.065350075	-0.258823236	-0.143407028	-0.33623896	-0.314692577	-0.462666576	-0.577492808	-0.530537683	-0.653415031	0.103117452	0.017803176	0.2779715	0.020350703
10-Sep	AK035199	yellow4	0.306734583	0.682113231	0.65229777	0.708070961	0.388157412	0.387212492	0.385151902	0.555928791	0.777532472	-0.007675447	-0.37516091	-0.416888338	-0.272674399	-0.198975918	-0.089233384	-0.180496596	-0.273635717	0.093163691	-0.206955466	-0.026915231	-0.034402784	-0.043688145	0.133424181	-0.008448846	-0.065153587	-0.154788618	-0.082568802	-0.014890339	-0.144418212	0.024578729	-0.09743401	-0.021736745	-0.229626348	-0.192269235	-0.395045574	-0.149645033	-0.066658997	-0.217532388	-0.103039182	0.047846581	-0.04307662	-0.172649497	-0.056981746	-0.156963385	-0.058758063	-0.008772665	0.108621152
Srpr	BC012512	purple	0.489561758	0.771506511	0.785465245	0.897488794	0.712906978	0.592666048	0.525349145	0.747972744	0.901270883	0.130648299	-0.150532145	-0.123987042	0.031490841	0.028466655	0.13334934	0.021531519	-0.157477305	0.238433525	-0.024579103	0.180849246	0.155648022	0.298298125	0.428723053	0.227801229	0.205801023	0.035401276	0.178019792	0.059989016	-0.148702698	0.154802181	0.143569165	0.193282431	0.013495463	0.054443752	-0.558637507	0.06021147	0.185706069	-0.068357961	0.141708179	0.204504619	0.047338141	-0.117572569	-0.094207901	-0.148434709	-0.020630279	0.229276751	0.203714541
A230062G08Rik	NM_173765	lightcyan1	0.487558515	0.185879551	0.347691983	0.310086529	0.267429232	-0.047466372	-0.102810035	-0.255054705	-0.093851458	0.123490679	0.452853252	0.356659849	0.458584411	0.517829015	0.603387098	0.770335158	0.726706724	0.609940062	0.386640176	0.544617341	0.483426327	0.455927594	0.444513042	0.646967804	0.390625438	0.578056845	0.50456567	0.856142012	0.518616136	0.447265237	0.288203577	0.144233563	0.368525712	0.428701726	-0.166790695	-0.212978144	-0.028086646	-0.134655738	-0.308589534	-0.54030322	-0.534977383	-0.272324541	-0.656140441	-0.407406257	-0.564669621	-0.122484214	-0.513920117
Sr278	NM_001013608	grey	0.049195007	-0.038267998	-0.008974412	-0.136738614	-0.062221416	-0.16800621	-0.248447594	-0.115505981	-0.173466408	-0.247271265	0.295805391	0.111488734	0.065937028	0.004218417	-0.108978103	0.000270489	0.183406664	-0.29402719	-0.263878363	-0.175877478	-0.269058099	-0.132699477	-0.008478278	-0.114384818	-0.055660923	0.059501274	0.084314238	-0.172971842	-0.204702468	-0.091403762	-0.107757024	-0.170663515	0.16089486	0.145952304	0.192543193	0.047986318	0.021452888	-0.272529365	-0.092665702	-0.042909708	0.213070719	-0.045751667	0.010628679	-0.21043972	-0.243016184	-0.513618342	-0.4473917
Prkg1	AK040353	violet	0.575346976	0.30949911	0.46860434	0.533264859	0.800978379	0.57771217	0.161966149	0.337099042	0.323057613	0.172292018	0.565195388	0.58436785	0.728197851	0.532202755	0.634805071	0.482931217	0.443537022	0.418066722	0.345592434	0.52634994	0.620542571	0.678600534	0.872062776	0.666618505	0.733331018	0.630318356	0.74932273	0.272079061	0.12999877	0.481041633	0.584641506	0.453327211	0.526360632	0.620445931	-0.182681905	0.511143149	0.649813959	0.167701592	0.374644828	0.1601379	0.284313097	0.047728949	-0.163671783	0.110173827	0.047923859	0.354823898	0.119620042
4631427C17Rik	AK079839	grey	-0.294190296	-0.362089829	-0.378258414	-0.123860042	0.145307307	0.539991648	0.265734099	0.278521371	0.041694683	0.258960115	0.066788017	0.051011197	0.195313346	-0.143354822	-0.136385008	-0.172401055	-0.293137025	0.116991911	0.397683739	0.298418326	0.183413215	0.069389975	0.084254473	0.085703205	0.366886844	0.167001274	0.075497705	-0.124202071	0.068365566	0.345500186	0.466034165	0.524089646	0.25681688	0.261082171	0.130841899	0.688046392	0.625185553	0.653670285	0.71063396	0.583268718	0.768971036	0.553817074	0.531772469	0.36765073	0.29220001	0.183963633	0.302838966
Elp4	NM_023876	grey	0.266590979	-0.215080492	0.023481296	-0.287445375	-0.175992974	-0.422612902	-0.678410644	-0.427542823	-0.481902077	-0.173333403	0.342689895	0.335889541	0.175404758	0.34859672	0.2668817	0.334803925	0.573879395	-0.075592685	-0.201475949	-0.16205783	-0.025595704	-0.073993035	0.034227285	0.034667187	-0.057614059	0.211423152	0.228824123	0.012703341	-0.118936633	-0.242527743	-0.193721552	-0.342746414	-0.015856265	-0.054546403	0.269472695	-0.137766131	-0.139260368	-0.308040934	-0.326345574	-0.324264643	-0.145712624	-0.238944859	-0.263629976	-0.09774154	-0.180146251	-0.380709731	-0.404061684
Micall1	AK077217	purple	0.532054984	0.620844751	0.726745517	0.866876753	0.752208426	0.736000516	0.434542097	0.802695273	0.847039692	0.114562492	-0.096563441	-0.154834515	0.079849742	0.023436742	0.106681102	0.021322304	-0.158600272	0.277716872	0.008972304	0.265485451	0.201015886	0.280325738	0.465512608	0.270898802	0.310004462	0.086534926	0.221830307	0.100749348	-0.027344644	0.329480788	0.277617782	0.376403387	0.12506898	0.194370155	-0.539980229	0.237815393	0.393702209	0.061563668	0.317343429	0.371779099	0.307169355	0.107582795	0.049772743	-0.170176112	-0.126376198	0.115794615	0.075565263
Ywhaz	AK050511	grey	-0.021124016	0.367178787	0.175210455	0.296807713	0.313989471	0.255204465	0.379382187	0.495492278	0.510848095	-0.164950803	-0.246387406	-0.076464806	-0.09743966	-0.024459005	-0.20555037	-0.281088246	-0.431969801	-0.214685359	-0.16181775	-0.149648844	-0.229537578	0.183691684	0.090100747	-0.156367475	-0.046405963	-0.275282485	-0.060710051	-0.451960507	-0.471439762	-0.198017038	-0.078243013	0.019227607	-0.118578505	-0.016993563	-0.200634511	0.081574701	0.090281018	-0.034644344	0.320148266	0.37324347	0.205486398	-0.048884739	0.112692751	0.114891211	0.237178515	0.314900293	0.371205885
Dpp6	AK082186	plum2	-0.218062719	-0.2678193	-0.322450379	-0.259611627	-0.215867849	0.007596368	0.03662065	-0.172263162	-0.192782213	-0.050474815	0.083863754	-0.034196483	-0.027264165	-0.181792585	-0.239755444	-0.074584032	-0.091793307	0.049929513	0.211984588	0.145623531	-0.046276008	-0.166563806	-0.186932698	-0.05341981	0.01490518	0.024556408	-0.122640996	0.07264193	0.237221819	0.216935816	0.141515244	0.149778708	0.160852608	0.184767632	-0.037280658	0.084415442	0.091043117	0.238658087	0.167846329	0.044540306	0.214605452	0.182782852	0.145129782	-0.056680193	-0.212095982	-0.34696079	-0.307394401
Nsun6	AK042750	yellow4	0.300381817	0.768323386	0.614410355	0.818154182	0.569658413	0.497297876	0.719792027	0.53450454	0.824790979	0.085246126	-0.068386138	-0.131568506	0.06001366	-0.067256261	0.056553923	0.068368063	-0.128375328	0.348588399	0.174531002	0.346065781	0.187620386	0.270885095	0.361919766	0.298053642	0.220583277	0.100235546	0.121515632	0.287147277	0.149393535	0.373432912	0.229123212	0.259993778	0.156399051	0.239343086	-0.474214689	-0.057690539	0.080117292	-0.029607137	0.037591039	-0.010368111	-0.124287483	-0.139018826	-0.197989359	-0.193312163	-0.106180359	0.217123301	0.118788033
Ube2w	AK050923	grey	-0.10340248	0.235845806	0.071299137	-0.096390819	-0.259322944	-0.498925225	-0.275160043	-0.328038416	-0.012725951	-0.344380413	-0.351300319	-0.104936831	-0.29840918	0.12358084	-0.140170677	-0.159769302	-0.082007219	-0.25637827	-0.440450908	-0.460405409	-0.420957395	-0.091918691	-0.199410698	-0.317866507	-0.431551078	-0.262023175	-0.146110869	-0.381900983	-0.618327777	-0.672006607	-0.662306606	-0.72732584	-0.574435709	-0.527738092	-0.078298233	-0.61116488	-0.598852926	-0.66467688	-0.546178086	-0.515380352	-0.483233999	-0.726863827	-0.468656184	0.137439647	0.008434655	-0.165549334	-0.138722108
Itgb8	XM_901353	grey	0.400882859	0.401340177	0.435536669	0.299879988	0.250862126	-0.026559781	0.016558698	-0.0801417	0.140471608	0.082767916	0.363678327	0.319804943	0.286536226	0.245189322	0.288052638	0.299683658	0.402183042	0.127251118	-0.042815111	0.082637279	0.156294608	0.185391566	0.364213677	0.250913735	0.155992459	0.346980168	0.350827465	0.116667119	-0.055444604	0.019546165	0.018940323	-0.141348632	0.17825129	0.066094012	-0.246347449	-0.106945718	-0.004763253	-0.313946923	-0.298121963	-0.365327154	-0.206252473	-0.339793049	-0.361409651	-0.041524483	-0.091352253	-0.131989173	-0.187753238
Cenpo	NM_134046	lightyellow	-0.188204378	0.076092309	-0.06791267	-0.269246598	-0.592116393	-0.606515177	-0.257928834	-0.426873485	-0.234081569	-0.402918028	-0.153656295	-0.355025154	-0.456604321	-0.426510494	-0.425471684	-0.284625979	0.000345459	-0.464224226	-0.515197006	-0.488271765	-0.553915781	-0.665032317	-0.519360456	-0.458726764	-0.593181526	-0.349383591	-0.46217616	-0.131552142	-0.052449626	-0.302567357	-0.560410806	-0.542800518	-0.290381865	-0.340352396	0.07981375	-0.538600895	-0.625737654	-0.544816812	-0.690503865	-0.456288461	-0.318345555	-0.218592192	-0.056726412	-0.200982415	-0.178697654	-0.591502566	-0.374611947
Sox6	AK048143	darkseagreen4	0.477976096	-0.185773461	0.097719401	0.098636843	0.494689656	0.306851801	-0.113781294	-0.148355099	-0.249301916	0.550059373	0.918141641	0.797515607	0.891651583	0.690159366	0.664777256	0.814692304	0.729959312	0.657079022	0.737715251	0.783985233	0.671013571	0.673868933	0.703166242	0.809141122	0.815567603	0.927803011	0.840532874	0.566487342	0.368156873	0.582088029	0.729682758	0.474569125	0.831468705	0.738699667	0.109375053	0.482949593	0.598643825	0.39666128	0.325887192	-0.097995617	0.106197612	0.039031167	-0.30659478	-0.018167758	-0.160629529	0.145839304	-0.198144525
Fmn1	NM_010230	grey	-0.495467359	-0.187274862	-0.430256043	-0.441196114	-0.593641477	-0.365530907	-0.037945215	-0.325900296	-0.189049305	-0.197807018	-0.435810737	-0.337078212	-0.478752742	-0.435170517	-0.582497813	-0.462736304	-0.463657216	-0.262925142	-0.105012408	-0.308991139	-0.445158617	-0.498037242	-0.61764362	-0.517547627	-0.484724339	-0.420143553	-0.548488763	-0.308113938	-0.14493754	-0.325768748	-0.377120994	-0.315992974	-0.455757168	-0.457231248	-0.071693518	-0.311232987	-0.395230716	-0.008264362	-0.138042182	-0.103532812	-0.052561705	-0.05578375	0.145329494	0.088253145	0.073999309	-0.271788234	-0.084769092
Tmem16f	AK037691	grey	0.295209478	-0.00219129	0.114021777	0.086318913	0.281620931	0.164334173	-0.261308856	0.005912487	0.006693684	0.014156525	0.145266541	0.281235255	0.251260886	0.473251809	0.260857267	0.29176533	0.171634524	0.36483437	0.203751647	0.237852192	0.241321443	0.355319425	0.295449006	0.233878184	0.265352791	0.242314607	0.353330947	0.072140917	-0.104864502	0.064006947	0.150927244	0.069608061	0.045434234	0.144195007	-0.126746332	0.037308723	0.220181975	0.064180453	0.29148167	0.050006551	0.105194325	-0.164297053	-0.271063235	-0.106195065	-0.323175638	-0.098859196	-0.278947672
Ak5	XM_884305	grey	0.070648587	-0.3550528	-0.256711377	-0.221799277	0.13955922	0.129100172	-0.114504816	-0.366545999	-0.412119564	0.413869642	0.606055503	0.619552148	0.639075087	0.437990121	0.423596356	0.490458288	0.444735067	0.508135275	0.701087114	0.568464414	0.544005546	0.424963604	0.377830667	0.525654659	0.580950579	0.660887835	0.534058949	0.355786239	0.281367087	0.418430828	0.52541635	0.307112395	0.49739547	0.451508724	0.189227646	0.32814601	0.386960234	0.404228481	0.271296109	-0.143293569	0.072667081	0.004657763	-0.209414719	0.247442906	0.036544557	0.169819094	-0.02268162
Rpgrip1	BC016092	grey	0.098687856	0.631807772	0.397564255	0.33848385	-0.117733996	-0.296304165	0.20630181	0.011303981	0.350131083	-0.253002158	-0.306788782	-0.292791509	-0.364518247	-0.274742324	-0.157450437	-0.129708476	-0.054864661	-0.10732928	-0.329259341	-0.267845196	-0.258974584	-0.262998599	-0.213500957	-0.225425424	-0.4442117	-0.350829809	-0.366710952	0.116828804	0.055681257	-0.157661697	-0.409782232	-0.357362439	-0.324532696	-0.317513753	-0.305789542	-0.70590033	-0.62657814	-0.507553231	-0.589416442	-0.395672718	-0.607416385	-0.336505621	-0.294323644	-0.320701851	-0.255457354	-0.091411944	-0.052972459
1700129I04Rik	AK038727	magenta	0.344284858	-0.187907162	0.079718194	0.182224278	0.489687998	0.391533195	0.120864153	0.05705577	-0.129130483	0.619878822	0.869101205	0.617064554	0.771943219	0.493736086	0.582810356	0.737413753	0.614329607	0.591805257	0.642534276	0.75479953	0.64024119	0.604587247	0.598223015	0.761023546	0.750317062	0.773742165	0.687213119	0.633898678	0.522420034	0.659814794	0.767358274	0.612454844	0.946860426	0.790965065	0.127245567	0.539433521	0.613653499	0.458294973	0.369675659	0.051730549	0.141686145	0.236882293	-0.124956737	-0.110947426	-0.179641258	0.19547148	-0.122446105
Klrc3	NM_021378	blue	-0.198412646	0.119765645	-0.019503809	-0.310401269	-0.583761201	-0.715154181	-0.32762733	-0.312356535	-0.178970719	-0.573929066	-0.347614186	-0.355001896	-0.594296688	-0.404786823	-0.488089633	-0.491404147	-0.198305265	-0.815277917	-0.79114225	-0.827687942	-0.789202827	-0.644937782	-0.581294552	-0.717281891	-0.786062705	-0.612700578	-0.553186495	-0.561947584	-0.49268118	-0.721151001	-0.809701587	-0.788453863	-0.547689005	-0.559669684	0.099489579	-0.56870875	-0.72293166	-0.71774999	-0.682736258	-0.326292266	-0.302917647	-0.352144069	-0.000130968	-0.149456507	-0.00062001	-0.486065842	-0.216274489
Ndufs4	AK035175	lightpink4	-0.100795251	-0.0659014	-0.120611831	-0.472455067	-0.622241533	-0.889614021	-0.622393361	-0.674045875	-0.489697284	-0.428753026	-0.19649578	-0.038784624	-0.356310835	0.057033292	-0.151211398	-0.082137531	0.124136649	-0.404427138	-0.452276842	-0.572625562	-0.500409963	-0.339698372	-0.469229127	-0.434271624	-0.62108691	-0.34540335	-0.299747428	-0.275417405	-0.390708407	-0.718903151	-0.737906079	-0.83242061	-0.53050488	-0.522213077	0.07088029	-0.703155108	-0.797155338	-0.624869705	-0.713546471	-0.622240049	-0.64637038	-0.61173678	-0.402742448	-0.031092643	-0.008553777	-0.35066398	-0.249820349
BC029127	BC029127	grey	0.492920695	0.344390199	0.47961921	0.395908608	0.456368667	0.184182494	-0.066609802	0.148987776	0.254686883	0.109302419	0.382840662	0.35366986	0.3682404	0.387551571	0.300455077	0.353699922	0.366769475	0.210652251	0.042792894	0.192147435	0.150093867	0.318325847	0.487530212	0.318003123	0.297951498	0.432547795	0.48157714	0.075980746	-0.210154798	0.038510123	0.127874953	-0.026310933	0.219357053	0.162567391	-0.021095722	0.04410995	0.201750656	-0.216444762	-0.042101795	-0.141417507	0.029323831	-0.302081815	-0.34311057	-0.171844639	-0.303795552	-0.129904433	-0.303158531
Dnahc6	XM_913416	magenta	0.260156384	-0.199276068	0.011727732	0.215427208	0.598106054	0.629071848	0.223006058	0.250399384	0.019764371	0.621539581	0.799747114	0.582507132	0.782900723	0.423147818	0.492099043	0.58446456	0.422508005	0.59704803	0.670309622	0.781297926	0.662382079	0.609714793	0.648970584	0.724608185	0.836025366	0.750114922	0.685763901	0.477271064	0.438878397	0.720723354	0.865121516	0.760832477	0.931459673	0.807731631	0.158098054	0.73764348	0.835645321	0.621707126	0.659084074	0.330182635	0.465469924	0.402452937	0.073009241	-0.015263374	-0.11283618	0.281514719	-0.015962164
Ankrd15	NM_181404	grey	0.494174421	-0.241112169	0.100207954	0.066115795	0.468358688	0.239652506	-0.192210174	-0.079784216	-0.26175951	0.446645962	0.79674343	0.692420626	0.761738771	0.705559093	0.614451847	0.754286165	0.65540239	0.520932471	0.563214235	0.629488678	0.560957926	0.65621865	0.630977133	0.686584654	0.706681371	0.789772754	0.786432853	0.443715211	0.248628927	0.43700015	0.625069518	0.407293287	0.714694392	0.644480796	0.227142012	0.408907045	0.567625802	0.302529293	0.328371613	-0.010916678	0.098893999	0.029690324	-0.293400962	-0.197532743	-0.346331484	0.076008229	-0.315195162
B230315F11Rik	NM_178766	grey	0.389249655	-0.07329329	0.136965335	-0.186582332	-0.116715413	-0.561172432	-0.690886415	-0.60282171	-0.495750541	0.026894363	0.321717607	0.471074597	0.252759715	0.647575276	0.463671779	0.572209841	0.668347311	0.199957332	0.023980015	0.001114228	0.102452888	0.237115603	0.139525662	0.202123174	-0.015227261	0.311317418	0.338673331	0.239931421	-0.086419901	-0.294579312	-0.219692613	-0.44290076	-0.061312864	-0.113810625	0.025074869	-0.468571872	-0.350861527	-0.403559886	-0.489022782	-0.651595653	-0.642944506	-0.593297922	-0.703051905	-0.19598308	-0.371459341	-0.219094549	-0.483079667
Plk4	AK045082	brown	-0.334361592	-0.300654931	-0.299754309	-0.508534585	-0.68375117	-0.593963823	-0.492481019	-0.320190497	-0.39137969	-0.426362548	-0.450496302	-0.400143866	-0.594003443	-0.355898654	-0.357857617	-0.402490076	-0.185303339	-0.55274612	-0.548900919	-0.664108958	-0.520465703	-0.641543741	-0.678707511	-0.63051094	-0.685500485	-0.598094657	-0.586195632	-0.346499182	-0.212838064	-0.561872711	-0.635405977	-0.541323793	-0.584382979	-0.562765943	0.237754578	-0.408401198	-0.57356602	-0.337721792	-0.419154828	-0.113170787	-0.180564508	-0.058569245	0.165248477	-0.105730415	-0.024606918	-0.410703011	-0.148065564
Mrpl33	BC027018	grey	0.201299378	-0.062605274	0.101109142	-0.112669374	-0.255421378	-0.2323407	-0.3831385	-0.336424008	-0.23940201	0.374084031	0.115510638	-0.042464571	-0.103302618	-0.05741526	-0.042540447	0.124940148	0.184758061	0.178208845	0.029811601	0.029637457	-0.059996668	-0.328185322	-0.207473908	-0.027334494	-0.159172712	0.093438777	-0.092939551	0.191911893	0.130999333	-0.067358674	-0.131395405	-0.229273742	-0.008249538	-0.27693462	-0.202673854	-0.222963208	-0.264029542	-0.032811147	-0.33535534	-0.343213271	-0.237500402	-0.116523047	-0.099619034	-0.057186284	-0.06069139	-0.358381813	-0.21409639
Tmem157	AK084861	grey	0.405714989	0.247719512	0.335555764	0.153512556	0.226515928	-0.263692096	-0.345820693	-0.28051202	-0.064822018	-0.18304185	0.256467666	0.405457073	0.306016205	0.718458266	0.456596445	0.513353909	0.53618624	0.180104572	-0.136529768	0.023910058	0.073558573	0.46048391	0.388164402	0.305032268	0.130702776	0.32774312	0.517702914	0.072112926	-0.35461652	-0.250978293	-0.198798283	-0.377526889	-0.02692806	0.061159133	-0.046448146	-0.337096399	-0.183141924	-0.557589295	-0.356425422	-0.54001365	-0.472279134	-0.713657744	-0.761358723	-0.069394999	-0.257173989	-0.132161092	-0.371505756
Rhobtb2	AK122354	grey	-0.339479318	-0.234545653	-0.321949898	-0.094200168	-0.196627434	0.248296248	0.355114863	0.170428405	0.026175661	0.316965368	-0.073692741	-0.325885489	-0.181526873	-0.563691683	-0.363402759	-0.233272146	-0.334973151	0.099730393	0.289278262	0.206630726	0.020908826	-0.354659496	-0.33938406	-0.099249299	-0.026592722	-0.145603056	-0.388702999	0.23497754	0.547017218	0.437599635	0.295251219	0.460527882	0.223030035	0.087093611	0.108141893	0.223981688	0.156830782	0.562741849	0.311248579	0.372552477	0.308831909	0.655230097	0.546402673	-0.094648733	-0.015936175	0.021438693	0.149944818
Wdr40c	NM_175539	salmon	-0.224571753	0.084701594	0.01085903	0.11135194	-0.15669741	0.132055559	0.223572227	0.317585098	0.277469348	-0.166798473	-0.565471672	-0.799824647	-0.602568938	-0.517346114	-0.486643151	-0.48472142	-0.504478983	-0.266139738	-0.368292307	-0.282274112	-0.332418646	-0.402820749	-0.347684965	-0.327655883	-0.313059897	-0.416834133	-0.418776871	-0.191980494	-0.054580416	-0.024051712	-0.215482807	0.005567408	-0.269595343	-0.241945645	-0.011306782	-0.057473575	-0.106628675	-0.090174228	-0.077207545	0.212042267	0.144392045	0.207198701	0.333971313	-0.081082061	0.062094292	-0.168434391	0.090394722
8030491N06Rik	XM_983220	grey	0.10844482	-0.196278807	-0.088308317	0.034656747	0.158494373	0.230526304	0.164106669	0.004827083	-0.141706802	0.304339693	0.330647387	0.279418422	0.398475484	0.069763542	0.289592904	0.308644661	0.244058559	0.366116002	0.574778193	0.505487793	0.466877595	0.26057187	0.221668287	0.404597572	0.405175308	0.326524305	0.172685941	0.558216563	0.671589622	0.589666661	0.551100496	0.549482135	0.462918177	0.466505477	0.08667775	0.302571021	0.315624273	0.51121924	0.25552675	0.111669271	0.026021315	0.416297011	0.091008271	-0.005016106	0.032153445	0.415598323	0.198843029
5230400G24Rik	AK083056	grey	-0.039373781	-0.137445193	-0.153090547	-0.181078001	0.073111912	-0.144597273	-0.208435623	-0.299673387	-0.215254644	-0.022842033	0.073815377	0.34351899	0.242361268	0.588504062	0.24330792	0.23287448	0.123275324	0.142472129	0.111339393	0.059987522	0.083672874	0.481206653	0.223155438	0.171309666	0.179574499	0.21578665	0.371134062	-0.173676559	-0.414971678	-0.260762542	-0.071067874	-0.210751935	-0.066014289	0.032659831	0.0298571	-0.069485474	0.005818607	-0.151886288	0.047330558	-0.25799843	-0.181512301	-0.495154637	-0.462198494	0.310818461	0.08233577	0.150592972	-0.040534031
Sgip1	AK053400	violet	0.610764305	0.139329508	0.376334196	0.430158649	0.78032532	0.478530629	0.05173109	0.128290004	0.091156329	0.272451081	0.713110706	0.72662515	0.889700733	0.774647519	0.83125877	0.7538524	0.676058477	0.586741627	0.491405223	0.683383828	0.762559271	0.85943456	0.950728848	0.864898666	0.870332684	0.83370556	0.937895368	0.485642715	0.249863267	0.561889837	0.671663418	0.487793669	0.648922101	0.747111436	-0.112110516	0.494810257	0.657312047	0.184098505	0.317741697	-0.011161652	0.11514352	-0.015831114	-0.354497041	0.107374754	-0.026797927	0.351620783	0.00034714
Sdad1	NM_172713	lightyellow	-0.30306469	0.016858572	-0.10136075	-0.272862851	-0.66858676	-0.603088828	-0.194572276	-0.245997915	-0.151786201	-0.546718412	-0.521475653	-0.517328357	-0.663682618	-0.564212639	-0.428841829	-0.464862687	-0.211800765	-0.58766627	-0.629227504	-0.671455837	-0.551250024	-0.731882005	-0.680194522	-0.63077473	-0.776038194	-0.673918501	-0.721495455	-0.196574764	-0.015188132	-0.457371588	-0.674598583	-0.525363274	-0.601527474	-0.574415738	0.010710684	-0.5468898	-0.72011465	-0.455305134	-0.649836988	-0.254623205	-0.35712649	-0.064116708	0.139394225	-0.10456997	0.044211243	-0.360488257	-0.096018768
Rassf4	BC023245	grey	0.153818656	0.824553744	0.52764254	0.534899771	0.107949019	-0.067461201	0.386713234	0.183384082	0.602788556	-0.292231423	-0.280150205	-0.237560182	-0.263914343	-0.236751957	-0.171145142	-0.157898026	-0.136624724	-0.067752424	-0.287149172	-0.165163894	-0.260328908	-0.152101946	-0.045498561	-0.13709196	-0.304658664	-0.279308064	-0.244331551	0.019881207	-0.106699597	-0.091645295	-0.336506046	-0.287035895	-0.279436361	-0.194517599	-0.456447023	-0.554105357	-0.482856027	-0.492556047	-0.435567279	-0.306781693	-0.429652873	-0.390690182	-0.287362234	-0.222538147	-0.137599092	-0.087135675	0.014355134
Btbd7	AK033160	yellow	0.420310134	-0.203835275	0.099697773	0.073418974	0.50155064	0.254185212	-0.202216683	-0.083215311	-0.218990102	0.369353666	0.699156703	0.743398312	0.793332279	0.784495635	0.684650605	0.694879817	0.648082829	0.443465447	0.44298391	0.523110625	0.556082007	0.730955813	0.711693453	0.676217431	0.72434908	0.809238079	0.854421205	0.286478792	0.018576759	0.276325197	0.51548134	0.294878488	0.548098629	0.516934962	0.106751548	0.445041745	0.577308781	0.172691445	0.275076907	-0.062213736	0.13518365	-0.093856647	-0.333183532	0.070361345	-0.134157864	0.129239997	-0.189641001
AI461788	AK028016	grey60	0.202860983	0.023285127	0.141484088	-0.242152896	-0.397271032	-0.68416986	-0.734535908	-0.450569249	-0.333672455	-0.271418199	-0.209871361	-0.086186525	-0.344961353	0.192752577	-0.006240028	0.056397163	0.21351948	-0.222363418	-0.477683677	-0.495207469	-0.385962333	-0.2843732	-0.317737177	-0.327640374	-0.52700125	-0.239748393	-0.162086213	-0.177542518	-0.39684374	-0.667335667	-0.670254385	-0.754494196	-0.543296086	-0.58268212	0.005579874	-0.671805117	-0.664723235	-0.615324018	-0.639472486	-0.501994734	-0.56624909	-0.563683083	-0.417996879	-0.245903871	-0.249603926	-0.460840071	-0.372805659
Rgmb	AK028583	grey	0.233342194	-0.238757334	0.022671701	0.19906693	0.494055767	0.629442578	0.254230066	0.267169543	-0.007971028	0.46338731	0.604698095	0.396502202	0.650097523	0.201843282	0.475780814	0.417775808	0.365888915	0.434089758	0.557175363	0.671695625	0.692547479	0.441944329	0.568616611	0.645532211	0.762958961	0.63680989	0.534235594	0.515345816	0.623133217	0.772969245	0.840169781	0.792485315	0.782166171	0.738936337	-0.018178217	0.826566845	0.811322514	0.634418366	0.531905289	0.353378154	0.499674942	0.600658356	0.282060923	0.156386503	0.13842945	0.270117024	0.164720904
2610306H15Rik	NM_028263	grey	0.138313972	-0.279881079	-0.100388303	-0.220846148	0.009873086	-0.260192237	-0.369713964	-0.373558689	-0.413206566	0.148740373	0.310800138	0.609071838	0.409991734	0.611768115	0.525913615	0.504841924	0.481723022	0.256639658	0.241125899	0.15416671	0.314957707	0.413630565	0.209171136	0.279443191	0.182830105	0.285515595	0.337706254	0.206075008	0.043153733	-0.1503925	0.054211941	-0.091526126	0.053429746	0.057107314	0.055194769	-0.061078548	-0.031132138	0.028889561	-0.043617022	-0.272896825	-0.329384272	-0.261557805	-0.390587673	0.190351855	0.039540585	0.230533584	-0.02421324
Serpinb6a	AK033731	grey	-0.007867478	-0.384612242	-0.248202314	-0.115313178	0.300939914	0.399028401	0.036563605	0.006840979	-0.158105775	0.563277527	0.409730959	0.39999171	0.497517331	0.409442617	0.263962315	0.293874341	0.1092673	0.429261671	0.525656381	0.484925596	0.43268937	0.468517327	0.386074919	0.420035393	0.595358435	0.547799851	0.524356224	0.034127489	-0.017007787	0.283006682	0.529477676	0.401567543	0.456722629	0.347723073	0.192127341	0.56100089	0.622816829	0.503358276	0.577313122	0.221728659	0.399869571	0.126082032	0.029790837	0.272386154	0.119358079	0.245017045	0.053872206
Golga1	NM_029793	purple	0.612554419	0.734840071	0.828109734	0.847386998	0.699051893	0.559840876	0.363529168	0.677289718	0.811614575	0.089644748	-0.017293894	-0.12877223	0.043933034	0.020651275	0.013366779	0.005293287	-0.117169359	0.120486849	-0.105764083	0.144988655	0.001158657	0.206234659	0.421006321	0.190793064	0.202415965	0.086791639	0.232795407	-0.041873973	-0.24573025	0.157449463	0.119807983	0.135460827	0.110882692	0.122491243	-0.50870701	0.112814098	0.229128858	-0.153482435	0.107769054	0.183055288	0.183521534	-0.121769509	-0.072165572	-0.186183427	-0.090071234	-0.042807983	0.011156709
Gorasp2	AK020521	grey	0.23819572	0.10647284	0.13938678	-0.122287753	-0.110087443	-0.456349654	-0.491826517	-0.521875818	-0.256808625	0.112767798	0.163080955	0.256128477	0.07703892	0.496266746	0.208249715	0.356330064	0.381621961	0.190772238	-0.053702229	-0.081124498	-0.048675283	0.1265982	0.072959742	0.082603823	-0.089195672	0.255867195	0.285101415	-0.045079869	-0.4109935	-0.420158739	-0.336885441	-0.569964655	-0.17802559	-0.310823264	0.113723143	-0.502191254	-0.383375544	-0.463578881	-0.464933118	-0.643712744	-0.551879714	-0.757207871	-0.686497914	-0.029526663	-0.164663003	-0.215293752	-0.342681984
Ly6g6d	AK080731	black	-0.019865386	-0.148255195	-0.13803665	0.169067993	0.440241127	0.566192785	0.375764923	0.222089017	0.127029651	0.481330728	0.21010828	0.320597813	0.479332344	0.307317776	0.417319313	0.323445583	0.017126366	0.660412237	0.748156664	0.68620272	0.694189182	0.576909023	0.44679164	0.546797477	0.630002326	0.389251637	0.375879717	0.406902896	0.42854076	0.567762742	0.678808985	0.661318928	0.413908086	0.488223872	-0.042216197	0.453498295	0.554698652	0.676409151	0.650709407	0.307151617	0.190319727	0.284184632	0.026815121	0.198756413	0.10906468	0.677794916	0.368832624
Acss2	AK003738	blue	0.356775894	0.002688847	0.133336564	0.307018018	0.610901971	0.502125584	0.205020957	0.043423775	0.038511971	0.466632081	0.598196796	0.511022717	0.735437501	0.573096577	0.547177788	0.62429321	0.407673425	0.713962425	0.753957765	0.833778968	0.670104951	0.756413076	0.708413432	0.795805367	0.835888027	0.766937264	0.743883091	0.556625288	0.366024175	0.71542852	0.74429481	0.575528998	0.719243425	0.791943723	-0.089037999	0.405985684	0.593284444	0.377297105	0.422018278	-0.033499022	0.098999207	0.020555443	-0.330787512	0.013672642	-0.207765707	0.300781409	-0.068130654
Gm784	NM_001007580	paleturquoise	-0.103888565	0.261743699	0.026602548	0.222012326	0.206133084	0.408787158	0.468439602	0.258938784	0.393907526	0.082798597	-0.012376862	-0.100966665	0.03868101	-0.249394827	-0.313260461	-0.227028269	-0.325942923	0.10798363	0.175064128	0.200980379	-0.052857969	-0.03721206	0.09906405	0.029283993	0.178961334	0.099174908	0.014999343	-0.137654255	-0.099715707	0.262332645	0.198888865	0.227230996	0.140519048	0.142502195	-0.344320915	0.239576285	0.272759441	0.195285439	0.306342985	0.205105983	0.434714275	0.124822778	0.190550226	0.249728665	0.159617185	-0.063842344	0.082570429
Prkcn	AK050059	grey	0.46039862	-0.289732071	0.12310703	0.207309316	0.552190581	0.544367749	-0.015974567	0.189715037	-0.115489144	0.463616506	0.610836395	0.449686627	0.687236122	0.487717011	0.645624797	0.628889462	0.5222487	0.559040048	0.560588997	0.709356921	0.748459545	0.589676207	0.65704157	0.737034069	0.798479825	0.723601545	0.691788001	0.604397703	0.570225307	0.700966891	0.805666451	0.719833261	0.71510088	0.70604593	-0.019520861	0.701265298	0.783825425	0.542127725	0.482640728	0.266031946	0.347217811	0.455502797	0.05731532	-0.047372694	-0.135229708	0.167696924	-0.090683221
Usp53	AK045953	grey	0.290377943	0.106449419	0.230812449	0.402397929	0.420972175	0.37581535	0.41544951	0.208259629	0.172675439	0.24343325	0.274983029	0.138164971	0.355319338	0.177914257	0.426392701	0.480767893	0.294795314	0.51625669	0.516189194	0.620516036	0.553172993	0.435145625	0.404286183	0.567862789	0.494809182	0.417198642	0.355733007	0.726691144	0.654635667	0.67233588	0.585287794	0.546949198	0.486072437	0.594381586	-0.146700853	0.210657925	0.319393974	0.299406689	0.160237297	0.015877299	-0.103909357	0.216765782	-0.133171255	-0.380950638	-0.357347987	0.144666366	-0.111060772
D14Ertd581e	NM_029320	grey	0.509793756	0.438048913	0.487154313	0.25860323	0.144665561	-0.26222104	-0.248364809	-0.187430177	0.015188665	-0.283060214	0.363476054	0.208142234	0.177224633	0.222032738	0.158543787	0.285880397	0.478347464	-0.074552758	-0.210128992	-0.037418032	-0.125476185	0.074036861	0.251856485	0.133957795	-0.005433074	0.217584117	0.255612477	0.165024718	-0.053617282	0.008756646	-0.140168833	-0.280347784	0.164669815	0.196328359	-0.10536179	-0.339345303	-0.207906125	-0.58452109	-0.489604018	-0.471494967	-0.319983933	-0.401878661	-0.481927476	-0.459054084	-0.505229186	-0.395772258	-0.549914923
Klra3	NM_010648	grey	-0.183199941	0.196329199	-0.01059623	-0.174823337	-0.45889829	-0.54218208	-0.150811711	-0.255985953	-0.027317779	-0.535318397	-0.357408127	-0.345008778	-0.519428319	-0.348726784	-0.542278476	-0.388805145	-0.267025606	-0.533363891	-0.511604445	-0.54357049	-0.714633651	-0.49756521	-0.523681608	-0.576072193	-0.634272914	-0.489218949	-0.468724696	-0.385352673	-0.422500658	-0.510960925	-0.645127784	-0.615906485	-0.492178108	-0.42951248	-0.109382043	-0.576085115	-0.615637131	-0.570604386	-0.493906428	-0.303111395	-0.244679623	-0.369099706	-0.11824872	-0.338429305	-0.303488877	-0.635885281	-0.469725412
Zfp97	AK076309	grey	0.326017671	0.080244699	0.200582904	-0.024743847	0.016984652	-0.192244894	-0.496523238	-0.208412712	-0.115550143	-0.146295144	0.122509058	0.08544665	0.012127149	0.334138967	-0.027416898	0.147927563	0.204130467	-0.000515999	-0.189882692	-0.101270941	-0.198470087	0.044467171	0.078526077	-0.013165242	-0.049405264	0.146953891	0.214507293	-0.149913395	-0.385040907	-0.246916139	-0.223135056	-0.334367004	-0.075266594	-0.088131131	-0.07008435	-0.210535324	-0.094110779	-0.367834564	-0.171409793	-0.260901562	-0.048972733	-0.411493202	-0.363330199	-0.147831676	-0.315400633	-0.478398013	-0.503442566
Dgke	NM_019505	yellow	0.494074195	0.348031528	0.424284749	0.457718153	0.559178228	0.240782125	0.108201449	-0.030956576	0.15694003	0.120150789	0.555007414	0.437403303	0.599528442	0.565755048	0.521693554	0.641935291	0.580320851	0.526349917	0.365276331	0.573207346	0.448681545	0.623900631	0.683241018	0.688607441	0.594285325	0.696416654	0.71506792	0.53624048	0.182463996	0.467410928	0.402587993	0.203158879	0.500696413	0.59750918	-0.123559769	0.074901103	0.260021572	-0.137870395	-0.050251503	-0.362575319	-0.17340392	-0.324706223	-0.587556492	-0.142390516	-0.326813261	-0.045268395	-0.311101474
Fap	AK051959	grey	0.052552768	0.053657595	0.056913283	-0.246041595	-0.376087931	-0.680396572	-0.377105328	-0.38412817	-0.33241144	-0.492538742	-0.089502459	0.003559046	-0.214998554	-0.009560951	-0.002090262	-0.084186164	0.222010471	-0.569077569	-0.560069092	-0.582667874	-0.378423342	-0.235877874	-0.237341976	-0.33701156	-0.464709177	-0.287444414	-0.198152052	-0.223537926	-0.219704839	-0.488447311	-0.546082767	-0.577038672	-0.338583781	-0.292426649	0.132687052	-0.497999469	-0.552020488	-0.642893638	-0.662087042	-0.417239415	-0.49437239	-0.332515533	-0.223536712	-0.165350908	-0.067821212	-0.211138675	-0.152769904
Bcas3	AK034117	lightcyan	0.175562489	-0.302591645	-0.101875423	0.139419302	0.49808062	0.666058876	0.273710719	0.28801244	-0.018706567	0.450448114	0.50979954	0.402427763	0.63915501	0.257314545	0.47718111	0.42311166	0.259733205	0.556426813	0.71732624	0.745671259	0.768623251	0.52077143	0.551927059	0.644723984	0.787040656	0.587479996	0.51159432	0.525628284	0.664202694	0.813658422	0.907809838	0.894871417	0.717149551	0.745323791	0.046254563	0.800376071	0.85802291	0.807061568	0.735870046	0.497509382	0.510781369	0.668292993	0.290145781	0.077823664	0.062696567	0.439251028	0.211275594
Lmbrd1	AK045720	grey	-0.141653537	-0.083813325	-0.140207753	-0.305637572	-0.255204792	-0.227666049	-0.297037948	-0.233162912	-0.178809941	-0.231332523	-0.019382302	-0.03267784	-0.135821714	-0.123890887	-0.282346458	-0.295996425	-0.06571883	-0.424943096	-0.395746048	-0.400136903	-0.388272656	-0.333064043	-0.159766603	-0.332683291	-0.210759949	-0.042030847	-0.051189458	-0.543645794	-0.522046415	-0.395686535	-0.336926281	-0.413377531	-0.236967998	-0.29118851	0.118129461	0.01652348	-0.073042336	-0.301954024	-0.179677815	-0.093394498	0.263388163	-0.163670857	0.106917348	0.252975872	0.187813521	-0.446703253	-0.15811648
Mgam	XM_976153	black	0.016338929	0.101612968	0.049393756	-0.150716292	-0.360375667	-0.406673659	-0.27588691	-0.268281834	-0.179173892	-0.39560746	-0.089428101	-0.241500658	-0.295465933	-0.291964016	-0.256676844	-0.198770028	0.085950408	-0.424922417	-0.436093132	-0.387349241	-0.412053543	-0.494802949	-0.315024012	-0.320355048	-0.38940831	-0.219603822	-0.273303531	-0.1004534	-0.063764117	-0.160087041	-0.391067866	-0.37801313	-0.234284364	-0.194583059	0.093986814	-0.343409619	-0.408457604	-0.45883205	-0.502180721	-0.272550997	-0.161165603	-0.092630956	-0.001723998	-0.271670116	-0.193090963	-0.560084414	-0.292309819
Gpr98	NM_054053	honeydew1	0.034730414	-0.152154579	-0.100738272	-0.086974501	0.031063382	0.092844366	-0.018446894	-0.107838222	-0.09545437	0.156958618	0.212329005	0.238107331	0.191372157	0.108095525	0.026451168	0.163030432	0.07148313	0.254502524	0.313583957	0.265909951	0.123654388	0.093522514	0.055306083	0.129261767	0.177121039	0.221698094	0.131218555	0.120890019	0.095081542	0.135466621	0.203017759	0.129997983	0.180580587	0.142972279	-0.18057336	0.120882961	0.176849486	0.23435092	0.218201375	0.004879099	0.155970197	0.011358611	-0.039358687	-0.089276072	-0.216944891	-0.232373	-0.330425798
Cdh10	AK048368	grey	0.002296066	0.283787809	0.169225287	0.307124596	0.201338196	0.296149388	0.434080014	0.318578299	0.387452424	-0.037435746	-0.179640586	-0.237430809	-0.076713453	-0.267687262	-0.164103181	-0.228630876	-0.274442727	-0.071028534	-0.029131546	0.058571913	-0.03812384	-0.018373465	0.116202681	-0.007389388	0.079339026	-0.016383622	-0.057549655	-0.015136709	0.036232025	0.190359045	0.114913814	0.180157401	-0.001126476	0.065874317	-0.265844303	0.135159824	0.149639621	0.016227573	0.061952426	0.151613648	0.193040311	0.152535033	0.180272303	-0.006803416	0.015075158	0.030087905	0.028303142
Mtx3	AK085036	lightcyan1	0.458550743	0.194648427	0.332792581	0.409825995	0.473242754	0.238275259	0.095396325	-0.052051154	0.052215529	0.156620735	0.47258675	0.432368875	0.596747378	0.518636602	0.635876309	0.68292872	0.603997933	0.628873239	0.48303142	0.652257029	0.628714715	0.633170203	0.618432542	0.726658291	0.591028627	0.61568434	0.580522246	0.797321279	0.563703998	0.615896511	0.498734404	0.383303632	0.499492467	0.615771188	-0.276759477	0.062620109	0.253935626	0.043719399	-0.014247215	-0.311816019	-0.258267363	-0.092061573	-0.499911679	-0.173359962	-0.395129405	0.117964196	-0.272309062
Hydin	AK043971	magenta	0.241931221	-0.161556038	0.001558345	0.209785932	0.509385875	0.567756855	0.289358036	0.179856613	-0.00725973	0.489169329	0.729506229	0.477402188	0.705065575	0.270073285	0.403162214	0.496264223	0.362573187	0.54058689	0.697963333	0.779934493	0.627630653	0.516548871	0.566905808	0.671806382	0.77076455	0.656022269	0.553155378	0.565867991	0.621769526	0.845239325	0.864026877	0.782319759	0.922129429	0.870237173	0.061934838	0.625381296	0.738833167	0.590294101	0.560755726	0.254633229	0.380583045	0.449108398	0.075260319	-0.089677235	-0.232976892	0.231532074	-0.079051318
BC004004	AK157037	grey	0.18844978	-0.018545794	0.09604632	0.088955967	0.032610425	0.155447239	-0.088781363	-0.059800957	0.011377651	0.530799854	0.078173128	0.044694284	0.072339229	0.011906683	0.104595533	0.176557019	0.068633658	0.526989357	0.402720254	0.34964312	0.305235648	-0.057733078	0.020827054	0.184424126	0.125160665	0.195599212	0.00650928	0.362275417	0.36762476	0.235555506	0.216471549	0.154577142	0.085742105	-0.095034054	-0.216432009	-0.02439853	0.035559693	0.349891465	0.071962272	-0.077935522	-0.076519448	0.072966497	-0.037524433	0.048506578	-0.009851211	0.107110259	0.063426276
Hk1	NM_010438	brown	-0.369794029	-0.04928193	-0.241204141	-0.466906883	-0.782304713	-0.782156173	-0.351317257	-0.504697539	-0.333847356	-0.422939171	-0.437226049	-0.443982116	-0.670362949	-0.412815944	-0.468306036	-0.397493025	-0.195955624	-0.501058248	-0.536652826	-0.656281837	-0.600887987	-0.688454378	-0.737659644	-0.650030512	-0.802667779	-0.597656918	-0.650756137	-0.273269745	-0.183555531	-0.595975947	-0.745475794	-0.711472741	-0.602010257	-0.639484079	0.140173953	-0.693035306	-0.834749175	-0.49870635	-0.66948783	-0.426725294	-0.50208091	-0.315746953	-0.062055334	-0.119819063	-0.009706966	-0.449492852	-0.180896285
Tdp1	NM_028354	grey	-0.136492555	-0.062286605	-0.080975189	0.08333439	-0.03477261	0.186736267	0.251724409	0.055517642	0.061033459	0.307814428	-0.094567752	-0.134423763	-0.002614398	-0.210818431	0.169186682	0.026232763	-0.013702444	0.321741621	0.227775345	0.227899159	0.404350722	-0.062463984	-0.011481409	0.160116854	0.094790882	0.014526341	-0.134900985	0.432984107	0.62620613	0.362557248	0.241207669	0.325265241	0.067547652	-0.007159599	0.033163974	0.071152009	0.052935506	0.339119032	0.01705318	0.04206682	-0.104222478	0.354565874	0.184086368	0.19042843	0.212916933	0.436858392	0.40994105
9030624J02Rik	AK035840	grey	-0.159039115	0.256878907	-0.004706364	-0.037114299	-0.121119997	-0.31840055	-0.024827551	-0.192747062	0.054402674	-0.183303799	-0.129479904	0.116697353	-0.097596308	0.092253533	-0.036926612	-0.085749045	-0.06439045	-0.106184719	-0.1634367	-0.235489608	-0.194632436	0.042547468	-0.107414123	-0.194262656	-0.256703909	-0.219078669	-0.131534256	-0.202523019	-0.334191589	-0.380173294	-0.359165969	-0.410726407	-0.294352991	-0.251411909	-0.117596264	-0.465024688	-0.405977536	-0.355905663	-0.214722407	-0.293650029	-0.376598607	-0.491249378	-0.35138105	-0.018002801	-0.08498145	0.067254577	0.010873852
Syn3	AK084032	darkred	-0.348746611	-0.281073689	-0.381013945	-0.273776533	-0.202191138	0.021712729	0.124960803	-0.081863487	-0.13158589	-0.096821022	0.056152893	-0.021857864	-0.044004666	-0.220538911	-0.307230105	-0.168206078	-0.192028225	-0.094012035	0.129120036	0.050658864	-0.150026311	-0.155891144	-0.219457013	-0.137909717	-0.019579586	-0.060298475	-0.155393316	-0.098052204	0.053912037	0.103762952	0.08849624	0.117719344	0.130275654	0.165536723	0.073516967	0.127227781	0.11457149	0.201489099	0.235455973	0.13757394	0.307489873	0.159751485	0.199956341	-0.046831292	-0.204330523	-0.319880902	-0.279767387
Rims3	NM_182929	grey	-0.106220401	-0.146477641	-0.177662961	-0.359167465	-0.375900162	-0.397148571	-0.322394921	-0.332452881	-0.332565938	-0.125944076	0.286418462	0.135570464	-0.058736609	-0.127736687	-0.19304372	-0.033509901	0.199768574	-0.291769786	-0.26709279	-0.276232279	-0.304841461	-0.398037295	-0.286132027	-0.261727697	-0.289702669	-0.079568518	-0.157708977	-0.171902321	-0.067298916	-0.223708042	-0.241609032	-0.298310913	0.065137262	-0.109921123	0.244696849	-0.14123661	-0.214706362	-0.193716625	-0.224660427	-0.152854534	0.024109451	-0.035764025	0.06744146	-0.123431871	-0.131509587	-0.481935549	-0.302557542
Map2k6	NM_011943	red	0.491220705	0.165459151	0.323621468	0.470994401	0.684963067	0.546917384	0.177837497	0.116915855	0.158264499	0.51163028	0.718043086	0.565681729	0.800368015	0.556453812	0.659524182	0.715912287	0.588580354	0.764937691	0.615590726	0.816376553	0.750907642	0.686468165	0.799873138	0.871615913	0.836671391	0.827219237	0.784617342	0.674064266	0.456769525	0.746057222	0.723828864	0.583716523	0.75835072	0.72032344	-0.096593166	0.410164506	0.599087392	0.294911809	0.301306867	-0.063669936	0.098724989	0.069045709	-0.314086264	0.074233548	-0.13773549	0.293254533	-0.023772373
Ankrd11	XM_902605	purple	0.571947118	0.743381044	0.835550768	0.897450198	0.648438915	0.504555774	0.383829007	0.671835564	0.815999705	-0.03931721	-0.173252428	-0.205723115	-0.021575565	0.019245966	0.138056971	0.052922377	-0.074938651	0.198809591	-0.122549847	0.153843266	0.114304844	0.236255584	0.379639007	0.221922054	0.146400873	-0.023294227	0.131622421	0.19112788	-0.012943411	0.216027538	0.086819484	0.173746156	-0.002745855	0.111974495	-0.65716023	-0.033897261	0.100645947	-0.189219397	0.009239773	0.114659292	-0.023324212	-0.104464053	-0.145115086	-0.291318024	-0.221428434	0.009994969	-0.038976518
E130101M22	AK053485	salmon	-0.158255525	0.117611953	0.057782903	0.081069489	-0.250177437	-0.000567825	0.062324181	0.2167654	0.228145535	-0.252407556	-0.660468487	-0.907432307	-0.726823822	-0.503653645	-0.533355248	-0.482184308	-0.493951326	-0.270831117	-0.466809302	-0.356914155	-0.415323299	-0.49085771	-0.438638211	-0.400158498	-0.435133349	-0.478199134	-0.475477582	-0.174520719	-0.086252464	-0.11372122	-0.352491507	-0.137321259	-0.405199498	-0.366817227	-0.067068828	-0.225222511	-0.260369045	-0.217045133	-0.206242816	0.10009952	0.025093834	0.110360876	0.239504517	-0.19588721	-0.051935844	-0.36014394	-0.063762693
Utp18	NM_001013375	darkgrey	-0.299007774	-0.227995219	-0.287880164	-0.478132464	-0.511087756	-0.610433258	-0.422851566	-0.424227077	-0.420117353	-0.245490685	-0.23228933	-0.010050517	-0.276509256	-0.003398374	-0.10557281	-0.200644439	-0.021561161	-0.420983691	-0.382061276	-0.538275936	-0.357122407	-0.216916391	-0.386836941	-0.415049215	-0.471483582	-0.349891294	-0.300777231	-0.355845289	-0.357922373	-0.630791777	-0.5495656	-0.568429359	-0.424804293	-0.474314689	0.077524498	-0.408532305	-0.503396439	-0.380657265	-0.406549173	-0.295234008	-0.355567869	-0.325574016	-0.126793636	0.143714991	0.095818603	-0.065448584	-0.006617916
Mobkl2a	XM_618785	yellow	-0.603946252	-0.221283495	-0.447291369	-0.40509164	-0.594851202	-0.230506856	0.057237405	-0.013709116	-0.08086944	-0.311427905	-0.636195354	-0.59565103	-0.647710114	-0.677637895	-0.61677402	-0.715730322	-0.610058444	-0.543221392	-0.451740813	-0.579041283	-0.484026261	-0.672318126	-0.681849665	-0.663247092	-0.593172783	-0.685484716	-0.732205236	-0.480053645	-0.107346743	-0.335623266	-0.432623428	-0.190849137	-0.523739147	-0.53488261	0.172515813	-0.103669174	-0.309038394	0.021698152	-0.082675871	0.246713615	0.155528918	0.330778219	0.564810334	0.357013042	0.520814067	0.051631472	0.431302231
Trim66	NM_181853	coral1	-0.126349303	-0.225253347	-0.223175171	-0.15040451	-0.00684328	-0.040224762	-0.023823223	-0.118684373	-0.150302457	0.10917608	-0.053514919	0.249782484	0.172767029	0.274740148	0.238997817	0.161548735	0.024368296	0.220548092	0.282436193	0.14003338	0.2198016	0.274347309	0.058302576	0.122975919	0.122296037	0.069733154	0.095893808	0.06998731	0.005001377	-0.055086313	0.081252654	0.063060459	-0.114956227	-0.04534649	0.145185394	-0.006979612	0.017904957	0.205480586	0.155639323	0.000446429	-0.157116056	-0.069368352	-0.136338766	0.149384254	0.075198515	0.360510431	0.114868655
L3mbtl2	NM_145993	white	-0.357164275	-0.271160942	-0.247723405	-0.067847554	-0.11051065	0.368331179	0.231574622	0.563960901	0.189791351	0.004400991	-0.390049185	-0.562608541	-0.421086008	-0.608018657	-0.42902957	-0.52614478	-0.547618482	-0.314143818	-0.233294881	-0.218882668	-0.169721082	-0.439345188	-0.355872847	-0.364529042	-0.178335505	-0.430018639	-0.457249003	-0.254951216	0.088946538	0.065653931	0.071164816	0.35526755	-0.093647281	-0.150604546	0.120891742	0.459870514	0.302270405	0.431757946	0.460857863	0.796888645	0.687701941	0.784019229	0.87279471	0.039275966	0.235660993	-0.024508159	0.312634441
AI848100	XM_975051	grey	-0.156981158	-0.329832838	-0.246244387	-0.419288737	-0.287039071	-0.353082176	-0.388359461	-0.319800058	-0.418240397	-0.166684444	-0.002636136	0.235828277	-0.001623666	0.091063229	0.094235524	-0.089640718	0.091758112	-0.333212255	-0.232486719	-0.356183681	-0.109241193	-0.081323161	-0.157384915	-0.241209306	-0.196749467	-0.175460575	-0.098453263	-0.297016174	-0.209875868	-0.390908786	-0.266275354	-0.314197881	-0.207430389	-0.19684291	0.114597363	-0.07071643	-0.162077211	-0.183425014	-0.133755693	-0.109080231	-0.03921459	-0.124634391	0.010285022	0.180061137	0.118410265	-0.013245626	0.008831301
Tspan3	NM_019793	grey	-0.151016108	-0.174574697	-0.199181513	-0.170228636	0.035293917	-0.055619853	-0.11355965	-0.048707613	-0.084300624	-0.062357216	-0.173471358	0.13065603	0.020478178	0.35135436	0.052583916	-0.01835843	-0.170412629	-0.008814072	0.005786919	-0.095827577	-0.032785321	0.330927633	0.039447766	-0.051126049	0.019967442	-0.085966417	0.110331455	-0.340050699	-0.456325514	-0.334931467	-0.125156324	-0.142145171	-0.198911733	-0.101933096	0.003342191	-0.054014982	0.021638357	-0.042060904	0.216271333	0.049411537	-0.022542525	-0.291660296	-0.203451827	0.206628827	0.028816117	0.237374523	0.047901074
ENSMUST00000101328	ENSMUST00000101328	sienna3	-0.102454129	0.134076119	-0.027135087	-0.106333159	-0.299765794	-0.1860398	-0.116101424	-0.138692319	0.01660866	-0.252431931	-0.159761344	-0.391657385	-0.365626823	-0.408902418	-0.597281417	-0.395147651	-0.284255472	-0.309722048	-0.291220001	-0.274886003	-0.538943089	-0.510661242	-0.377235183	-0.382320327	-0.357453004	-0.276161201	-0.341085968	-0.296660554	-0.218011583	-0.096525251	-0.322915737	-0.265230677	-0.155372574	-0.184547413	0.100131217	-0.245731205	-0.270494413	-0.253080394	-0.205888176	-0.0951811	0.101358583	-0.063856195	0.089609792	-0.087149622	-0.082087575	-0.465584346	-0.230018342
Olfr1368	NM_146534	grey	0.212916384	0.112371507	0.148507664	0.159995758	0.131240975	0.115847071	0.057187288	-0.011310834	0.046648812	-0.00285157	0.092957629	0.081458902	0.167378432	0.081351468	0.250454139	0.210673328	0.209083071	0.319752781	0.20866215	0.250671195	0.348793874	0.084383228	0.203294817	0.261881839	0.184532781	0.175694809	0.11949793	0.375760671	0.429028983	0.343094103	0.216713851	0.208267052	0.103302065	0.182708582	-0.011532594	0.024011859	0.063032734	0.127764035	-0.013939211	-0.078775686	-0.100169819	0.105730905	-0.076725619	0.137065273	0.116080015	0.183539928	0.135923092
Zfp509	NM_029162	grey	0.201459186	0.258123879	0.245027483	0.160518642	-0.121531471	-0.228275576	-0.019906372	-0.232137623	-0.039838654	-0.289948551	-0.03144826	-0.150227996	-0.086722633	-0.153998248	0.112194822	0.114144388	0.255531741	0.056558855	-0.012791538	0.045088017	0.090787278	-0.162047856	-0.030207975	0.077173926	-0.11591225	-0.022956323	-0.117108159	0.501866451	0.526321553	0.275059671	-0.057194658	-0.067844395	-0.052851591	0.09670859	-0.151542851	-0.389025833	-0.347868463	-0.282762314	-0.523940726	-0.435927175	-0.465601981	-0.07856579	-0.246124451	-0.349840351	-0.329881224	-0.212946269	-0.265758799
Trnt1	AK010662	darkmagenta	-0.11209017	-0.124211288	-0.111242086	-0.42446833	-0.528666722	-0.714921738	-0.515152608	-0.369836048	-0.357375654	-0.393340505	-0.291019025	-0.21144568	-0.465061015	-0.017314711	-0.305186812	-0.207811409	-0.035331819	-0.584459081	-0.645548468	-0.706270548	-0.660780912	-0.392303686	-0.494526841	-0.549559943	-0.635425228	-0.400510689	-0.299299723	-0.531613079	-0.618680232	-0.793863836	-0.738300501	-0.749394558	-0.532693366	-0.584365402	0.248911397	-0.523345417	-0.600403781	-0.606024825	-0.537741132	-0.310303466	-0.339957477	-0.429912056	-0.164035857	-0.148348516	-0.06685846	-0.474410949	-0.286253553
2410016F19Rik	NM_026113	grey	-0.151405629	0.183127358	0.135691317	0.094276827	-0.207844033	-0.106374417	0.009434851	0.217422532	0.302153093	0.049255287	-0.542284123	-0.49208946	-0.562130134	-0.348241989	-0.389315716	-0.373759618	-0.422892604	-0.19219156	-0.412208865	-0.414320432	-0.435495969	-0.426637033	-0.437898625	-0.446953036	-0.511131055	-0.483993796	-0.471130866	-0.327549842	-0.41461265	-0.509072836	-0.497924305	-0.37717187	-0.517079784	-0.67966882	-0.099747705	-0.33058171	-0.409060719	-0.208141659	-0.220968163	0.030786664	-0.115861845	-0.177217225	0.105737988	-0.014564695	0.097259618	-0.133349755	0.071954138
Phip	AF310251	darkorange	0.608383131	0.68582224	0.712055537	0.676719647	0.532177589	0.19528382	0.256714535	0.27068856	0.475562938	-0.201924243	0.143485525	0.040828087	0.187170406	0.216883708	0.187370088	0.247102758	0.213913911	0.078866896	-0.083683414	0.17974276	0.020728771	0.341199625	0.458439706	0.322140786	0.218448426	0.217298783	0.348994399	0.212379841	-0.057393367	0.240107567	0.077279163	0.049732487	0.180127704	0.336344653	-0.52412044	-0.109882438	0.036126279	-0.38185226	-0.196954126	-0.185987864	-0.192863544	-0.265575842	-0.381420599	-0.31215083	-0.296079253	-0.198741369	-0.276805938
H2-Bl	NM_008199	ivory	-0.574480892	-0.104810257	-0.332468088	-0.396717801	-0.617089704	-0.417919171	-0.01747084	0.011138377	-0.047042907	-0.625197558	-0.651500905	-0.534166709	-0.730112159	-0.700957851	-0.66326791	-0.82137568	-0.615092127	-0.894649729	-0.704256197	-0.842470639	-0.714765209	-0.721388729	-0.735106917	-0.876494128	-0.782916393	-0.876342372	-0.815086663	-0.702987177	-0.366515706	-0.608526583	-0.649110999	-0.446744048	-0.658454384	-0.579235261	0.096359526	-0.260057298	-0.460315783	-0.291549869	-0.214179787	0.206420663	0.116793992	0.123102987	0.492978524	0.005128339	0.162842451	-0.248870404	0.096897779
Hmg20a	AK032790	orangered3	0.625594388	0.220823526	0.434093123	0.46698847	0.577301114	0.22949184	0.027062659	-0.011931454	0.072517604	0.191954555	0.50058122	0.456199163	0.623042633	0.702113917	0.655593481	0.811187984	0.623960802	0.701104374	0.536041392	0.711220388	0.572641406	0.757374617	0.681364351	0.792237701	0.630080496	0.679399065	0.709027222	0.76246683	0.389245992	0.545138322	0.493350175	0.350817878	0.516491242	0.636158088	-0.242069544	0.024525744	0.261352688	0.029596102	0.028062922	-0.302596779	-0.327304061	-0.225780016	-0.639292008	-0.31912693	-0.5112665	0.077740622	-0.415371073
Chmp5	BC058756	grey	0.428803988	-0.268054589	0.008832747	-0.199358713	0.132514786	-0.220001615	-0.571716516	-0.438207258	-0.531388771	0.096514043	0.598771779	0.611123342	0.551800105	0.773286882	0.544518926	0.696307234	0.724948609	0.294430218	0.257880208	0.297482479	0.292845772	0.482886923	0.413081055	0.466135697	0.386024006	0.615587443	0.649114209	0.289826529	0.024030552	0.053885885	0.199579521	-0.026146622	0.3461401	0.347135217	0.167847555	0.079155549	0.164016436	-0.051594991	-0.048814084	-0.310469076	-0.191424209	-0.232622184	-0.469296489	-0.066954207	-0.196538995	-0.10862192	-0.373685265
Kirrel2	NM_172898	greenyellow	-0.140184676	0.09619396	-0.004600373	0.234906557	0.201725236	0.303415577	0.419712461	0.41550523	0.353022602	0.204226558	-0.272309009	-0.190911401	-0.093622119	-0.039809979	0.043845338	-0.012041173	-0.27937455	0.230967841	0.181388981	0.160821491	0.160596571	0.164950801	0.021539863	0.080256107	0.067781215	-0.127260363	-0.076667369	0.100012156	0.082777671	0.097242204	0.152157278	0.278540482	-0.046503313	-0.011072236	0.066095013	0.084839049	0.091592829	0.313781062	0.315803494	0.33525706	-0.01674881	0.183586541	0.132745298	-0.024903487	0.160121803	0.512324886	0.431945456
Fmo5	AK137645	turquoise	0.30285341	0.036850245	0.145294901	0.358261584	0.636662356	0.526435082	0.351987741	0.127666417	0.08561067	0.400106593	0.729387283	0.586443499	0.822297722	0.486788912	0.64660868	0.673571146	0.547266458	0.628002987	0.651506565	0.809856428	0.743506745	0.724596387	0.765374562	0.843650711	0.860894894	0.803043854	0.76292544	0.657744566	0.52023774	0.783962902	0.802191359	0.667477894	0.820134563	0.864580795	0.022857552	0.541775271	0.658920008	0.372708175	0.372916295	0.026876429	0.155117017	0.186498047	-0.193190586	0.000647039	-0.11051164	0.302683496	-0.016204864
Gm1960	NM_203320	darkolivegreen	-0.259923772	-0.045893876	-0.178383215	-0.351608312	-0.479832228	-0.511954018	-0.272400523	-0.382187279	-0.263449633	0.114903726	-0.154799688	-0.085399018	-0.322811145	-0.193449919	-0.263885905	-0.240478918	-0.12528639	-0.263580323	-0.210121534	-0.421003951	-0.364828548	-0.353162976	-0.435801779	-0.413861301	-0.478902037	-0.297596902	-0.368296122	-0.300613838	-0.316011355	-0.532307586	-0.483581317	-0.547161204	-0.307143133	-0.542590847	0.079572728	-0.466413299	-0.5392383	-0.281034829	-0.406954542	-0.338511164	-0.367357095	-0.354272217	-0.115752842	0.08416141	0.127975454	-0.025586167	0.078158896
E130008O17Rik	AK086191	darkorange	0.737859547	0.690171666	0.85093205	0.739155481	0.518674974	0.161639616	0.098184271	0.313854282	0.471941419	-0.113001643	0.155858414	0.049281958	0.151741785	0.207033427	0.323170381	0.343794539	0.369830372	0.159569616	-0.117915635	0.153351132	0.102673167	0.251257764	0.425245318	0.325066879	0.137034742	0.181079868	0.276332719	0.384063482	0.110366888	0.201825135	0.041652133	0.009757026	0.161224394	0.241728948	-0.483547965	-0.18851892	-0.069649686	-0.391408437	-0.319471965	-0.230953492	-0.314923838	-0.249375951	-0.385835256	-0.476522159	-0.348064826	-0.127258803	-0.245431435
4921536K21Rik	AK081396	grey	0.255580991	0.066295209	0.156217853	0.144476808	0.158656617	0.122967667	-0.056818935	-0.043980107	-0.002754052	0.071429703	0.105668519	0.114328847	0.207096026	0.188324425	0.314589955	0.265147342	0.252624384	0.376045138	0.223426728	0.274387343	0.38284817	0.144488766	0.255336322	0.315887797	0.231658664	0.24400519	0.201519869	0.377121439	0.353486257	0.296456692	0.210513624	0.182713677	0.075204844	0.13075029	-0.027343148	0.058190683	0.088467302	0.136105306	-0.013295968	-0.097777218	-0.11001803	0.05305105	-0.122579001	0.230238798	0.192316074	0.207969186	0.153462812
Il1rap	AK032620	grey	-0.183652329	-0.332301108	-0.263336729	-0.432661162	-0.337853159	-0.238665326	-0.276954203	-0.064865148	-0.308010509	-0.212317253	-0.014798609	-0.030344363	-0.196335526	-0.302190897	-0.29119403	-0.360236777	-0.117445807	-0.620644895	-0.363615989	-0.475614161	-0.394802569	-0.446326241	-0.328883279	-0.476112455	-0.308111939	-0.259868116	-0.26894432	-0.508226096	-0.271410928	-0.348165226	-0.225487554	-0.221480121	-0.147436304	-0.218774839	0.270103258	0.137077615	-0.011906697	-0.057611372	-0.006099717	0.242692198	0.361106229	0.233528328	0.445062543	-0.062592091	0.029387848	-0.355108364	-0.088655921
Rap1gds1	AK052125	grey60	-0.031673156	0.058298566	-0.01443261	-0.273655895	-0.441638999	-0.705479783	-0.47142852	-0.492728291	-0.290923008	-0.402669365	-0.216515422	-0.078930054	-0.309248356	0.123297349	-0.031040541	-0.011209494	0.169585779	-0.27336424	-0.521616255	-0.51580359	-0.354774308	-0.236159484	-0.308584371	-0.325297269	-0.511518289	-0.26826601	-0.18239395	-0.201717385	-0.317458201	-0.583270803	-0.651316154	-0.690128618	-0.501180979	-0.487343789	0.143206272	-0.702936263	-0.657977321	-0.659052225	-0.64583321	-0.534237842	-0.604656468	-0.544614155	-0.425568756	-0.20072726	-0.22432621	-0.322063589	-0.326261759
Gja5	AK082993	turquoise	0.239551981	-0.266058875	-0.064728486	0.053355831	0.489428195	0.406802175	-0.01023606	0.055285472	-0.171284153	0.264386332	0.598479271	0.578158361	0.745956192	0.598793746	0.67467742	0.576391211	0.517773618	0.444021033	0.464413359	0.554387437	0.710658691	0.672234281	0.705325302	0.684142469	0.765565136	0.695491653	0.747796089	0.360167399	0.309859253	0.515353112	0.663478665	0.565233454	0.595773642	0.642454541	0.272505234	0.626183335	0.719631188	0.392771642	0.461604026	0.210610764	0.300730467	0.282552876	-0.044496815	0.22827035	0.090132623	0.403123127	0.096118271
Mtap2	M21041	salmon	0.272576608	-0.234017575	-0.063723216	-0.161052665	0.244823596	-0.008474413	-0.353755575	-0.365364522	-0.409204733	0.296198459	0.656184134	0.770360215	0.710583927	0.727458559	0.627132452	0.591950139	0.626779636	0.374117814	0.376631093	0.370504784	0.500146296	0.571832675	0.552199436	0.529498294	0.541833466	0.670997607	0.691940206	0.187947927	0.018464769	0.122197374	0.33589696	0.082166994	0.425146438	0.366860306	0.043880384	0.279891257	0.336508309	0.116283729	0.130170904	-0.221065803	-0.021469504	-0.178848432	-0.353193444	0.41567489	0.16889497	0.24759643	0.01581685
Pbx3	AK086310	grey	0.320655623	-0.121633741	0.069976914	0.172465697	0.583558832	0.544981798	0.078861468	0.189588891	0.010024172	0.295150088	0.634223071	0.549001137	0.716420752	0.466249197	0.476229477	0.440309119	0.387791301	0.363859117	0.414962094	0.541687074	0.54098305	0.561960464	0.695806184	0.599285262	0.764694595	0.700398117	0.734577784	0.183145136	0.125144124	0.510969012	0.664551226	0.539000789	0.639242958	0.654470896	0.084742999	0.712197393	0.799935232	0.37023263	0.538307749	0.288789481	0.537681778	0.269823582	0.052106602	0.165122452	0.033089537	0.161313504	0.00085898
Stxbp3a	AK050247	darkmagenta	0.178406082	0.029283802	0.190736404	-0.148432625	-0.306621072	-0.53787889	-0.557109196	-0.208332539	-0.192169943	-0.422826461	-0.249951083	-0.222971015	-0.382104049	0.067046345	-0.13426606	-0.084556191	0.1302321	-0.466726451	-0.682866268	-0.606519405	-0.508789284	-0.304471564	-0.279112481	-0.379458261	-0.499687682	-0.2583341	-0.149647932	-0.343967046	-0.502167866	-0.645309343	-0.645659635	-0.653271011	-0.487187556	-0.503764466	0.096132223	-0.461238878	-0.4788922	-0.67066117	-0.591319517	-0.323477984	-0.301497935	-0.410206566	-0.226559557	-0.225986238	-0.202204192	-0.553262075	-0.400703701
Gt4-1	NM_181860	grey	-0.286584994	-0.058495763	-0.222906556	-0.361922918	-0.585255048	-0.610784062	-0.218927218	-0.503401532	-0.29464707	-0.347506465	-0.303988109	-0.137451317	-0.355646194	-0.228115788	-0.188761789	-0.166882194	-0.034122929	-0.232323264	-0.234896563	-0.363879268	-0.294427075	-0.411950586	-0.480875088	-0.379976018	-0.511868059	-0.331694798	-0.419879949	-0.035462951	-0.001217225	-0.382156278	-0.488664125	-0.497330682	-0.506665367	-0.45096668	-0.015537492	-0.544395869	-0.617907658	-0.314446651	-0.528760965	-0.427344505	-0.450866756	-0.261313296	-0.147282068	-0.060254221	-0.053649622	-0.266714621	-0.18266792
Mmaa	NM_133823	green	0.133806266	-0.056377968	0.028192986	0.355288493	0.594392614	0.691735094	0.544240773	0.286708204	0.167947619	0.577427561	0.553852871	0.401550704	0.693232176	0.244107657	0.525223072	0.484736055	0.286793263	0.656309029	0.764867672	0.849744142	0.808696649	0.634750857	0.649757097	0.770032123	0.840769751	0.669117893	0.560838881	0.678148501	0.704742632	0.887896138	0.913611737	0.859879053	0.810991797	0.799465841	-0.024163298	0.657188052	0.744104103	0.64681107	0.538744998	0.239422286	0.272463323	0.45156037	0.069570893	0.100835167	0.02342264	0.540759616	0.240659392
Clec5a	NM_021364	blue	-0.286573284	0.079904825	-0.106570984	-0.395830879	-0.742238295	-0.816910814	-0.375559779	-0.404475561	-0.235788871	-0.527185675	-0.470774042	-0.417811807	-0.704233902	-0.46387474	-0.542943918	-0.510921209	-0.233242578	-0.734620395	-0.745395652	-0.849036627	-0.799227348	-0.758698705	-0.74894713	-0.78898982	-0.908540672	-0.703095409	-0.700252196	-0.495608496	-0.424415478	-0.766655352	-0.890953176	-0.840661953	-0.695527292	-0.741900237	0.093736356	-0.735718976	-0.881017278	-0.67352738	-0.737620407	-0.382465155	-0.441749615	-0.365629993	-0.022002689	-0.182209952	-0.036693988	-0.493291452	-0.191097392
Nrxn1	AK037724	lightsteelblue1	0.427823549	-0.07677671	0.207905361	0.214798226	0.435955851	0.188304717	-0.102773767	-0.037362959	-0.132247843	0.276994173	0.483925476	0.65592793	0.683553444	0.621206156	0.900748686	0.712808552	0.684296813	0.547495609	0.46167383	0.521502938	0.795943485	0.653670081	0.628481515	0.682232478	0.579825159	0.554569299	0.588355266	0.669496117	0.528350642	0.395906517	0.497691962	0.373444539	0.374375836	0.437835123	-0.039497345	0.238994096	0.33086696	0.229719325	0.100751591	-0.103131835	-0.21736453	0.059059969	-0.302223418	0.005090552	-0.065736459	0.49014062	0.10170024
Mtap4	AK046825	skyblue	0.396443121	0.011440772	0.209494423	0.341348205	0.686396146	0.440678153	0.096423713	0.171484156	0.092112591	0.264729139	0.442005395	0.535516833	0.696622589	0.796061677	0.743036	0.676398225	0.465226143	0.593466127	0.444579346	0.607646755	0.682382735	0.90676063	0.799295673	0.764180555	0.763204801	0.671119006	0.82890924	0.402920756	0.110889147	0.395402399	0.559980086	0.445192458	0.468036493	0.586297376	-0.048037206	0.398790145	0.577474275	0.199681008	0.383497157	0.056296121	0.032412468	-0.077727907	-0.376247945	0.065235046	-0.100306106	0.394284911	-0.027707361
Nedd9	NM_017464	mediumpurple3	0.474601542	-0.098744429	0.197379606	-0.012524378	0.265217836	-0.083424932	-0.549700137	-0.300700797	-0.297661501	0.038139906	0.362014412	0.49009346	0.456141281	0.825853719	0.608093298	0.596111496	0.62142251	0.307495935	0.082245265	0.178711122	0.334110812	0.533051874	0.510006578	0.448654563	0.375315249	0.567794375	0.70183281	0.119709658	-0.253183078	-0.107855076	0.054789139	-0.159028251	0.072801524	0.112374254	0.015804624	0.040266549	0.160192413	-0.228514535	-0.106624182	-0.339352344	-0.176320243	-0.448172336	-0.559149798	0.120126039	-0.094500671	-0.130785506	-0.317492094
Xpo6	AK088433	white	-0.374358351	-0.221495849	-0.240556361	-0.195643324	-0.288583136	0.067391086	0.122173419	0.37891839	0.066042063	-0.260626944	-0.337883716	-0.453780934	-0.454201721	-0.708717218	-0.488451675	-0.638400934	-0.466755008	-0.65985457	-0.49507203	-0.505197882	-0.396073944	-0.622724489	-0.471771702	-0.572419019	-0.399961632	-0.578885972	-0.583448287	-0.438139166	-0.022762406	-0.145924318	-0.168107196	0.089137066	-0.199722777	-0.245038211	0.214294061	0.274753815	0.0730002	0.138246859	0.177653289	0.624006136	0.560009894	0.65385834	0.841639597	-0.056402494	0.191660752	-0.153057484	0.205666779
Gcn1l1	AK037425	firebrick4	0.040407227	-0.192076612	-0.068278818	0.26218887	0.435189882	0.741903203	0.43829645	0.578116091	0.255220167	0.48466676	0.129260928	-0.017610415	0.262209747	-0.028711335	0.153616782	0.161723323	-0.118778007	0.482637378	0.556959098	0.593822949	0.517375659	0.298713426	0.276370868	0.396146436	0.528034631	0.251721937	0.179958312	0.409775428	0.554106497	0.688992304	0.740085474	0.877950028	0.493092567	0.466877063	0.027538035	0.662347479	0.716063714	0.826712191	0.781179323	0.702741144	0.534233962	0.760480323	0.461402877	-0.068045178	0.010034893	0.424927151	0.284537533
Rtn4	NM_194054	grey	0.196391969	0.580458041	0.481552233	0.453294043	0.282442353	0.148909431	0.116641816	0.330697102	0.561912756	-0.145057142	-0.225277405	-0.117822525	-0.148022626	0.008554047	-0.081551703	-0.202098095	-0.178754812	-0.116283161	-0.42306424	-0.253426613	-0.210983958	0.005481434	0.141860047	-0.129309024	-0.144718135	-0.182898983	-0.015021411	-0.349750294	-0.492748669	-0.301952944	-0.309849872	-0.278417128	-0.265469275	-0.265453554	-0.382062781	-0.20165747	-0.120326489	-0.425728686	-0.134509778	-0.04185646	-0.000402275	-0.364335348	-0.153082909	0.133157593	0.078977433	0.02754353	0.136485809
Picalm	NM_146194	blue	-0.272179903	-0.25707987	-0.243389039	-0.538781457	-0.690016196	-0.71567292	-0.559087727	-0.346998967	-0.400939939	-0.59815936	-0.522155182	-0.333094111	-0.614187887	-0.257992804	-0.354498823	-0.422464687	-0.178463459	-0.704405388	-0.703599871	-0.821807406	-0.631631842	-0.605594758	-0.657156007	-0.719666804	-0.764917517	-0.626914137	-0.551752555	-0.526674113	-0.446474248	-0.798995532	-0.781276716	-0.706665459	-0.769962927	-0.711098316	0.128405151	-0.463472294	-0.621322053	-0.489043599	-0.497579423	-0.154457247	-0.210323645	-0.19746226	0.097692498	-0.094739031	0.009198185	-0.491182452	-0.224738866
LOC675815	XR_004838	grey	-0.476171713	-0.065483361	-0.293830785	0.07320035	0.101192395	0.504458427	0.656346452	0.4769103	0.376236498	0.076910819	-0.243444501	-0.230595108	-0.117809354	-0.396759255	-0.333463396	-0.368323844	-0.581776618	0.020257592	0.213434727	0.151465274	0.017343403	-0.028456676	-0.121193473	-0.098435998	0.094291229	-0.220595636	-0.2504106	-0.136288598	0.087129262	0.25423126	0.274150399	0.453169829	0.086210807	0.152395716	-0.100244427	0.388228482	0.340937264	0.507814183	0.614803868	0.58183196	0.536808604	0.452612579	0.506715889	0.223688969	0.196905061	0.223373307	0.365737137
Otud5	AK169921	navajowhite2	0.005834714	0.371261124	0.184491881	-0.073493137	-0.473858487	-0.68474942	-0.295717087	-0.33028454	-0.039773028	-0.599237999	-0.42985656	-0.399245114	-0.5804808	-0.268675251	-0.367007584	-0.318251462	-0.093282156	-0.492568081	-0.65170114	-0.64255616	-0.624334355	-0.502125069	-0.483044857	-0.535262607	-0.730776835	-0.559432787	-0.506840673	-0.233885722	-0.262050992	-0.514306583	-0.773551019	-0.723351622	-0.591718956	-0.515386585	-0.082566614	-0.862162323	-0.851509096	-0.784177129	-0.778224199	-0.516752997	-0.614999371	-0.487203117	-0.308430545	-0.297184812	-0.237017935	-0.409847962	-0.253151214
BC017643	AK035335	blue	-0.253149602	-0.01883926	-0.145673914	-0.436763769	-0.753066558	-0.823473569	-0.402639771	-0.475099567	-0.353440717	-0.551856075	-0.369198367	-0.363224244	-0.605770374	-0.430828124	-0.470666567	-0.42357362	-0.102504102	-0.710652027	-0.662006504	-0.759666728	-0.717887847	-0.714613981	-0.691883458	-0.685768593	-0.812630708	-0.585424315	-0.631829201	-0.356409623	-0.247524987	-0.622860258	-0.782612798	-0.737428745	-0.57586988	-0.590037599	0.123157388	-0.666003433	-0.808485301	-0.626666303	-0.764100067	-0.431575672	-0.441503785	-0.279212758	-0.027387779	-0.180028494	-0.058251748	-0.493586626	-0.237612116
Prrx1	NM_175686	grey	-0.086994818	0.102412403	0.012418174	0.047793553	0.054428909	0.237109073	0.079232302	0.231015932	0.238112453	-0.025771268	-0.194091395	-0.160586908	-0.143061404	-0.266053104	-0.230228904	-0.404457706	-0.379570229	-0.137512655	-0.115848092	-0.166266872	-0.051189863	-0.193320272	-0.038214498	-0.208493331	-0.065021998	-0.231322557	-0.169250681	-0.393712101	-0.203904716	-0.057157307	-0.042506707	0.027208036	-0.154460504	-0.164413953	-0.063550132	0.172826768	0.134589048	0.11529216	0.242293453	0.316446099	0.378656965	0.139888271	0.319607637	0.408331766	0.410338333	0.185378486	0.372544347
E230015B07Rik	NM_177057	coral1	-0.133328556	-0.334459978	-0.305507885	-0.140944982	0.118168568	0.13267327	0.054323474	-0.124808256	-0.197006325	0.296575196	0.175271578	0.403410947	0.41910087	0.375229828	0.392260428	0.353632618	0.162489146	0.460594086	0.556622899	0.435023001	0.464749005	0.42663811	0.241924546	0.379789804	0.397688488	0.342015511	0.302751722	0.292498474	0.209293576	0.203354558	0.361067931	0.302747379	0.158757176	0.209667987	0.165019832	0.229106322	0.256016644	0.435142321	0.32119781	0.039311493	-0.032907091	0.065584598	-0.118955631	0.263701319	0.126638244	0.478445459	0.154320258
Myo7b	NM_032394	darkred	-0.236338407	-0.405145545	-0.345200764	-0.261204242	-0.16638541	0.094454209	-0.092520434	-0.111371174	-0.198272659	0.117670729	-0.114121078	-0.148080685	-0.102727384	-0.019655691	-0.150065335	-0.067103339	-0.193448495	0.158918848	0.224426491	0.14755653	0.032553477	-0.029795225	-0.177831783	-0.00907008	0.04484466	-0.023158602	-0.086545763	0.028578244	0.092588462	0.095833488	0.096931658	0.134464808	0.012039981	0.026849525	0.062330194	0.094604546	0.103067503	0.29135528	0.245016588	0.091174657	0.151315652	0.094993961	0.082686328	0.160121562	-0.062272692	-0.113231345	-0.069664347
Nipa2	BC031109	indianred4	-0.394638494	-0.218969352	-0.329693995	-0.614983275	-0.767092468	-0.795457474	-0.484438346	-0.4618173	-0.429237094	-0.455570554	-0.353767377	-0.251919582	-0.562198483	-0.316923025	-0.459807434	-0.443843225	-0.164362815	-0.742283954	-0.694604964	-0.839125622	-0.732450143	-0.670753266	-0.703676999	-0.741688755	-0.793365713	-0.579121808	-0.56023457	-0.629690023	-0.525484203	-0.836201625	-0.814093476	-0.786082615	-0.617848643	-0.699253813	0.338794728	-0.486919802	-0.686763463	-0.516721276	-0.563395609	-0.263403026	-0.246303178	-0.274989274	0.081176947	0.054588273	0.204111767	-0.371546487	-0.071476267
Kbtbd7	NM_001024135	mediumpurple2	0.39297865	-0.223039163	0.100531378	-0.029746729	0.202408476	-0.070685503	-0.462738173	-0.292473109	-0.363660805	0.275799268	0.550745684	0.597525856	0.555175355	0.730871305	0.686702697	0.755222251	0.785958394	0.457995035	0.246761758	0.345914425	0.448583481	0.459964772	0.423364957	0.535419839	0.409488298	0.621982521	0.62270066	0.442200003	0.127195117	0.098029481	0.218496284	0.030106162	0.302881476	0.237774641	0.118454086	0.058645623	0.168490887	-0.028968802	-0.07699764	-0.3140056	-0.215016334	-0.220141208	-0.466252364	-0.096751474	-0.289068686	-0.084748435	-0.334765703
Smarca3	NM_009210	grey	0.575611122	0.37691135	0.568456679	0.47429428	0.381136616	0.126595576	-0.109891961	0.103630823	0.241456488	0.148797274	0.201723112	-0.020976231	0.125816531	0.353392798	0.189684175	0.380278279	0.321631097	0.280085281	-0.089124461	0.199026619	0.036440401	0.232357374	0.323731894	0.325724625	0.188133609	0.31159775	0.387621823	0.2429126	-0.079071123	0.139791611	0.023505868	-0.042604362	0.201195917	0.163341186	-0.143220162	-0.158755102	0.013553769	-0.34151272	-0.205850119	-0.271721255	-0.192060465	-0.319658415	-0.437552328	-0.355465225	-0.413469162	-0.312514854	-0.398469875
Asb11	AK078851	salmon	0.392521134	-0.159655578	0.093203686	0.078370287	0.429506177	0.186406088	-0.059177889	-0.150867059	-0.246998574	0.307289398	0.851377367	0.899539997	0.881963266	0.608555122	0.749183408	0.731194743	0.761539708	0.455182971	0.546318535	0.583450692	0.654010472	0.621915039	0.650866241	0.686256616	0.688652067	0.745449245	0.717271738	0.506788234	0.380137973	0.461578191	0.601019102	0.37856807	0.681960818	0.6696005	0.065079835	0.386489687	0.482236005	0.243856325	0.203494815	-0.121992823	0.03538662	0.022083576	-0.282099078	-0.020799925	-0.198119082	0.182942329	-0.17830775
Tax1bp1	AK051030	grey	-0.046134209	-0.240031436	-0.110340657	-0.085341975	0.052803059	0.293882616	-0.074613995	0.168580312	0.00090095	0.193598863	-0.043769459	-0.081768437	0.005498451	-0.118188217	-0.1576038	-0.193470995	-0.187165735	-0.060610873	0.044026453	0.02410541	-0.028453102	-0.107879894	0.017863397	-0.05081006	0.141712448	0.121624516	0.044898433	-0.231687169	-0.180649612	0.008978402	0.135345438	0.152472435	-0.01956196	-0.091390046	0.021317863	0.44689121	0.369695537	0.280236407	0.301516185	0.328965902	0.553556813	0.279515561	0.375548879	0.259029073	0.260267941	-0.097955272	0.073938817
Rab3gap1	AK081362	grey	0.167232478	-0.144785416	-0.020382495	-0.212408602	-0.075141917	-0.380219764	-0.4656595	-0.358167129	-0.334356066	-0.170494816	0.109942361	0.357845474	0.154068378	0.478757494	0.204358466	0.232569601	0.279782414	-0.042805975	-0.081815935	-0.127179694	-0.091826225	0.219759317	0.044776807	-0.009125655	-0.050601263	0.056947386	0.184934059	-0.13353348	-0.28886458	-0.324391929	-0.219616914	-0.333763278	-0.129550178	-0.048491812	0.047509544	-0.30770772	-0.190662273	-0.311817343	-0.169339163	-0.311192911	-0.292872341	-0.432234177	-0.445385758	-0.137673929	-0.340600439	-0.130988483	-0.38174002
Cdkn3	AK033341	blue	-0.476753409	0.00734181	-0.238968103	-0.384434923	-0.693788176	-0.555856505	-0.112388725	-0.256853045	-0.131201003	-0.535695832	-0.475710366	-0.49548617	-0.681356529	-0.683443177	-0.630682607	-0.666128549	-0.398543405	-0.725199475	-0.624966032	-0.734841908	-0.698197776	-0.823859869	-0.73723678	-0.773601499	-0.783534317	-0.706137663	-0.749185456	-0.500479561	-0.260902767	-0.519413606	-0.68564189	-0.598741035	-0.564660788	-0.541449183	0.112645106	-0.457282191	-0.654316091	-0.444196035	-0.50263167	-0.172590861	-0.119146157	-0.111011518	0.244631927	-0.041831788	0.08613604	-0.442242223	-0.051430557
5730420B22Rik	NM_172597	turquoise	0.392458859	0.096114126	0.259809343	0.39085945	0.587952507	0.462738938	0.180788016	0.146931619	0.12001513	0.219670171	0.61006792	0.444555284	0.672509319	0.476775127	0.544930905	0.588410987	0.547215313	0.487680037	0.361729034	0.612672139	0.548349056	0.581558554	0.692882945	0.718219462	0.713578182	0.701579481	0.702011775	0.515901071	0.337136884	0.636557651	0.588870379	0.49907002	0.660743256	0.716626742	-0.052971244	0.402566322	0.558064305	0.12592655	0.22205451	-0.028618252	0.170836613	0.085162584	-0.234880204	-0.02290507	-0.251188851	0.030073126	-0.196530908
AF366264	NM_153093	salmon4	0.020756561	0.03716098	-0.046156774	-0.007869048	0.019420317	0.038316336	0.093457968	-0.153628328	-0.004063372	-0.009217968	0.032618917	0.130654967	0.113377948	0.071872108	-0.010159684	0.07196482	-0.018430381	0.215486895	0.278012408	0.232926898	0.10457462	0.114093948	0.061558549	0.100908002	0.123026519	0.144446016	0.073228505	0.124475964	0.124295519	0.150992449	0.130339268	0.073566391	0.025869704	0.112315599	-0.401409828	-0.016623631	0.05096311	0.130012942	0.097582208	-0.10566126	-0.00087905	-0.057688254	-0.121822057	0.006781996	-0.111179672	-0.13987348	-0.197790043
AU016693	AK038916	purple	-0.132009911	-0.584576928	-0.434460735	-0.63103024	-0.381855151	-0.441545395	-0.62588236	-0.494540941	-0.688977559	-0.112329121	0.287427841	0.381712889	0.15057505	0.236442074	0.081387112	0.168159488	0.334504524	-0.188943745	-0.027285795	-0.155305632	-0.12405999	-0.091955025	-0.168525848	-0.114613927	-0.088465167	0.099444288	0.055959812	-0.118315054	-0.12130258	-0.296007908	-0.131096586	-0.225125591	-0.000145534	-0.048460036	0.332117749	0.028774748	-0.04734054	-0.008057508	-0.043471241	-0.097693051	0.054920292	-0.023830657	-0.009942187	-0.034817083	-0.131268672	-0.324074881	-0.38247359
Car8	NM_007592	midnightblue	0.408512867	-0.052304522	0.140515018	0.176159597	0.432665467	0.205819229	-0.06152648	-0.148228836	-0.149422756	0.537977308	0.568836576	0.657813333	0.702179364	0.662303122	0.658326045	0.724246704	0.549218775	0.705688259	0.725820179	0.697482588	0.643621511	0.708602983	0.581187985	0.70500245	0.646105896	0.693002965	0.640002037	0.613988246	0.332155456	0.437276303	0.546095221	0.344260636	0.519333574	0.478903763	-0.119803778	0.144120228	0.324039084	0.283731546	0.198296872	-0.215886323	-0.208325353	-0.130739266	-0.475679848	-0.023803986	-0.254434994	0.345361265	-0.079136954
Gphn	AJ278768	grey	0.421937487	-0.071510844	0.2572066	-0.023244963	0.035818896	-0.192670006	-0.467721569	-0.045355368	-0.186840416	-0.04124396	0.22905273	0.09425367	0.022084575	0.234977024	0.064251294	0.219548137	0.28755626	-0.143841119	-0.187245386	-0.106446656	-0.202208621	-0.026480043	0.028826365	-0.011305215	-0.071174112	0.083902325	0.155317428	-0.055169046	-0.198083102	-0.220127332	-0.118875767	-0.212538765	0.095793478	0.031783734	0.075039742	-0.012317388	-0.053175035	-0.206727885	-0.161858562	-0.076079895	-0.041615634	-0.148884923	-0.114912729	-0.366878048	-0.229215118	-0.393198698	-0.404029862
Cugbp2	AK046163	darkgrey	0.006380147	0.20411493	0.130368402	-0.071496958	-0.267146206	-0.579043259	-0.332205657	-0.31983275	-0.077681177	-0.483963114	-0.442943839	-0.183166455	-0.365656762	0.210339443	-0.013873808	-0.065314493	-0.002038452	-0.252846748	-0.517630223	-0.492903077	-0.352486479	-0.031280444	-0.207104992	-0.281532715	-0.472091577	-0.347425595	-0.158658364	-0.237613948	-0.466099253	-0.637863114	-0.683159234	-0.692962154	-0.633889405	-0.492082411	-0.124929241	-0.725365556	-0.668571339	-0.725238559	-0.615940621	-0.528297844	-0.670415018	-0.702413179	-0.542458328	-0.039060422	-0.146781403	-0.168176867	-0.210849568
Trim67	BC094596	salmon4	-0.110760411	-0.06634417	-0.17516052	-0.080932372	-0.000250735	0.076030419	0.16834239	-0.106355325	-0.02755703	-0.05750503	-0.022226334	0.126242843	0.106659847	0.012646325	-0.035334817	-0.009905936	-0.117162867	0.149692154	0.27324786	0.198511509	0.100494694	0.11502878	0.028851459	0.054864732	0.130843074	0.076808967	0.034250936	0.048341629	0.094377445	0.143167845	0.154109785	0.134988432	-0.001935883	0.120224227	-0.380185432	0.07438266	0.124334461	0.210932411	0.207005217	0.026989499	0.109015455	0.042776734	-0.005472248	0.080246403	-0.052141993	-0.055874907	-0.120205193
Ptcd2	AK046529	skyblue	-0.577095258	-0.201110472	-0.392409407	-0.409368406	-0.67852285	-0.329764912	-0.009643782	-0.063952356	-0.126606777	-0.246051685	-0.495032338	-0.610163006	-0.687179973	-0.805375334	-0.684795196	-0.711337121	-0.515408123	-0.62503441	-0.541583324	-0.622275214	-0.584399307	-0.837099784	-0.762452366	-0.737652921	-0.677432579	-0.663777781	-0.792227382	-0.403059833	-0.049153566	-0.342079618	-0.469753588	-0.269774418	-0.435235458	-0.567245473	0.123098343	-0.18825915	-0.369860049	-0.094034445	-0.231283295	0.154628239	0.147491968	0.324301417	0.569199255	0.006969311	0.129429222	-0.334758865	0.047629028
Ifit3	AK077243	darkturquoise	-0.301549169	0.004950308	-0.167160426	-0.350836525	-0.531726678	-0.629627919	-0.110859427	-0.281824325	-0.239540481	-0.584861751	-0.334190148	-0.255217933	-0.457745554	-0.37754167	-0.358174003	-0.465096941	-0.207798568	-0.772001826	-0.565686651	-0.69179682	-0.569366412	-0.437507099	-0.490252916	-0.590047362	-0.617528166	-0.571940596	-0.506681089	-0.453016789	-0.279040009	-0.517181615	-0.588017508	-0.543634834	-0.43237334	-0.348091799	0.087198272	-0.433931258	-0.577108913	-0.506000852	-0.517291694	-0.22488755	-0.317222049	-0.194123608	0.051470054	-0.050506798	0.083040308	-0.179863198	-0.004358045
Ccdc45	AK035094	grey	-0.211218478	-0.248596388	-0.261973735	0.026828294	0.269575119	0.455706817	0.339607851	0.241698826	0.074881395	0.251366094	0.105879237	0.238431562	0.363753337	0.092465049	0.196753603	0.087189269	-0.089135957	0.280412583	0.461335162	0.401493926	0.397232283	0.349061942	0.280273697	0.299354835	0.447928019	0.236476408	0.206020127	0.14994475	0.209777392	0.350954727	0.482467444	0.539287196	0.249752621	0.30767795	0.050206698	0.520203784	0.522842344	0.544632068	0.553918497	0.387568839	0.39172102	0.375079367	0.239854946	0.277359019	0.201741839	0.512205356	0.269593619
Pappa	NM_021362	grey	0.098392616	0.111007668	0.108069381	-0.064725984	-0.057503725	-0.158795698	-0.082224083	-0.063210643	-0.03922122	-0.253589637	0.122982731	0.002174922	-0.062735616	-0.10289659	-0.151693149	-0.165410948	0.040990892	-0.414262095	-0.345995736	-0.299653772	-0.255228678	-0.182231117	0.009681841	-0.193862144	-0.128360808	-0.00730744	0.028852346	-0.352525271	-0.265636634	-0.194750013	-0.163198637	-0.239695524	-0.005990502	-0.029507035	0.043684222	0.019578956	-0.008120599	-0.306060891	-0.198640203	-0.063835853	0.125270786	-0.102355188	0.06416827	-0.094574872	0.007524045	-0.333759693	-0.193417869
Cep170	AK039235	darkmagenta	-0.012554585	-0.177949922	-0.091354769	-0.432445028	-0.446932979	-0.713222202	-0.671139795	-0.464474872	-0.477134824	-0.483379242	-0.132478048	0.110773216	-0.194527103	0.176760868	0.092279558	-0.033219871	0.260725645	-0.487640509	-0.593018536	-0.635930526	-0.319580967	-0.226990783	-0.266101314	-0.370218786	-0.478952625	-0.28778652	-0.151865404	-0.336925803	-0.374101729	-0.692624953	-0.626112812	-0.667529594	-0.502288963	-0.470599409	0.169414155	-0.439759379	-0.51002842	-0.577332436	-0.542005393	-0.351048348	-0.38210757	-0.37053535	-0.21404819	0.009742709	-0.003224923	-0.247230753	-0.185196503
Slc7a11	AK089283	grey	-0.009526981	-0.187067267	-0.081272254	-0.260349172	-0.281929918	-0.2779893	-0.357728906	-0.253137277	-0.257006938	0.542826639	0.040471673	0.011417056	-0.151554648	-0.004651774	-0.140500704	0.010962716	-0.017617364	0.03283585	0.003605337	-0.125359151	-0.202681135	-0.228994899	-0.298970349	-0.178119988	-0.240908622	-0.03977062	-0.152847359	-0.126695366	-0.227646195	-0.384314974	-0.230918151	-0.316016494	-0.078953018	-0.456858066	0.079967981	-0.199405657	-0.271292712	0.029913766	-0.161264529	-0.173910388	-0.211488341	-0.188015758	-0.045764907	0.079580344	0.143687142	-0.045547398	0.058564051
Klk7	NM_011872	honeydew1	-0.140414232	-0.086229592	-0.1866696	-0.10622231	-0.091219378	0.053849466	0.145764222	-0.077657843	-0.021437601	-0.008047873	-0.057068044	-0.025656753	-0.028473592	-0.116810598	-0.172864137	-0.079833744	-0.169212428	0.10187085	0.188542937	0.134976174	-0.003473964	-0.044371613	-0.096780075	-0.034973299	0.031052159	0.015620412	-0.075190743	0.027765965	0.111300396	0.124611293	0.103349827	0.117442069	0.002183716	0.043783306	-0.288727284	0.038108136	0.082643275	0.202584723	0.171715337	0.056089526	0.138124998	0.104162511	0.080097448	-0.032406424	-0.123266307	-0.191919573	-0.19645337
Prpf4b	NM_013830	grey	-0.111860701	-0.178734626	-0.185125217	-0.453628462	-0.427754135	-0.597923787	-0.63433241	-0.564207777	-0.477920149	-0.186809764	0.015203997	0.061606139	-0.146558616	0.191503715	-0.034101307	-0.005227612	0.23471161	-0.301087341	-0.432105269	-0.455206556	-0.335600155	-0.217287936	-0.222989818	-0.267413892	-0.330645717	-0.042382936	-0.006343729	-0.342090295	-0.478639996	-0.572502966	-0.531504782	-0.658592339	-0.309851423	-0.398010278	0.249922288	-0.387559564	-0.408945714	-0.546796116	-0.485709313	-0.462257332	-0.266088036	-0.478116266	-0.298397755	0.068107693	-0.057313941	-0.408089109	-0.279529362
Trmt5	AK075622	darkgrey	-0.224312902	-0.003795637	-0.173757765	-0.332724639	-0.452526892	-0.684205414	-0.266602222	-0.538130991	-0.35472533	-0.397814999	-0.044365282	0.147962644	-0.121583047	0.009550292	-0.000832904	-0.038672691	0.166316179	-0.294389442	-0.266842119	-0.378072682	-0.241993794	-0.151756827	-0.28376773	-0.280568444	-0.406648312	-0.256142897	-0.240781765	-0.059673825	-0.082262562	-0.396041199	-0.461613918	-0.535662531	-0.294424147	-0.242588997	0.079312529	-0.600533668	-0.600372089	-0.509935127	-0.550191521	-0.534644509	-0.558473127	-0.44215564	-0.367075789	-0.124896903	-0.263020332	-0.164803138	-0.267798976
Rbm16	AK050652	grey	0.441890058	0.442191917	0.453759954	0.374326949	0.413474616	-0.038013067	-0.122146839	0.032116564	0.230036804	-0.208431482	0.140616079	0.267759376	0.238248486	0.609211462	0.288548834	0.368580445	0.292029545	0.14920155	-0.103393998	0.064845067	-0.015736965	0.509771136	0.425992294	0.263034986	0.154454119	0.217838722	0.452849552	-0.006691284	-0.42010211	-0.157272987	-0.125423276	-0.228721687	0.001426399	0.140054691	-0.158731506	-0.286475493	-0.07694325	-0.490724523	-0.146404292	-0.300640012	-0.307188472	-0.610779755	-0.658301646	-0.199199152	-0.359322264	-0.05917683	-0.314369212
Fbxw8	AK015338	red	0.408904212	-0.21985707	0.133210318	0.219377314	0.528302574	0.419766628	0.044390953	0.126244205	-0.118148577	0.601388156	0.629304783	0.52838453	0.698086529	0.580849413	0.764457081	0.759913609	0.60901414	0.654721783	0.630946774	0.716284349	0.801533293	0.673270492	0.642976875	0.786264223	0.755041742	0.742503735	0.709160846	0.681078216	0.526661084	0.584757522	0.742297284	0.613099198	0.679594196	0.605720851	0.097716423	0.528673087	0.61258822	0.49183078	0.360760841	0.111072805	0.046629659	0.253390454	-0.128724207	-0.127282596	-0.104943408	0.352082071	0.021030883
Tgfbrap1	AK082918	grey	0.517859666	0.57754423	0.600644628	0.444849128	0.357741746	0.002639903	-0.059584033	0.042496114	0.274075205	-0.084252611	0.381751844	0.36936891	0.315010498	0.220222824	0.331210023	0.245820255	0.449639052	0.023127598	-0.196150596	0.001979476	0.093978511	0.140397964	0.419800314	0.207413734	0.116235946	0.243504363	0.314083307	0.086353913	-0.073464859	0.018282174	-0.039726482	-0.175070226	0.141805358	0.117589567	-0.227569247	-0.132974947	-0.043161336	-0.426106563	-0.315613454	-0.294203434	-0.16782149	-0.314904882	-0.32804989	-0.129138827	-0.118314119	-0.06110793	-0.098532276
Nol9	NM_028727	white	-0.304043229	-0.191404689	-0.195596879	-0.058978644	-0.140080708	0.292427618	0.232506684	0.511218238	0.185100422	0.060690763	-0.372818366	-0.49261507	-0.399979912	-0.651171562	-0.430878832	-0.543901703	-0.515559096	-0.352863204	-0.222789801	-0.255366833	-0.202822808	-0.487338297	-0.366775594	-0.395614014	-0.2231482	-0.424124638	-0.498088406	-0.261898401	0.09479595	0.024968305	0.032838369	0.293672948	-0.130146691	-0.236674302	0.106703842	0.375590491	0.216945678	0.39908387	0.350461422	0.717291009	0.585524578	0.757118099	0.853575974	0.061620478	0.303345951	0.086636057	0.426409729
Tsg101	NM_021884	magenta4	-0.260625366	-0.055120421	-0.088179775	0.045512314	0.091581995	0.443577456	0.227582931	0.513839013	0.353834989	0.144741057	-0.186585305	-0.255382024	-0.200290162	-0.399081079	-0.409558066	-0.488390981	-0.51457011	-0.251468406	-0.220535449	-0.187702918	-0.235304099	-0.290144236	-0.138475664	-0.296968563	-0.051621251	-0.21812991	-0.20261696	-0.543512166	-0.386609286	-0.130523888	0.005159573	0.130837464	-0.054401075	-0.187807585	0.026515998	0.482389601	0.351013735	0.258027134	0.464047034	0.615309742	0.777524852	0.364062968	0.635341248	0.326672196	0.385896487	-0.03900773	0.306961137
Anapc1	BC057201	grey	-0.17877709	0.154930825	-0.016609611	-0.146443012	-0.440603845	-0.491110088	-0.123067991	-0.267941247	-0.071395088	-0.510563549	-0.424681188	-0.345347846	-0.473862781	-0.250693944	-0.196886024	-0.256737361	-0.108692186	-0.349290531	-0.47338253	-0.463804846	-0.33237765	-0.386207374	-0.405073653	-0.387849687	-0.551800226	-0.483382484	-0.447074188	-0.100280505	-0.00752479	-0.351189346	-0.538951353	-0.464966259	-0.489913488	-0.363483108	-0.133921237	-0.519891181	-0.623008044	-0.454884104	-0.539082963	-0.331365712	-0.446630624	-0.21998219	-0.08807231	-0.024721978	0.092699915	-0.193725305	0.013985154
Sema3e	AK049580	turquoise	0.38583171	0.040271528	0.211184208	0.361590979	0.70183354	0.569075738	0.216891796	0.167456014	0.133108038	0.433432604	0.501529152	0.571971601	0.756191414	0.63229545	0.663583992	0.56562401	0.386156964	0.633455782	0.619458737	0.710656719	0.744264703	0.828414549	0.819864281	0.774766291	0.848072157	0.759330077	0.797920895	0.405405598	0.205971389	0.538189605	0.695036441	0.526547305	0.551718945	0.60744565	-0.162834519	0.524683234	0.668466384	0.352212502	0.429822461	0.053918892	0.165863352	0.008673944	-0.2576378	0.276611294	0.061237054	0.447271811	0.133939804
Mastl	NM_025979	grey	-0.348973553	0.105490209	-0.177523578	0.032170529	0.046561092	0.247971498	0.472134321	0.134704677	0.248138774	0.12929046	-0.069093971	-0.078551936	0.001226365	-0.267064418	-0.275197932	-0.338802421	-0.394218344	-0.06393608	0.086350713	0.031960119	-0.0414779	-0.01544586	0.023212931	-0.063949641	0.080211337	-0.02692363	-0.082902214	-0.269882256	-0.117773167	0.088712566	0.103666761	0.148419167	0.066695279	0.006694273	0.016680933	0.206871636	0.178107957	0.168478373	0.214162779	0.150236153	0.264377506	0.089017496	0.220067957	0.425946701	0.423834778	0.335873366	0.374869652
Ahctf1	AK029476	grey	0.07768734	-0.178603759	0.031119535	-0.194352184	-0.242861262	-0.265754902	-0.506051533	-0.057005646	-0.190589496	-0.108681231	-0.189329703	-0.299889953	-0.365592448	0.010294861	-0.215536997	-0.110083675	-0.030143747	-0.299308915	-0.504031804	-0.404426138	-0.402947634	-0.310698663	-0.292118569	-0.317405572	-0.344281269	-0.19832399	-0.126773245	-0.297759784	-0.404931196	-0.4639445	-0.406115034	-0.376839266	-0.304980922	-0.412045713	0.03370773	-0.137659781	-0.189247054	-0.299565938	-0.206372855	-0.0051735	0.038739227	-0.112944734	0.047642166	-0.181019988	-0.166300056	-0.616467222	-0.376430576
Kif5a	NM_008447	grey	0.220244921	0.033176307	0.132374128	0.163112891	0.097603717	0.167674729	0.061756813	-0.105509056	-0.045529733	0.305174762	0.405807023	0.107890984	0.282532307	-0.030698937	0.183310649	0.301513745	0.361884347	0.379303722	0.279627276	0.409926859	0.349327195	0.009074702	0.196613734	0.380697097	0.297993514	0.397423835	0.194963381	0.55440692	0.607515049	0.555769292	0.365657777	0.3180451	0.468921432	0.332116368	-0.10915911	0.156367898	0.181233203	0.180484952	-0.085750688	-0.178141224	0.002687188	0.22751017	-0.018777078	0.022052338	-0.045867799	-0.071102228	-0.110460601
Polr3f	AK171146	grey	0.106628317	-0.111303917	0.045534487	-0.163479781	-0.178114614	-0.196691487	-0.561469497	-0.14477339	-0.20285834	-0.284651559	-0.274364046	-0.239351141	-0.269977482	0.089986329	-0.00040668	-0.142442546	0.017348397	-0.237180023	-0.453368337	-0.383178976	-0.13873699	-0.172193954	-0.111063742	-0.214785011	-0.230511948	-0.19469521	-0.067329075	-0.24352334	-0.246322486	-0.320322715	-0.356261364	-0.323917178	-0.386390775	-0.321728466	-0.053857354	-0.126388684	-0.153185085	-0.331126892	-0.209861174	-0.071567849	0.00595138	-0.110616668	-0.014141571	0.118956253	0.069813276	-0.280779952	-0.087115034
Lztfl1	AK147312	grey	0.287035334	0.252413555	0.381062581	0.190255452	-0.010941527	-0.249043532	-0.204567544	-0.168567938	0.023080455	0.178992123	0.172256238	0.066115459	-0.013193193	0.136885152	0.131271955	0.254784424	0.316766152	0.098688425	-0.143107501	-0.037281193	-0.081446717	-0.035736125	0.015497359	0.079189861	-0.130911414	0.115854436	0.069301304	0.191541092	-0.088522279	-0.208790519	-0.232668341	-0.361102719	0.024214645	-0.169223679	-0.163821688	-0.360136258	-0.352512821	-0.394842336	-0.519527627	-0.507319001	-0.461316222	-0.475553517	-0.418239428	-0.15642584	-0.212733302	-0.264945756	-0.313195056
Cdan1	XM_485054	mediumorchid	-0.129739933	-0.142043916	-0.084519668	0.208911156	0.290921779	0.645620063	0.412616386	0.65718804	0.316384109	0.065468891	-0.021283397	-0.225875423	0.035225272	-0.306742749	-0.083552302	-0.152893889	-0.237210334	0.003192429	0.051146902	0.188364588	0.172102064	-0.020613072	0.098237398	0.080677301	0.269612133	-0.021540133	-0.022843409	0.082667744	0.299899924	0.475216011	0.444764578	0.671924257	0.289682587	0.331089732	0.153454359	0.656818591	0.624344013	0.495449949	0.623798207	0.779815969	0.762378864	0.802643017	0.674745725	-0.084481469	8.26E-05	0.069785953	0.161661039
Naglu	AK158045	yellow	-0.649326028	-0.25212067	-0.463427	-0.426143836	-0.638701311	-0.249874938	0.11965497	0.019231655	-0.073546322	-0.07313027	-0.41531635	-0.497480873	-0.631152884	-0.801147271	-0.699030786	-0.670405379	-0.56855825	-0.525236674	-0.360681435	-0.526997699	-0.538985769	-0.804097818	-0.797717883	-0.716964121	-0.640205497	-0.670503012	-0.807512467	-0.441750837	-0.059680531	-0.334841923	-0.372078561	-0.185177877	-0.324834215	-0.49490435	0.245530925	-0.116560427	-0.319094207	0.111756834	-0.028494573	0.277008777	0.198351244	0.339958527	0.620938201	-0.017766968	0.203920501	-0.145982645	0.183141958
Cenpc1	AK089392	darkmagenta	-0.034911545	0.039839919	0.006889661	-0.320879287	-0.494743873	-0.722563631	-0.623131545	-0.481311625	-0.317079358	-0.455976118	-0.272652486	-0.173795162	-0.412149721	0.025810903	-0.188754397	-0.174929178	0.069878556	-0.472876628	-0.650453965	-0.649716567	-0.546259691	-0.359638505	-0.392480372	-0.459955649	-0.604734387	-0.368537359	-0.27358606	-0.370566635	-0.496270046	-0.712568851	-0.768477421	-0.811660297	-0.553620503	-0.555013349	0.056445766	-0.636846234	-0.694812641	-0.736325046	-0.684026739	-0.50630635	-0.466983339	-0.550812055	-0.319259613	-0.026022112	-0.066359974	-0.414847801	-0.242589847
A430106J12Rik	AK042672	darkmagenta	0.134451585	0.103253197	0.137411969	-0.23156645	-0.39219553	-0.606847036	-0.643512583	-0.448118513	-0.281063264	-0.442326477	-0.07075103	-0.056958921	-0.268080335	0.00085772	-0.091658641	-0.115098891	0.234999932	-0.431266573	-0.643678036	-0.581363413	-0.416293917	-0.425589242	-0.254003463	-0.365006317	-0.488500221	-0.221463216	-0.162920281	-0.305225554	-0.35359504	-0.541427355	-0.641547977	-0.713760398	-0.426740965	-0.44760181	0.056914185	-0.493648046	-0.543803591	-0.69993088	-0.669214677	-0.47809337	-0.308190361	-0.433600372	-0.23577541	-0.022158739	-0.041242242	-0.53021668	-0.27976925
Fyttd1	AK037583	grey	0.362030588	-0.093579968	0.146016411	0.028773016	0.122883034	-0.166291289	-0.301415585	-0.339836688	-0.311599938	0.28680684	0.347475621	0.365643237	0.371377861	0.588543808	0.615447492	0.676061189	0.625805372	0.477897281	0.334687792	0.355981263	0.437127906	0.433108969	0.320561332	0.506365706	0.29113621	0.474008994	0.459583959	0.556554828	0.280514866	0.130014263	0.170240823	-0.01204897	0.225883148	0.186059626	0.137098049	-0.139741211	-0.068938033	-0.040162475	-0.263979002	-0.457988916	-0.556377603	-0.289758218	-0.543375775	-0.080450781	-0.131637958	0.194902512	-0.071766055
Erbb2ip	AK079640	grey	0.51191894	-0.068316205	0.258648551	0.115713759	0.383617515	0.184110582	-0.393569132	-0.104574839	-0.144253173	0.051509885	0.486386033	0.438296409	0.505828118	0.598032026	0.473474147	0.486154092	0.549802113	0.276039194	0.118323682	0.294843589	0.330869078	0.408559365	0.537291871	0.47570531	0.4850766	0.576659026	0.667559831	0.149212329	-0.070018889	0.184076817	0.252644064	0.082609213	0.30730411	0.379214105	-0.000632408	0.304332812	0.381719479	-0.071192675	0.079017344	-0.133122686	0.174933254	-0.171387722	-0.293736185	0.102052737	-0.060844421	-0.204330742	-0.269142268
Pxdn	AK054255	turquoise	0.332372211	-0.056930777	0.134691145	0.283047425	0.687323248	0.646042783	0.168476646	0.224104907	0.105499031	0.432167201	0.555773805	0.559453237	0.760022448	0.542459428	0.586945283	0.482031211	0.353013647	0.518432256	0.561890397	0.660278897	0.689305249	0.704694054	0.797923324	0.720621059	0.864035791	0.766360394	0.800512009	0.264843851	0.120891563	0.531327509	0.717281857	0.574262559	0.573630747	0.607194353	-0.061149237	0.72583647	0.811286936	0.435554133	0.552806201	0.23123221	0.43745932	0.167293257	-0.04345648	0.328490634	0.192407999	0.347420858	0.163843425
4930579E17Rik	BC096030	grey	0.206256278	-0.438967062	-0.160946741	-0.179331998	0.238868461	0.146895264	-0.278740109	-0.203895444	-0.411295199	0.465532811	0.631750635	0.740875408	0.692611943	0.593915298	0.596714844	0.630126643	0.568755688	0.471444456	0.580640309	0.516570559	0.539153823	0.485568159	0.426780531	0.527994801	0.585306864	0.664235237	0.601847207	0.3484991	0.174914777	0.251530846	0.498462695	0.299974894	0.455993544	0.392312779	0.072187261	0.433629698	0.472172051	0.411449328	0.35723414	0.024926961	0.17998148	0.091783636	-0.133991545	0.0715596	-0.097584168	0.081487385	-0.14821512
Myh10	AK047340	yellow	0.393211758	0.082608529	0.237604763	0.390195576	0.757212636	0.590513852	0.155493819	0.23659793	0.191966533	0.441493348	0.528792457	0.592225834	0.756589951	0.716082268	0.66536581	0.596927962	0.398074908	0.639936508	0.523853371	0.661000657	0.688588756	0.852656212	0.836893872	0.768693742	0.829153411	0.728356663	0.838825422	0.305608321	0.030556928	0.438841604	0.622714549	0.480951017	0.553233836	0.580105599	-0.153979935	0.512071513	0.67707463	0.298343727	0.499814125	0.120075968	0.216164529	-0.053705267	-0.287631736	0.282147353	0.076489668	0.439280305	0.142636594
Pex3	AK083778	grey	0.457259369	0.007450452	0.27850509	0.124923679	0.315239557	0.13305246	-0.336702641	-0.110919961	-0.069283274	0.26119253	0.434559889	0.349274795	0.37750523	0.543217161	0.328512463	0.454764334	0.44975196	0.339913411	0.114186722	0.247925389	0.208723738	0.319844244	0.423646564	0.383044275	0.370350812	0.57743654	0.60690296	0.053189638	-0.268235991	0.013261153	0.137965819	-0.070473781	0.24487074	0.133043195	-0.041933105	0.146956077	0.266737513	-0.115687693	-0.001273833	-0.222701547	0.088383488	-0.346301114	-0.37641866	0.054687488	-0.154083422	-0.333203868	-0.384485245
Chd5	XM_902432	grey	0.178292932	-0.222296686	-0.066392213	-0.027358411	0.216223401	0.154990169	0.017548292	-0.185438409	-0.224914937	0.387392579	0.290698708	0.344090418	0.417552341	0.478669823	0.487784954	0.498668403	0.336395346	0.56309591	0.580528418	0.512488291	0.58570726	0.496493347	0.378271968	0.520830292	0.494664095	0.542371679	0.491720193	0.416883559	0.295901971	0.334692774	0.445622296	0.281418124	0.287898409	0.29850082	0.028555242	0.178930286	0.280929688	0.32537311	0.171156896	-0.143605531	-0.168478336	-0.069067577	-0.290793869	0.11806149	-0.011225708	0.214568686	0.00101416
Arhgap20	AK035563	lightgreen	0.653337143	0.481890211	0.63549695	0.737953807	0.806232009	0.627212116	0.355138383	0.417112856	0.53183799	0.309881108	0.316635484	0.338443329	0.521568916	0.432253355	0.462946129	0.474839592	0.249677714	0.628149071	0.468229761	0.652465801	0.525896072	0.637011105	0.728749152	0.656163861	0.643090634	0.562165976	0.609966138	0.438417854	0.159600514	0.510410542	0.536556941	0.442771173	0.394253576	0.467910572	-0.661732675	0.274314629	0.475550612	0.19004217	0.295336164	0.048009537	0.077532347	-0.086518252	-0.30204012	-0.081804738	-0.193534626	0.110094967	-0.111656388
4833442J19Rik	AK044252	grey	0.071263939	-0.262749164	-0.078431837	-0.000367987	0.177438556	0.430865711	-0.001093763	0.214717683	-0.014249181	0.395234695	0.352636756	0.069310912	0.197043563	-0.0994804	-0.086201323	0.028584512	-0.017718972	0.176960014	0.257901846	0.304815233	0.144683177	-0.042307289	0.085979188	0.135952539	0.311262501	0.223625816	0.125615518	0.062550125	0.203706202	0.402111364	0.432614001	0.432144021	0.495782334	0.359285073	0.040400904	0.519632231	0.525865151	0.454749663	0.511001606	0.404146075	0.641894534	0.452057353	0.375419871	-0.058231668	-0.114991321	-0.171043451	-0.130765526
Epb4.1l3	AK086340	tan	0.386454352	-0.221703536	0.010289505	-0.089953809	0.31152434	0.069090216	-0.301516847	-0.344079869	-0.403335562	0.25152434	0.763247641	0.790974265	0.791160211	0.658257845	0.663190735	0.645370043	0.715049624	0.394096963	0.489412259	0.489191458	0.579050311	0.550045413	0.623645979	0.611480618	0.64527045	0.785751637	0.754918821	0.345525539	0.202770779	0.337659807	0.487652892	0.21334145	0.518688248	0.517865578	0.155674322	0.352486292	0.442249679	0.166039064	0.129860111	-0.20968956	0.045271416	-0.073182543	-0.323474037	0.162584134	-0.044380909	0.096193679	-0.156494725
Phlda2	NM_009434	midnightblue	0.307931056	-0.173567815	0.032360559	0.068627535	0.354512735	0.234465699	-0.060940096	-0.127868093	-0.170731595	0.769591029	0.673364602	0.706863608	0.690065438	0.571986449	0.556400682	0.708114141	0.510085419	0.745236429	0.788442497	0.716764544	0.596968697	0.55889941	0.462830577	0.64315586	0.606615541	0.713463655	0.583278872	0.535155818	0.288144557	0.358113454	0.571417295	0.350041078	0.58024053	0.370992497	-0.005064805	0.264599839	0.369866505	0.481578913	0.313449046	-0.099452607	-0.071684761	-0.051845589	-0.306800406	0.004547135	-0.13322352	0.261183485	-0.061123919
Glp2r	NM_175681	coral2	-0.455938739	-0.253790572	-0.474483573	-0.356947296	-0.240372409	-0.035711126	0.114479015	-0.205144577	-0.179975892	-0.23144018	-0.010054892	0.036244865	0.006992718	-0.175923092	-0.224093694	-0.240607369	-0.187489471	-0.16047262	0.025429508	-0.05632431	-0.067385005	-0.117015362	-0.13935587	-0.148447737	-0.001389226	-0.051054231	-0.101811945	-0.219158403	-0.015435292	0.039109792	0.020568367	0.040106516	-0.012147822	0.082445499	0.086847001	0.147392651	0.116400149	0.111521857	0.176941233	0.077029336	0.314222736	0.139488956	0.194548119	0.361573504	0.134998797	-0.114011981	0.001254979
Zfp706	NM_026521	grey	-0.433895941	-0.338624191	-0.462394313	-0.415984754	-0.222633765	-0.114592971	-0.107599636	-0.236966255	-0.246268808	0.003370013	-0.198448644	0.052858527	-0.067730928	0.091606148	-0.146800813	-0.222257334	-0.296622822	-0.106150862	0.057905746	-0.134362528	-0.112232787	0.059934845	-0.156823994	-0.196334886	-0.053511131	-0.099322511	-0.056013223	-0.404522677	-0.407250916	-0.321951809	-0.144429538	-0.184765819	-0.253674509	-0.211688295	0.034333701	0.023885311	-0.008925912	0.055509825	0.183630313	0.007833843	0.117675821	-0.184256997	-0.004222908	0.403300068	0.190567795	0.047151433	0.085192881
5730410E15Rik	AK049811	salmon	0.519749218	-0.012048317	0.218358492	0.123158069	0.486856574	0.141958064	-0.23756931	-0.179568817	-0.173773601	0.312075957	0.808637487	0.926147195	0.85293809	0.756805629	0.708523712	0.730047249	0.730340276	0.494665583	0.508194393	0.530835386	0.555401447	0.650983202	0.694710946	0.642465731	0.641206617	0.760034489	0.783619429	0.335853097	0.079147876	0.25860897	0.461184868	0.176011779	0.532022082	0.50987385	0.026125866	0.2665824	0.399992373	0.123822756	0.183435669	-0.193201705	-0.004103671	-0.229779111	-0.445492736	0.029144825	-0.160814852	0.153364578	-0.192072998
Taf9	NM_027139	brown	-0.302604018	-0.012430629	-0.145723892	-0.363822836	-0.573846167	-0.456569974	-0.344861471	-0.303055489	-0.13064348	-0.243705336	-0.412467218	-0.421583491	-0.603888623	-0.421615335	-0.590643394	-0.568741825	-0.366572415	-0.520291092	-0.595613583	-0.671181869	-0.661694971	-0.714804027	-0.608174434	-0.676100424	-0.66396156	-0.502482482	-0.519479956	-0.652249432	-0.562960091	-0.650163535	-0.70677762	-0.698875562	-0.580005067	-0.690974401	0.051668289	-0.404391019	-0.544414333	-0.443408107	-0.427334868	-0.230952701	-0.032697473	-0.318545996	0.10042565	0.224816822	0.233705091	-0.476662601	-0.045142523
D19Wsu12e	XM_900487	grey	0.118747901	-0.250625653	-0.160128379	-0.247661791	-0.032063266	-0.110377858	-0.358334334	-0.466900962	-0.421895403	0.170216451	0.522107554	0.3914268	0.402456818	0.383494675	0.173561134	0.4312077	0.478690574	0.284989686	0.301207696	0.315559621	0.123865242	0.146863234	0.199660266	0.322748409	0.318183213	0.591938255	0.454163073	0.202382153	-0.01700153	0.158871979	0.175304357	-0.02478125	0.311603982	0.240515783	0.215745184	0.092804505	0.158498005	0.003799632	-0.041013805	-0.325546421	0.050646571	-0.183902633	-0.305353418	0.009028519	-0.231421104	-0.410960637	-0.4930598
Asb3	AK038897	greenyellow	0.163384146	-0.029687057	0.074552409	-0.13669328	-0.156116148	-0.213841366	-0.40737919	-0.304036623	-0.248064188	-0.054310382	0.265561272	0.052789009	0.036577411	0.021413874	-0.0400426	0.074664767	0.327973663	-0.132041508	-0.217174931	-0.118207213	-0.159994403	-0.235773126	-0.000940331	-0.023215046	-0.04493513	0.236041783	0.122174188	-0.02849624	-0.107828364	-0.079659015	-0.14416028	-0.262357606	0.062572012	-0.054922813	0.066228693	-0.045785727	-0.062852374	-0.303583035	-0.340768881	-0.308275917	0.049522649	-0.146833222	-0.097181348	-0.059075229	-0.139403234	-0.561395862	-0.414692997
Mef2c	AK044643	purple	0.532298927	0.745408824	0.663880843	0.723583482	0.566404783	0.276225627	0.424403502	0.210206946	0.517967846	0.074971049	0.349825129	0.239653411	0.384435279	0.198183446	0.31300302	0.382621632	0.340818107	0.361844872	0.194041621	0.422223108	0.267128522	0.374812465	0.545507141	0.501375678	0.35604177	0.387294142	0.386238656	0.468301372	0.232251256	0.45050063	0.267073057	0.186733965	0.375142966	0.425216694	-0.447329541	-0.086685068	0.05774056	-0.190218534	-0.1691381	-0.280603243	-0.272566941	-0.225736201	-0.413291013	-0.152415209	-0.162257987	0.099625187	-0.040632815
D3Ertd300e	AK045110	grey	-0.22935089	-0.410928439	-0.341043579	-0.304132309	-0.211715995	0.14121747	-0.084266034	0.063645487	-0.219198404	0.020540441	0.106565128	-0.189508198	-0.087914627	-0.415108142	-0.327379319	-0.283241141	-0.153787009	-0.266515087	-0.071346257	-0.064294314	-0.130923487	-0.407883255	-0.224208021	-0.198144265	-0.016962427	-0.068095185	-0.197248478	-0.121853532	0.215563586	0.210936959	0.167123508	0.265574475	0.213922904	0.11819267	0.25802935	0.463542921	0.319002074	0.325411525	0.276006757	0.421748806	0.643731209	0.644875195	0.646685046	0.068062026	0.125233043	-0.272850738	-0.007941952
Melk	AK048803	brown	-0.389897937	-0.184302938	-0.286266185	-0.550190022	-0.814230155	-0.75489444	-0.421630082	-0.427216447	-0.383777563	-0.392705786	-0.412686674	-0.402262024	-0.677411072	-0.499608676	-0.527226301	-0.494546307	-0.238968647	-0.657668816	-0.609697234	-0.764752492	-0.697456508	-0.806116462	-0.813847953	-0.769067228	-0.84805245	-0.674714777	-0.724048301	-0.444096419	-0.27763313	-0.676038093	-0.762261813	-0.711083926	-0.584279219	-0.660282755	0.182532978	-0.56552608	-0.762527783	-0.44306651	-0.579252544	-0.269426536	-0.295761831	-0.191260349	0.131653734	-0.118357393	0.022579486	-0.474475727	-0.160626884
Fzd5	AK019932	steelblue	-0.266321729	-0.047421906	-0.107411829	0.072194829	-0.046217368	0.112068245	0.264835048	0.273740781	0.176659841	-0.039250765	-0.383378547	-0.317476118	-0.227212743	-0.223107176	0.015367131	-0.176339705	-0.235606618	-0.011396737	-0.08138325	-0.092504852	0.112022142	-0.065199357	-0.135166042	-0.088262361	-0.115547321	-0.293011938	-0.260390612	0.070284151	0.21706128	0.032492127	-0.008689444	0.164426788	-0.195256512	-0.143958538	0.219169027	-0.008748438	-0.045843215	0.139487654	0.051796478	0.233931166	-0.073826579	0.258545586	0.224530146	0.029256154	0.134831614	0.422891332	0.366966865
Cnot4	AK083811	purple	0.592181765	0.778616167	0.766633168	0.81378281	0.606439089	0.295277758	0.368300486	0.40744937	0.63223546	-0.233379533	0.043150633	-0.019345744	0.163593505	0.202046624	0.254425749	0.285998862	0.203893174	0.215431685	-0.029105845	0.253146291	0.131854406	0.388297192	0.49532062	0.382174365	0.236241079	0.191782306	0.317038968	0.37044054	0.078047898	0.316980022	0.123280029	0.138636775	0.13247351	0.336997512	-0.47975031	-0.138943049	0.028126819	-0.330500152	-0.168306623	-0.139266116	-0.239678203	-0.222558493	-0.392803427	-0.361609518	-0.323393788	-0.037822916	-0.178814209
Atf7	NM_146065	lavenderblush3	0.094073592	-0.157064115	-0.091667369	-0.033808891	0.319463937	0.312995137	0.01956852	-0.011249272	-0.078490505	0.348161219	0.418112974	0.540629993	0.56523266	0.368093267	0.336482392	0.233318492	0.1869731	0.285981332	0.383172318	0.361035677	0.413531302	0.422672346	0.464116583	0.390564186	0.521678495	0.478677542	0.472835319	-0.008310313	-0.011203833	0.191474926	0.41628923	0.294357348	0.352720728	0.28830738	-0.056896401	0.549195111	0.511445082	0.398054764	0.409681083	0.15113837	0.330895283	0.122625145	0.057286299	0.703128912	0.59171137	0.473658565	0.434336456
Casc1	AK082677	tan	0.270141213	-0.227165736	-0.00504795	0.089877554	0.438656344	0.312181119	-0.025957807	0.014332338	-0.147315982	0.464892447	0.624447894	0.668652909	0.741735533	0.578426835	0.63365011	0.615548764	0.512283418	0.553419045	0.554411509	0.59352333	0.643767345	0.626133726	0.57515081	0.642463863	0.657940013	0.621290101	0.613021824	0.449722544	0.360794487	0.435306946	0.603252842	0.485425298	0.597782268	0.528665143	0.202693365	0.43853541	0.523692308	0.434414722	0.383075973	0.086070219	0.088840816	0.169492363	-0.150836485	0.206065132	0.055371506	0.516307682	0.145094287
MTERF	AK036475	grey	0.422615762	0.270154334	0.435149479	0.145771165	-0.098773517	-0.257390283	-0.469007385	-0.215365281	-0.027299683	-0.160118919	0.024486141	-0.168600147	-0.168699382	0.013440585	-0.017379911	0.095386262	0.287934995	-0.034819692	-0.335372322	-0.159925604	-0.197632378	-0.288964491	-0.061300732	-0.037766639	-0.226273103	0.013970099	-0.015093431	0.124156658	-0.034444071	-0.129434212	-0.326754933	-0.386340682	-0.152008025	-0.195325691	-0.174984618	-0.330641609	-0.360015512	-0.468319167	-0.559319821	-0.442868454	-0.280372906	-0.310697887	-0.26733115	-0.163227198	-0.097795298	-0.531807018	-0.332786721
Ubxd7	AK045215	grey	0.226179118	0.269501289	0.28249033	0.270508197	0.253907241	-0.094362635	0.002563049	-0.051353529	0.124934199	-0.085446072	-0.071945072	0.176894606	0.134445607	0.532992119	0.422786871	0.376763815	0.239076024	0.275560069	0.05339853	0.117548324	0.189120049	0.518831441	0.290803946	0.2841509	0.112514402	0.130315974	0.301986245	0.221661517	-0.148781498	-0.132720767	-0.096415103	-0.176891296	-0.141146651	0.02232886	-0.19161905	-0.357719009	-0.208420698	-0.332059396	-0.214104655	-0.37561629	-0.568958628	-0.567718923	-0.645467421	-0.141971033	-0.257464635	0.158876544	-0.102876767
Itgam	AK170324	blue	-0.100613598	0.21511854	0.099313876	-0.203679877	-0.545901774	-0.660476361	-0.367019603	-0.198404153	-0.043660578	-0.54291638	-0.466464155	-0.419811956	-0.6816771	-0.405576106	-0.536044505	-0.49125357	-0.245922466	-0.719398535	-0.800271497	-0.831870768	-0.832799555	-0.709879114	-0.645056265	-0.757816024	-0.859265548	-0.689736649	-0.620205122	-0.559610452	-0.558720604	-0.771135167	-0.875621701	-0.810868411	-0.691017671	-0.713959323	0.027622076	-0.670961556	-0.787793908	-0.69783415	-0.643019492	-0.262587065	-0.319540219	-0.384786448	-0.017293171	-0.272636499	-0.093387108	-0.563323203	-0.240710225
Rab11fip2	BC089010	bisque4	-0.209477313	-0.122097427	-0.173046596	0.139456923	0.341240815	0.546951858	0.449927983	0.420387827	0.237656863	0.293060267	-0.074250368	0.057378447	0.23316092	0.025201852	0.226119303	-0.049669184	-0.216066072	0.221812308	0.314829103	0.280318208	0.468393327	0.365880448	0.306117834	0.257224378	0.4089696	0.104065266	0.146281376	0.046056447	0.207634406	0.316862921	0.454566829	0.55372599	0.175694317	0.2241458	0.145732172	0.547476291	0.5224363	0.541299707	0.566500264	0.503681075	0.356120721	0.454127668	0.347732051	0.509538115	0.555629101	0.894482415	0.790353526
E430012M05Rik	NM_177310	grey	0.696213253	0.193867642	0.585803426	0.425315927	0.460546622	0.327405045	-0.247475462	0.298742629	0.185422791	0.197383898	0.333409393	0.128276436	0.250636599	0.249542981	0.301892423	0.313209883	0.369775767	0.204157009	-0.041595632	0.183209388	0.20647359	0.146233386	0.401710707	0.319409225	0.287171428	0.325369691	0.379844427	0.194924712	0.0427057	0.215321616	0.211172717	0.166955633	0.293433836	0.198854048	-0.094884193	0.249358778	0.309434124	-0.028193666	0.046334485	0.094435021	0.191942522	0.061765468	-0.043292363	-0.16852562	-0.106324392	-0.161114282	-0.145170215
1200013P24Rik	NM_029090	grey	-0.33657897	0.231328934	-0.054826668	0.12773103	-0.069837508	0.16293135	0.588659888	0.30887299	0.369959418	-0.027667538	-0.186550141	-0.333438433	-0.284184054	-0.57302859	-0.444394236	-0.396207393	-0.418079527	-0.253750514	-0.125982342	-0.113878188	-0.277837864	-0.339644893	-0.271304912	-0.253127287	-0.192429536	-0.291956911	-0.365486207	-0.16990806	0.000594627	0.073385025	-0.029742186	0.101005716	-0.008383121	-0.034859672	-0.055111198	0.078891984	-0.039885993	0.091279703	0.086627262	0.249923358	0.214391798	0.249368078	0.400299848	-0.029031914	0.208346399	-0.060183085	0.281875192
Sec23a	NM_009147	darkgrey	-0.034742801	-0.285550928	-0.206057255	-0.393238132	-0.194381863	-0.498157362	-0.502837734	-0.485935495	-0.501160089	-0.068385321	0.108615815	0.421420877	0.165043262	0.53823431	0.367236512	0.276053256	0.345044063	-0.056439647	-0.10058152	-0.204694544	0.03704655	0.274334977	0.033723193	0.010278273	-0.071193646	0.064755058	0.201272588	-0.130023727	-0.3058607	-0.476686849	-0.271972114	-0.40866615	-0.18344083	-0.189076542	0.222003476	-0.272876356	-0.242175248	-0.287019001	-0.238761897	-0.358161638	-0.424630762	-0.450590069	-0.431076645	0.151298083	-0.009326695	0.147236246	-0.046776856
Hivep2	AK040673	grey	0.350470671	0.347453027	0.468395098	0.183199236	-0.090326819	-0.447460777	-0.347174997	-0.098257317	0.045331463	-0.3879735	-0.086996892	-0.099797797	-0.219394537	0.111667488	0.082900681	0.117322466	0.315708138	-0.265779698	-0.585755692	-0.410250853	-0.302604936	-0.155046239	-0.083091218	-0.146693493	-0.391496972	-0.189233843	-0.073032485	-0.004032567	-0.221237566	-0.421915523	-0.523226192	-0.536113601	-0.298934387	-0.290791358	-0.057864883	-0.535207933	-0.53427459	-0.706428634	-0.682625022	-0.439098966	-0.526838594	-0.466686655	-0.389768186	-0.292808755	-0.229343739	-0.370113544	-0.332131506
Cpxm2	AK038874	grey	0.135497377	-0.178343571	-0.014857999	0.013804791	0.081027148	0.160061773	-0.041805028	-0.091892649	-0.191358861	0.18348573	0.392983327	-0.001993469	0.236247777	0.05106302	0.127340849	0.284129055	0.33803779	0.229558408	0.194222326	0.334043384	0.230398925	0.063015623	0.184295063	0.350629361	0.330487455	0.414878213	0.286671136	0.403403778	0.404246579	0.49882533	0.350339857	0.30859667	0.515333539	0.442639562	0.22842654	0.26834288	0.280889945	0.117284526	-0.003750057	-0.082525844	0.137806525	0.223873567	0.005741359	-0.113494383	-0.153898934	-0.195576734	-0.24885353
Ceacam2	NM_007543	grey	-0.001633508	0.096892924	0.026302814	-0.153806843	-0.231634796	-0.451782824	-0.124854673	-0.292841694	-0.168239675	0.009375937	0.002070583	0.150133112	-0.086474022	0.058782757	-0.026384263	0.020834021	0.084633573	-0.202134436	-0.100195962	-0.256295794	-0.222026001	-0.046100703	-0.178156227	-0.174908745	-0.290203718	-0.116919402	-0.11510914	-0.14420877	-0.251764986	-0.4184041	-0.32753084	-0.42071987	-0.196962778	-0.318798034	0.009633532	-0.393548429	-0.436287373	-0.278656126	-0.384135555	-0.351100536	-0.486030533	-0.394700263	-0.268244594	-0.010866205	0.095938427	0.011157636	0.070579292
Ift57	AK079748	grey	0.647380187	0.396924036	0.570221209	0.443070564	0.532995838	0.08846539	-0.082126156	-0.034464446	0.139274642	0.366613762	0.53805461	0.458525541	0.493343597	0.668829325	0.50085928	0.642203824	0.5441809	0.448296262	0.223405654	0.38690333	0.281228797	0.600416582	0.613665627	0.568031876	0.424860658	0.613856616	0.684147431	0.296702009	-0.161226149	0.088950342	0.186910957	-0.05923898	0.412236071	0.288379593	-0.192655459	-0.062705652	0.095550969	-0.242056054	-0.159328506	-0.416018173	-0.35199256	-0.549631974	-0.667547908	-0.107431564	-0.18677312	0.028757882	-0.241244604
5730528L13Rik	AK035577	grey	0.156770775	-0.210734257	-0.013009734	-0.260922785	-0.109612632	-0.407278565	-0.497552318	-0.388406153	-0.422753428	-0.070907063	0.25150004	0.527253413	0.264054547	0.466943241	0.515725399	0.359225788	0.539820979	-0.034598344	-0.122316008	-0.166203684	0.190905902	0.171386563	0.132045425	0.084583742	-0.02317604	0.155130531	0.241305767	0.01086432	-0.088857154	-0.368481287	-0.171345376	-0.320125172	-0.131339449	-0.166743144	0.143404788	-0.130351522	-0.150151748	-0.221655308	-0.2880885	-0.308918774	-0.338947593	-0.296878362	-0.29694071	0.073961573	0.047442362	0.046305998	-0.074672563
Camp	NM_009921	blue	-0.083114186	-0.009312203	-0.076833037	-0.347175366	-0.529941483	-0.620507497	-0.394612682	-0.394295442	-0.30746342	-0.240378362	-0.16294018	-0.20967086	-0.416524302	-0.24795833	-0.349123906	-0.221227998	-0.036060228	-0.435953033	-0.423341411	-0.490909512	-0.564510112	-0.545655495	-0.512472212	-0.476830864	-0.575853973	-0.356129069	-0.398905481	-0.247676039	-0.263037753	-0.477616646	-0.560994129	-0.585657114	-0.370415599	-0.44575021	0.137976961	-0.491248941	-0.605151847	-0.416743772	-0.515812498	-0.311420442	-0.328041543	-0.246603353	-0.04862937	-0.190854948	-0.059617356	-0.45572339	-0.174314447
1110058A15Rik	NM_025413	plum2	-0.05297688	-0.320338051	-0.245448176	-0.312004814	-0.231338293	-0.122609347	-0.25989489	-0.29012032	-0.34529922	-0.039136469	0.198243141	0.109102261	0.045917566	-0.022191017	-0.065772666	0.066302127	0.136681474	0.05484342	0.151708684	0.09825573	-0.005658861	-0.157136454	-0.139684202	-0.019160273	0.001940417	0.087960983	-0.041298955	0.120312224	0.227007586	0.118545266	0.079803343	0.030607395	0.141109884	0.139089226	0.034997076	0.02417973	0.027078765	0.143025111	0.049510722	-0.062296656	0.10620667	0.091856409	0.0402176	-0.136645801	-0.263384089	-0.375825937	-0.377962471
Ank1	NM_031158	green	0.40941382	0.037168546	0.225977038	0.446458563	0.713317327	0.674817252	0.370849551	0.371159003	0.219977039	0.486127754	0.60295292	0.525407024	0.728982302	0.440986231	0.61719362	0.632892676	0.410562883	0.717044161	0.744307937	0.839243626	0.786600215	0.702292026	0.705241364	0.79318842	0.822215137	0.669162554	0.649687358	0.65062387	0.573111931	0.787950459	0.869332629	0.793440257	0.764645947	0.79350667	-0.064636291	0.584035705	0.717272177	0.603977626	0.592372428	0.293496281	0.232068048	0.34199745	-0.044535107	-0.118768829	-0.129140271	0.436680714	0.131567066
Zfp75	NM_172918	mediumpurple3	0.457918651	-0.157978588	0.11764088	-0.015535896	0.330148314	0.042816151	-0.523013173	-0.237045955	-0.277875621	0.180680504	0.505919346	0.572324131	0.571240065	0.824467666	0.5467975	0.638541669	0.608215422	0.427881138	0.236158869	0.329342218	0.357002439	0.544619493	0.524420043	0.50487354	0.47938639	0.627240666	0.729255372	0.160865763	-0.169247632	0.058125771	0.210040315	0.017347827	0.260941979	0.265456183	0.210823846	0.144267978	0.304866612	-0.040536908	0.122085811	-0.18819185	0.004785836	-0.288804483	-0.477616257	0.094155001	-0.150491473	-0.022601486	-0.262861317
Col25a1	AK085241	grey	-0.17002339	-0.02843788	-0.14934517	-0.151036051	-0.095423053	-0.016357334	-0.067138291	-0.1550544	-0.049089221	0.008739001	-0.115245836	-0.00799912	-0.011363549	0.031011737	-0.022379266	-0.138892189	-0.086406396	0.004989283	-0.055917234	-0.103523169	0.072080641	-0.014853004	0.034042789	-0.041852473	0.003575722	0.049852831	0.036254239	-0.219127059	-0.184050759	-0.150863807	-0.098386593	-0.121939625	-0.191601047	-0.246425404	0.034704336	0.051836495	0.023408893	-0.018417472	-0.017478078	-0.075479499	0.070025132	-0.087105592	0.009617883	0.57578829	0.478938995	0.184771848	0.315666938
Dpp8	NM_028906	grey	-0.138791619	0.444824845	0.245462362	0.409479473	0.182716114	0.316971678	0.452606595	0.513241062	0.634666954	-0.216422383	-0.44739056	-0.367208586	-0.294285604	-0.364351551	-0.194898832	-0.443777996	-0.439696842	-0.201707536	-0.391287551	-0.249075285	-0.131628587	-0.147184927	-0.013669452	-0.216082213	-0.170909969	-0.388676337	-0.272154367	-0.269440755	-0.183010558	-0.091682592	-0.18022369	-0.000951775	-0.291225026	-0.217653517	-0.35663304	-0.004304244	-0.01986288	-0.160903394	0.029441116	0.249761593	0.183718995	0.059562024	0.243522007	0.211098435	0.223149246	0.164009475	0.362437146
Rpo1-2	AK052672	grey	-0.26029856	-0.559666601	-0.414665575	-0.521385036	-0.587946647	-0.336870109	-0.481739442	-0.353104091	-0.540418355	-0.010651697	-0.175206836	-0.27566809	-0.322916171	-0.239347934	-0.14469897	-0.088434217	0.030310089	-0.086501922	-0.115513282	-0.203143665	-0.088802743	-0.485515839	-0.509339837	-0.258861377	-0.325467894	-0.228742715	-0.373938901	0.136235554	0.307698152	-0.087857861	-0.190954779	-0.091224974	-0.213458478	-0.310310852	0.274013618	-0.120869484	-0.227122461	0.108749485	-0.16960817	-0.025902943	-0.039786701	0.286375383	0.243464339	-0.039222446	-0.067232008	-0.331789475	-0.16262847
Wdr66	AK015152	grey	-0.040842499	-0.351945909	-0.224508231	-0.084518485	0.17640007	0.407368574	0.120901683	0.161692858	-0.054568097	0.388437211	0.410024414	0.275018776	0.322283428	0.014245022	-0.030049201	0.130576436	-0.011293487	0.265612043	0.475593488	0.426309763	0.195085659	0.114713894	0.107120233	0.199977247	0.373564481	0.280099495	0.170571446	0.096947228	0.200834631	0.377171868	0.505396769	0.477315074	0.528874093	0.420527016	0.094401075	0.520458673	0.537585995	0.585920005	0.617050925	0.399732596	0.571097082	0.383360009	0.29333304	-0.040391912	-0.168618297	-0.079923053	-0.161032007
Camk2a	NM_009792	salmon	0.390201712	0.013699852	0.14796086	0.196362605	0.536469117	0.243784718	0.023247987	-0.072962124	-0.076073331	0.403052239	0.795097671	0.91261776	0.89484103	0.697953283	0.736320393	0.730131854	0.667246368	0.564068302	0.592226452	0.628680136	0.66450127	0.732227554	0.731046275	0.718404561	0.704796543	0.739228983	0.745788832	0.458063922	0.270437951	0.405979732	0.58072245	0.369478884	0.631112363	0.592833633	0.006457691	0.30725982	0.464979506	0.251366714	0.269024525	-0.107444916	-0.029775139	-0.076230462	-0.375686456	0.112848747	-0.102227883	0.431142322	0.009637818
Abcc5	NM_176839	black	0.038978457	-0.261918779	-0.131763737	-0.023336589	0.142771132	0.104078946	0.029267751	-0.211246572	-0.244210726	0.523584655	0.328419207	0.42081431	0.464087893	0.444135201	0.574722728	0.567739026	0.40294042	0.659286589	0.650061429	0.575639254	0.662118996	0.501467853	0.312383631	0.560882215	0.448822613	0.468781378	0.359920546	0.646101164	0.537314885	0.362418078	0.446622091	0.3350867	0.359803587	0.292316204	-0.002674204	0.112883898	0.169387537	0.389352	0.114373626	-0.213046062	-0.314768876	-0.003772217	-0.295672958	0.176146138	0.025961784	0.469994625	0.153616451
Mboat2	AK031682	grey	0.411423176	-0.009645595	0.23758496	0.268748012	0.398643617	0.25422207	-0.056500939	0.027822936	-0.039182009	0.356041963	0.316304105	0.403143695	0.495807474	0.491525348	0.785424499	0.607350332	0.526676733	0.614565593	0.446670412	0.516719389	0.785649564	0.528163221	0.540755887	0.626918062	0.511160598	0.476811414	0.482270339	0.677320939	0.562257119	0.432231862	0.471985919	0.390881011	0.287233883	0.314923787	-0.167567751	0.187002938	0.297562317	0.276680753	0.10846931	-0.056667668	-0.219700978	0.111078517	-0.233864257	-0.023368872	-0.058752205	0.429820544	0.138371232
Cd4	NM_013488	grey	-0.503148254	-0.23050915	-0.41667703	-0.295710058	-0.446316458	-0.126936482	0.039387132	-0.090492097	-0.058980034	-0.047231473	-0.640039117	-0.543460901	-0.530385196	-0.363498034	-0.437695297	-0.428910644	-0.570871592	-0.016542561	-0.009814812	-0.179788141	-0.207829203	-0.339044283	-0.529200285	-0.365714729	-0.371388132	-0.470703575	-0.539387524	-0.143751409	0.022649846	-0.169721913	-0.25115147	-0.076487801	-0.46370336	-0.434398487	0.063727482	-0.236859969	-0.294056247	0.189319564	0.033503394	0.083661727	-0.097235065	0.095648317	0.190481604	0.270095669	0.258259711	0.18677282	0.273915622
4732460I02Rik	AK084197	saddlebrown	0.202297087	0.071936253	0.210864955	0.480882732	0.631506897	0.766920689	0.454514664	0.805711754	0.488451599	0.196318904	0.185659883	0.001055676	0.263746673	0.007616804	0.091733	0.095319237	-0.098750475	0.177935894	0.211778237	0.387698746	0.257572286	0.329691059	0.394620102	0.310436634	0.472458973	0.1833265	0.261584701	0.145179158	0.18564219	0.512846014	0.584442787	0.728761496	0.495693631	0.528118391	-0.003168595	0.668887682	0.734016038	0.479491898	0.713149196	0.752313146	0.665573569	0.603343278	0.418836156	-0.253276771	-0.148326724	0.196154773	0.089276605
Zfp36	NM_011756	grey	-0.175280901	0.035923267	-0.103290245	-0.227465261	-0.302881004	-0.341529397	-0.129934424	-0.087630236	-0.082441895	-0.603104439	-0.231036342	-0.175317272	-0.318866291	-0.325534149	-0.419500156	-0.479231103	-0.257528785	-0.682809305	-0.517388012	-0.569242375	-0.55935694	-0.371684539	-0.328690299	-0.540829481	-0.444594646	-0.475171981	-0.375628927	-0.526632552	-0.332429188	-0.349061879	-0.426550661	-0.352849426	-0.303805761	-0.168445507	0.10760306	-0.240750976	-0.272859987	-0.413029783	-0.203610823	0.022118652	0.091551907	-0.054797281	0.147022388	-0.185543169	-0.141447292	-0.268612744	-0.188484216
Dido1	AK051426	grey60	0.345172338	-0.165097953	0.119191164	-0.209865932	-0.168233451	-0.405873254	-0.697601393	-0.528130469	-0.506736794	-0.112010275	0.242524076	0.203494724	0.140556606	0.378891288	0.362167846	0.353457565	0.592971575	-0.006516215	-0.177776842	-0.093985022	0.076701065	0.00899966	0.108251807	0.156538872	0.003053023	0.284067771	0.281709798	0.166553397	-0.005030424	-0.157445059	-0.190549612	-0.344349642	-0.045523654	-0.062377028	-0.000274556	-0.150365327	-0.186490363	-0.370804661	-0.509645943	-0.510996349	-0.324386512	-0.295676219	-0.353237708	0.053095725	-0.016283537	-0.347096027	-0.31927133
Tbca	AK085552	grey	0.029350163	-0.277899567	-0.159141043	-0.411895043	-0.420331045	-0.623358788	-0.5486527	-0.658909158	-0.588436514	0.022837647	0.064765931	0.119130894	-0.044565733	0.324063441	0.138788436	0.320053939	0.356028712	0.077635001	-0.000376707	-0.090972255	-0.073935759	-0.014863057	-0.203349946	0.012519687	-0.199258022	0.103438627	0.044077881	0.15408969	-0.062156095	-0.343105154	-0.306856976	-0.442883298	-0.150881492	-0.243443573	-0.00987078	-0.40940807	-0.45434779	-0.249692972	-0.490592423	-0.588506135	-0.593021585	-0.43574932	-0.455892553	0.060552179	-0.032138034	-0.248243742	-0.315276814
Tmod1	NM_021883	black	0.297950099	-0.124566154	0.058004393	0.101567137	0.519994766	0.295394224	-0.066709379	-0.028245465	-0.100795922	0.315708119	0.589356739	0.816214632	0.787451772	0.728239259	0.735415099	0.590614189	0.512228765	0.48000364	0.507885653	0.509454851	0.665897291	0.753222491	0.699706028	0.61572437	0.684494407	0.636227383	0.728496935	0.24816265	0.088580082	0.263104681	0.516580108	0.311119263	0.439252471	0.491216759	0.038243905	0.39346717	0.524001093	0.253759001	0.385921074	0.010298612	0.105802547	-0.094180549	-0.297604997	0.196667772	-0.029355925	0.416103875	0.057235432
Rap1a	AK050363	darkgrey	-0.188662697	0.072843437	-0.068753577	-0.157599374	-0.21692238	-0.381643215	-0.179413098	-0.148541378	-0.034635385	-0.410612384	-0.41858176	-0.101891471	-0.289986809	0.070337392	-0.134169077	-0.272187474	-0.226614809	-0.372396531	-0.425945099	-0.481578475	-0.372831837	-0.017349975	-0.214884705	-0.36693348	-0.389913984	-0.416928552	-0.225585283	-0.444125594	-0.519085241	-0.587793229	-0.533868331	-0.502530845	-0.521965348	-0.40059142	-0.058129151	-0.427424473	-0.425171307	-0.458525731	-0.264248244	-0.182380008	-0.306696215	-0.426002932	-0.22100668	0.136354655	0.027474902	0.059179289	0.059569014
Thoc1	NM_153552	plum1	0.578723187	-0.052955794	0.274798845	-0.003717119	0.100937926	-0.258995418	-0.528953315	-0.409005803	-0.415903107	0.088218893	0.570637006	0.471532441	0.438736696	0.551734634	0.585982925	0.677032486	0.837788609	0.265299791	0.098041896	0.209092793	0.312277613	0.259989246	0.35725006	0.429496701	0.256110643	0.546744547	0.52050021	0.465386133	0.233168008	0.132539829	0.116473431	-0.101757101	0.307616895	0.245704982	0.066726284	-0.103641986	-0.012711002	-0.240755943	-0.375540601	-0.480540797	-0.365042702	-0.234785277	-0.483570406	-0.276325293	-0.349902777	-0.257816661	-0.448258699
Sec22a	NM_133704	grey	0.50594951	0.053598724	0.304440548	0.146038298	0.254383857	0.03943216	-0.266972392	-0.232101531	-0.114208547	0.427534877	0.48705115	0.440255214	0.438663989	0.449849106	0.38028493	0.535783925	0.486289573	0.48580777	0.381808072	0.413078898	0.326255518	0.281638998	0.367785806	0.44475788	0.36101928	0.571836654	0.494486525	0.340745774	0.047104727	0.160603329	0.229675207	-0.007553736	0.293879898	0.164607806	-0.107898615	0.011719338	0.111395712	0.019788532	-0.088912098	-0.350058313	-0.165853945	-0.315611252	-0.432855194	-0.026168923	-0.19260325	-0.149982835	-0.336038815
Emb	AK010733	darkorange2	0.442344148	0.161225528	0.318837787	0.523025603	0.777935307	0.726539398	0.316873896	0.38499118	0.332346856	0.354221511	0.501384186	0.352701415	0.646732417	0.483947955	0.428879342	0.520516781	0.292950585	0.640401767	0.580231258	0.76687648	0.571820823	0.70232957	0.754813739	0.748737737	0.8222248	0.711609631	0.735366003	0.432303098	0.21502989	0.689297223	0.727982796	0.639703921	0.679519182	0.748877729	-0.154348032	0.5622798	0.725984616	0.367541292	0.531186877	0.202990466	0.360177379	0.126135419	-0.162536077	0.044735196	-0.129195632	0.170758129	-0.051082283
Mrps18b	AK034502	grey	-0.216833996	-0.038474639	-0.076779175	-0.191822645	-0.414003929	-0.291093133	-0.160907839	-0.203154004	-0.110019972	0.045948776	-0.218907319	-0.313627242	-0.36523016	-0.347683482	-0.2343246	-0.25604339	-0.065736732	-0.252772747	-0.352830132	-0.362743426	-0.274673328	-0.524945492	-0.373444511	-0.327319928	-0.388212325	-0.183512166	-0.32289949	-0.167080362	-0.126844822	-0.321279823	-0.382153949	-0.378936846	-0.332469221	-0.527500468	0.141364433	-0.230501898	-0.353941227	-0.235407539	-0.446966195	-0.231496975	-0.143062799	-0.088771659	0.114024593	0.052212813	0.138864819	-0.280359885	-0.016420556
Sdccag1	AK041450	grey	0.582686874	0.568841241	0.666841901	0.576332584	0.352528042	0.020909384	0.104884112	0.067685025	0.298198991	0.063967666	0.221552098	0.09740537	0.178985921	0.217491327	0.28902598	0.394930333	0.373201418	0.274222413	0.060911734	0.264754715	0.127233937	0.257555968	0.318973074	0.371712723	0.130069001	0.216990421	0.235680543	0.490166394	0.221795365	0.225353201	0.058326628	-0.014574259	0.231111869	0.234139985	-0.470222806	-0.26189769	-0.190794621	-0.288552541	-0.382571431	-0.410624086	-0.514111181	-0.325360614	-0.475098278	-0.308058287	-0.217223416	-0.038237502	-0.166512883
B230340J04Rik	AK046078	salmon	0.558457446	0.074919086	0.301779404	0.234813659	0.419467375	0.179468464	-0.072122933	-0.137997794	-0.129165839	0.336042395	0.768843911	0.683472524	0.734348152	0.470267387	0.650087183	0.680709898	0.731892974	0.497865338	0.49519038	0.586163871	0.595842678	0.457350717	0.620910048	0.660324615	0.596100761	0.730115412	0.62829512	0.625868087	0.489547766	0.531366074	0.544004246	0.332344192	0.621490963	0.558287943	-0.131643706	0.245910597	0.351936012	0.165578322	0.019063867	-0.222774851	-0.085908698	0.023461387	-0.297705523	-0.11323683	-0.212767303	0.037171524	-0.220272007
Col14a1	NM_181277	black	0.409243091	-0.026754908	0.14373157	0.146663073	0.46238631	0.138067205	-0.109524542	-0.20225488	-0.164249264	0.297358852	0.660778167	0.694336065	0.72432025	0.800912752	0.656055658	0.760133156	0.625615325	0.601573179	0.533312199	0.59532034	0.545212514	0.77314846	0.645549323	0.701053153	0.647376232	0.722630216	0.783403128	0.431366288	0.109405872	0.338805465	0.451227462	0.213643371	0.569014772	0.604668581	-0.01907429	0.12118346	0.335776219	0.053828298	0.160999742	-0.289213792	-0.173344401	-0.329543636	-0.612325946	-0.097179302	-0.358558611	0.150225175	-0.314429867
Arsb	AK083309	blue	-0.118328953	-0.081157269	-0.150450008	-0.332896853	-0.528288331	-0.629927615	-0.332263444	-0.422728962	-0.385918413	-0.520285444	-0.094836772	-0.117466691	-0.268390089	-0.200690672	-0.150672136	-0.057740014	0.184628799	-0.363066214	-0.305999299	-0.365124046	-0.339913829	-0.418118089	-0.4273968	-0.317895961	-0.460907109	-0.297063766	-0.352117077	0.060623321	0.113954186	-0.199499509	-0.402062624	-0.373459609	-0.257616887	-0.155148872	0.148440076	-0.485922205	-0.542922435	-0.382869232	-0.517266983	-0.327837045	-0.380852097	-0.094288658	-0.10257092	-0.407924609	-0.357633167	-0.448821982	-0.419370982
Sema5b	BC052397	thistle1	-0.239936884	0.070584483	-0.103504449	0.096962782	0.134761444	0.331944774	0.332696314	0.318132774	0.280676845	0.18752144	-0.232621387	-0.098236405	-0.024133302	-0.157317474	-0.025649385	-0.264165879	-0.332540244	0.040110276	0.059181736	-0.000334711	0.17366238	0.064901296	0.065085726	-0.012795637	0.084032962	-0.129375629	-0.105035754	-0.165339292	0.002431603	0.050095142	0.120274888	0.23168866	-0.075825336	-0.10759991	0.076887222	0.272422164	0.195742576	0.316796348	0.317780569	0.356199651	0.222895302	0.284886781	0.32965434	0.662737524	0.758065109	0.781351098	0.947583635
Pcdh9	AK147451	tan	0.384720019	-0.036383491	0.119861818	0.199520145	0.520253382	0.381186544	0.083455757	-0.096309523	-0.109296878	0.471621582	0.83911601	0.712089116	0.865352055	0.536310165	0.634842076	0.67538158	0.627405517	0.607251276	0.675517225	0.765164157	0.713264187	0.643528365	0.744036193	0.798007268	0.823167205	0.874083259	0.783194186	0.573705332	0.454392803	0.677173325	0.742778223	0.527729255	0.795771703	0.746011023	-0.039022562	0.508640049	0.617781087	0.362090395	0.287933686	-0.094872253	0.138621547	0.108915114	-0.231435877	0.118433617	-0.031630979	0.240567024	-0.054665224
AK015074	AK015074	floralwhite	-0.518947477	-0.236618705	-0.382270178	-0.384110291	-0.579320215	-0.216884642	-0.010890542	-0.132258137	-0.125900784	0.205724068	-0.402488563	-0.476502337	-0.552317112	-0.643808355	-0.624140956	-0.583949652	-0.532041387	-0.328734376	-0.224553298	-0.379477035	-0.447434381	-0.676863026	-0.670720181	-0.570032337	-0.507002487	-0.460784545	-0.650306714	-0.348955338	-0.110346642	-0.316154503	-0.34202289	-0.237427606	-0.33614441	-0.590356826	0.071478838	-0.142325363	-0.310107906	0.089435479	-0.124126333	0.061624928	0.090244223	0.170820072	0.433628117	0.204558441	0.276350801	-0.125763132	0.192803866
Map4k2	AK154323	mediumorchid	0.066174988	-0.008176767	0.079218994	0.322711356	0.37772579	0.627363017	0.42271381	0.597361399	0.323297236	0.043989758	0.096096885	-0.121986281	0.161924906	-0.268867146	0.031818968	-0.085950458	-0.102922668	0.008608778	0.077612353	0.260183786	0.250075108	0.045159094	0.247309417	0.185670586	0.348718726	0.079509907	0.06146916	0.207443243	0.463497136	0.6049203	0.518650638	0.69940689	0.386389164	0.456254265	-0.003978072	0.635753309	0.623343373	0.429583296	0.489260612	0.643283553	0.642523741	0.789575451	0.592093207	-0.116266764	-0.007192642	0.150468717	0.168148208
D19Ertd737e	AK044853	darkslateblue	0.427286367	0.85652735	0.744507132	0.694959221	0.353877575	0.104497881	0.30421623	0.344093844	0.689378324	-0.361926278	-0.302592712	-0.234510272	-0.197577585	-0.097151024	-0.047279256	-0.146956311	-0.147681174	-0.071343447	-0.304187421	-0.130345329	-0.14075372	0.034775497	0.171361477	-0.051559707	-0.153005912	-0.226631561	-0.072801991	-0.035158348	-0.165157989	-0.048391256	-0.231251548	-0.210591907	-0.268516465	-0.072238567	-0.63221596	-0.38717149	-0.280520583	-0.494237793	-0.313411615	-0.191057547	-0.291511948	-0.392202471	-0.298643676	-0.251638157	-0.159731803	-0.056933341	-0.05215868
2310001H17Rik	AK030376	grey	-0.066135011	0.28506343	0.075629895	0.020171493	-0.106813202	-0.426311742	0.035041757	-0.278447577	-0.025105702	-0.298115017	-0.001664421	0.167401267	0.012004501	0.148791065	0.093197387	0.062244747	0.165940065	-0.182255442	-0.234327424	-0.218879697	-0.167485365	0.139089035	-0.012115842	-0.056674464	-0.20759268	-0.136218084	-0.038502434	-0.017550636	-0.149529992	-0.260338139	-0.337081367	-0.384403494	-0.124523314	-0.05182647	-0.063270722	-0.525054616	-0.466315121	-0.543296742	-0.471333804	-0.496751935	-0.589230659	-0.511196567	-0.480901513	-0.05429013	-0.152430634	0.100737405	-0.045012175
Exoc4	AK086603	magenta4	-0.305787832	-0.058541784	-0.145405938	0.058617155	0.095925673	0.508619061	0.327814456	0.562541435	0.381691957	0.102917377	-0.218202728	-0.344367857	-0.231881587	-0.488943637	-0.5121167	-0.54463872	-0.611668321	-0.241057348	-0.158482981	-0.126471271	-0.25429496	-0.297827943	-0.172332748	-0.308393838	-0.032604792	-0.264001063	-0.261335002	-0.492374011	-0.277535987	0.019973635	0.083793249	0.258786961	0.014104828	-0.075542716	-0.034806565	0.484951687	0.401830149	0.32839842	0.567480775	0.701937933	0.845105069	0.482667676	0.689423848	0.197637284	0.230509453	-0.076166411	0.222573649
Prkra	AK037072	ivory	0.404628363	-0.02862805	0.184536209	0.225556806	0.431162446	0.228878521	-0.065763772	-0.181265191	-0.122646995	0.547650536	0.66665411	0.58529504	0.698114311	0.701902718	0.723584323	0.856215821	0.714718163	0.822140061	0.634903952	0.748524171	0.709833065	0.6556191	0.62499569	0.816790243	0.6817733	0.829483346	0.749217262	0.729108667	0.396704489	0.490877093	0.542833348	0.322787036	0.604584053	0.527104031	-0.066736931	0.17332213	0.334802395	0.202724427	0.083551193	-0.333321203	-0.219058144	-0.191438232	-0.532239891	-0.051579751	-0.257969994	0.126431431	-0.236216802
Tnpo3	AK049446	grey	0.32609421	0.011502797	0.226681697	0.087498623	0.048381228	0.037241527	-0.4609026	0.064244215	0.001037872	-0.003006565	-0.027646213	-0.141689853	-0.126813169	0.113168481	-0.01431387	0.073833339	0.074271	0.106335059	-0.14607101	-0.021142531	-0.066733188	-0.096199849	-0.028031494	-0.026156026	-0.076408191	-0.048650102	-0.003012074	0.069726303	-0.026309103	-0.042964639	-0.094045821	-0.062854084	-0.055143538	-0.087006775	-0.155214212	-0.069401968	-0.014891835	-0.068681449	0.026403272	0.062762936	0.082131378	-5.92E-05	-0.035775912	-0.258732469	-0.283395655	-0.339499577	-0.297854237
Eif4enif1	AK090363	grey	-0.023554257	-0.195411383	-0.119362348	-0.453753533	-0.586401053	-0.775209674	-0.701255918	-0.602642716	-0.549481712	-0.396855269	-0.216615124	-0.089662743	-0.340388849	0.04614602	-0.006344051	-0.03636937	0.207369099	-0.327812482	-0.441679953	-0.517686598	-0.294161697	-0.334513074	-0.417769359	-0.374646288	-0.541403008	-0.326874161	-0.294388064	-0.079163319	-0.090791852	-0.524283593	-0.597832325	-0.639893418	-0.487079065	-0.454745523	0.048255545	-0.624007212	-0.654912169	-0.529948712	-0.638029576	-0.495264342	-0.554719317	-0.359673804	-0.285208139	-0.211977929	-0.252085092	-0.389075707	-0.36343801
Huwe1	AK031374	grey	0.383931615	-0.073171446	0.196717348	0.36926722	0.58841203	0.597507391	0.173811204	0.289100209	0.11370546	0.455739538	0.461450962	0.260551209	0.558164728	0.423105885	0.514461645	0.602281187	0.38388192	0.651738965	0.567534378	0.758590887	0.648385319	0.584981791	0.607045067	0.744749599	0.73952304	0.665160687	0.625556308	0.656911945	0.480535896	0.688858548	0.726483304	0.686045794	0.646481622	0.654600385	-0.121645739	0.588263511	0.656324989	0.486521916	0.444622983	0.219069605	0.247731342	0.330522069	-0.029764707	-0.063248026	-0.093342408	0.150106444	-0.067415656
Polk	NM_012048	grey	-0.082184803	0.042363096	-0.039382751	-0.004684747	0.096789369	0.022642099	0.219217981	0.031098547	0.030462121	0.035342554	0.354951218	0.205548147	0.173857865	0.024655391	-0.080810018	0.035938666	0.06078928	-0.153737461	-0.01593279	0.016439688	-0.111828942	0.105698502	0.111765301	0.022345595	0.105018903	0.164584067	0.170498912	-0.159974434	-0.167128931	0.004450456	0.100724253	0.005831528	0.338850582	0.242803481	0.164278164	0.13956258	0.160838003	-0.090632965	0.065734089	-0.007450998	0.166418821	-0.083066291	-0.017808168	-0.153140215	-0.178797376	-0.196909999	-0.216904888
Dnahc1	XM_977593	darkred	-0.068603031	-0.344843014	-0.283288117	-0.142858922	0.145139481	0.293510738	0.10994554	-0.004586427	-0.168775415	0.256487817	0.514174463	0.396644923	0.444112729	0.109673151	0.056857326	0.223229523	0.136540768	0.270628646	0.51611652	0.467873816	0.243978571	0.199375813	0.17718871	0.291568003	0.432325338	0.367637941	0.260595983	0.178658258	0.261648669	0.442042354	0.517611534	0.460528911	0.57944788	0.550520816	0.09471474	0.473365049	0.496303943	0.510334797	0.521991423	0.250384344	0.456492409	0.309027438	0.161123568	0.055884622	-0.13643211	-0.057245727	-0.17758893
Wdfy3	AK087235	mediumpurple3	0.540269122	-0.013620356	0.255517164	0.176578683	0.452428647	0.062828139	-0.328975039	-0.215429829	-0.17365255	0.317086955	0.493520194	0.67228372	0.658163767	0.936124114	0.791310269	0.827603679	0.689846851	0.675072025	0.463372454	0.528452695	0.589092445	0.777013863	0.651997687	0.691113951	0.568425256	0.700496701	0.782396946	0.479389665	0.048754882	0.154416705	0.317220906	0.085357392	0.287628541	0.312004469	-0.071562739	-0.008923338	0.21797636	-0.005261666	0.037693176	-0.348382398	-0.344285421	-0.424394819	-0.706676941	-0.074692986	-0.334471511	0.172715859	-0.280876398
Gbf1	AK041959	darkorange	0.854186535	0.737489169	0.947581665	0.859035421	0.685519289	0.380305006	0.158060668	0.429859868	0.614014351	0.151763434	0.133710745	0.078032372	0.207315008	0.265740472	0.355084809	0.34265174	0.252339039	0.37752961	0.06949414	0.310576638	0.25894174	0.356064891	0.531759423	0.414677192	0.276607251	0.263042647	0.359890214	0.359409048	0.072519874	0.262247649	0.179236111	0.111970014	0.17512236	0.201808906	-0.656937582	-0.077260507	0.079450128	-0.187966457	-0.11489953	-0.127750056	-0.221042156	-0.253714258	-0.372136805	-0.311379995	-0.226360206	0.013083473	-0.095805343
Psrc2	NM_001033261	grey	0.199549357	-0.202171243	-0.045097155	-0.156287193	0.01738985	-0.159170557	-0.241554931	-0.32531054	-0.391398288	-0.015904387	0.447769982	0.268439588	0.327964534	0.348668079	0.243154534	0.387326024	0.492503588	0.025296018	0.036071054	0.138041131	0.092021267	0.19879355	0.237017228	0.277680409	0.245536085	0.428376494	0.414440615	0.175176306	0.110041428	0.170834934	0.145319873	0.029620671	0.355141067	0.352411337	0.266571462	0.094134218	0.147634626	-0.153424918	-0.160383886	-0.25937624	-0.049985105	-0.044404996	-0.219896064	-0.14579622	-0.198814452	-0.241066547	-0.367656533
Mll5	AK154113	grey	0.234650996	0.152370091	0.206501777	0.406939394	0.524670255	0.459725717	0.314995049	0.323509246	0.307826142	0.011263532	-0.003081208	0.138446639	0.300221777	0.361856241	0.34829647	0.258900072	0.010223477	0.385643372	0.316029922	0.434587966	0.413135328	0.592906346	0.477145201	0.430199945	0.459546269	0.229926044	0.366608143	0.292989273	0.180636126	0.388501314	0.396195455	0.436101642	0.169733385	0.412696566	-0.422576946	0.22138036	0.388265616	0.191076424	0.374474252	0.182247341	0.080865995	0.064423879	-0.156775982	-0.040105859	-0.197637824	0.244773947	-0.02236787
C530008M17Rik	AK015929	grey	0.14877061	-0.105092737	0.025962822	0.08358541	0.029336086	0.122923454	0.000361941	-0.040788706	-0.113138377	-0.018802232	0.022396726	-0.249986383	0.010203536	0.015449215	0.125239495	0.207592406	0.189088198	0.258579968	0.143128484	0.296292822	0.24139874	0.046492626	0.084656211	0.287660573	0.205087395	0.199631625	0.115067988	0.513031753	0.550027833	0.510883809	0.265672125	0.327451696	0.216396358	0.335663189	-0.028173234	0.083039375	0.126603563	0.115968032	-0.042990771	-0.058063323	-0.065318362	0.260319713	-0.012889232	-0.251111419	-0.20970382	-0.150930345	-0.207384864
D8Ertd82e	AK089749	grey	-0.315919396	0.123952568	-0.121627177	0.006365251	-0.189866499	0.032248533	0.309925347	0.171634684	0.202971524	-0.227288073	-0.202529543	-0.383083918	-0.335237774	-0.522029389	-0.44958542	-0.342070155	-0.33497109	-0.184216945	-0.137718717	-0.136035632	-0.269826549	-0.408813561	-0.346613806	-0.298650794	-0.269878971	-0.337741879	-0.407854037	-0.05105736	0.104142844	0.092708004	-0.089332772	0.053339855	-0.080869924	-0.053000954	0.059700688	-0.059314371	-0.121532811	0.041608297	0.051767941	0.204030471	0.183598634	0.238068636	0.308013712	-0.182322224	-0.074286917	-0.303410964	-0.055783253
Cacna1s	L06234	grey	-0.49440129	-0.032388955	-0.33610643	-0.339742749	-0.571277316	-0.321544442	0.038767884	-0.284918245	-0.091847883	-0.174477716	-0.320075001	-0.390822754	-0.464798997	-0.541981816	-0.634689858	-0.486636378	-0.366839611	-0.325054017	-0.274206602	-0.361995171	-0.531506296	-0.646018307	-0.59652661	-0.500494571	-0.496174788	-0.372943887	-0.535070263	-0.32534965	-0.164235724	-0.249626116	-0.422534272	-0.351249559	-0.334860754	-0.41438079	0.068378562	-0.303217499	-0.429603547	-0.167261455	-0.289627601	-0.18135469	-0.010219528	-0.050642366	0.183781274	0.2006842	0.204722588	-0.328599172	0.048762357
NAP100137-001	NAP100137-001	sienna3	-0.334766574	0.071132207	-0.14760651	-0.040848906	-0.194063991	0.058355591	0.309626247	0.044721604	0.135778388	-0.016705863	-0.101864611	-0.361360532	-0.247087226	-0.528333404	-0.506558164	-0.428179568	-0.353295561	-0.274682217	-0.180891749	-0.150311647	-0.336521767	-0.39109925	-0.270707449	-0.245703977	-0.172289652	-0.192887388	-0.304983491	-0.227802262	-0.059952666	0.07899223	-0.095074872	-0.002248619	0.057975888	-0.047372836	0.155841721	0.039182359	-0.055856536	-0.039027738	-0.067057992	0.044894123	0.212439804	0.140251695	0.290065184	0.196458701	0.210859882	-0.120819373	0.128171295
9130229H14Rik	AK220252	grey	0.766532856	0.358018293	0.601613192	0.383252163	0.407236321	-0.06867125	-0.386714571	-0.154580567	-0.002991171	0.044792379	0.41173567	0.354145131	0.39055877	0.687627573	0.556570019	0.637096925	0.663773769	0.382084205	0.038434098	0.257553699	0.275636907	0.479771756	0.558543474	0.49858876	0.304571227	0.504614405	0.60556906	0.391916202	0.002248266	0.108065114	0.062558733	-0.121333884	0.227888805	0.238611418	-0.245256522	-0.248005037	-0.014087998	-0.410859834	-0.321993746	-0.484006784	-0.437035814	-0.490690265	-0.712290294	-0.29844742	-0.458026754	-0.148178412	-0.459683405
Cdh2	AK084821	red	0.5317397	-0.053920367	0.246025613	0.196854673	0.444355424	0.152805861	-0.312427448	-0.16087563	-0.198504002	0.184238836	0.53718705	0.530618266	0.640761477	0.779031246	0.770049388	0.755911289	0.711778173	0.562832171	0.387767505	0.533448983	0.644707578	0.680079891	0.661127168	0.727312058	0.610058802	0.65014601	0.738678893	0.570726979	0.317785502	0.403309883	0.420342831	0.274294767	0.434373438	0.538361583	-0.004006351	0.174627502	0.332953532	0.038125395	0.061691826	-0.234982587	-0.185391445	-0.142441786	-0.492357216	-0.064071082	-0.202597231	0.190022845	-0.18347475
Oprk1	NM_011011	paleturquoise	0.003330814	0.374099976	0.183027969	0.28514921	0.19796034	0.308407963	0.412162626	0.222211642	0.390190165	-0.078996883	0.003431345	-0.224038206	-0.035236927	-0.272327379	-0.29338587	-0.248834471	-0.230540859	-0.09745845	-0.054704833	0.060116488	-0.131355321	-0.083685425	0.148071104	0.017401576	0.118725585	0.107382825	0.056778325	-0.165608605	-0.141851839	0.214962542	0.092390897	0.096331044	0.132685035	0.152082461	-0.202272338	0.193493307	0.190647655	-0.072780166	0.035340574	0.054551094	0.316787816	0.024767006	0.130734186	0.166343618	0.167002691	-0.183732721	0.022900095
Wdr32	AK165246	grey	-0.008439191	-0.475002775	-0.217741881	-0.418300688	-0.211387734	-0.133265372	-0.494320112	-0.170168695	-0.437124894	-0.018862725	0.191658126	0.182337083	0.062262986	0.029027734	0.063925145	-0.02865922	0.210495531	-0.273984079	-0.20718912	-0.247783367	-0.024951704	-0.221578131	-0.08111656	-0.149814468	-0.033164893	0.073716106	0.055951806	-0.27233114	-0.142004642	-0.220050383	-0.052540807	-0.107956833	-0.02208228	-0.130536545	0.235069053	0.298159408	0.189110231	0.050257347	0.047407385	0.147921112	0.374258039	0.196605473	0.293423554	0.119251861	0.117497754	-0.304720008	-0.136341217
X61497	X61497	antiquewhite4	-0.141348176	-0.225276187	-0.18544441	-0.119576916	-0.08232213	-0.041323713	-0.030282471	-0.074191246	-0.126993277	0.075235046	-0.168717141	-0.007180876	-0.001586814	0.118683338	0.134945428	0.06004302	-0.027109035	0.152770721	0.087585886	0.033598948	0.145030445	0.091326903	-0.056349134	0.03875204	0.010815612	-0.04158252	-0.024482893	0.081205851	0.080671907	-0.028916184	-0.002285554	0.046660762	-0.151838881	-0.123889912	0.134680548	-0.057085084	-0.04244765	0.120314223	0.037798756	-0.007774452	-0.151406921	0.013462179	-0.053316565	0.143108592	0.057085179	0.230791013	0.084619161
Dapp1	AK079794	black	-0.372073232	-0.147056523	-0.268907808	-0.489718373	-0.72533157	-0.637208779	-0.31598436	-0.339113824	-0.324257421	-0.40283929	-0.296961476	-0.350021177	-0.561812044	-0.535957249	-0.548022903	-0.499736832	-0.18304896	-0.740949891	-0.645831488	-0.73661022	-0.711189012	-0.782573442	-0.702119316	-0.702613793	-0.732330089	-0.539303296	-0.623277358	-0.47077363	-0.296702394	-0.573104285	-0.669215587	-0.586805242	-0.470281997	-0.576278205	0.21247147	-0.380970591	-0.578261506	-0.424412971	-0.529563115	-0.177548373	-0.101200103	-0.045845553	0.247294854	-0.065245481	0.091569366	-0.515932208	-0.151484877
Fgl1	NM_145594	antiquewhite4	-0.381163225	-0.134166399	-0.272490266	-0.10510123	-0.055226182	0.010874982	0.238336788	0.049061868	0.026791534	0.074506004	-0.23916347	0.072750566	-0.005251851	0.004919784	0.152778147	-0.099124067	-0.194526551	0.045219	0.093171282	-0.054666312	0.212651777	0.144949403	-0.043395469	-0.04496817	-0.028400516	-0.200082866	-0.135098246	-0.062704536	0.040769159	-0.124312814	-0.004346329	0.062488087	-0.204758053	-0.162439062	0.160667977	-0.016034105	-0.040374271	0.174201385	0.141720137	0.114898844	-0.134232878	0.025900006	0.059453952	0.297649214	0.293564437	0.63184517	0.467296789
E130304F04Rik	NM_175538	grey	0.262896911	0.276047131	0.248128591	0.395057627	0.525165819	0.453429803	0.342053969	0.174798671	0.327327451	0.276655174	0.313527456	0.375206068	0.494029442	0.322001927	0.361782537	0.31187298	0.154771414	0.506192061	0.419095575	0.509520307	0.508927133	0.508299716	0.575496577	0.515013504	0.533833537	0.460336357	0.469417021	0.260386264	0.18210257	0.394833907	0.451538186	0.361950835	0.354153971	0.365291651	-0.244307391	0.302220136	0.406076609	0.2541768	0.287265742	0.019000718	0.101841202	-0.019584767	-0.170321182	0.410551071	0.257731977	0.418308951	0.256845827
Hectd1	AK044788	darkslateblue	0.325413059	0.846230597	0.671819322	0.758501098	0.477884475	0.364230367	0.439234043	0.554145301	0.833430708	-0.156392172	-0.223360111	-0.28258165	-0.160603932	-0.132622262	-0.179202286	-0.156277153	-0.263527898	0.064946984	-0.175372869	0.018449957	-0.162133371	0.060288804	0.197444388	0.004678195	-0.025431187	-0.136247602	-0.018558271	-0.057546092	-0.256690643	0.075186651	-0.085240696	-0.02781485	-0.092017729	0.013574015	-0.48728572	-0.198504028	-0.069072484	-0.3048773	-0.019113851	0.041071948	0.001518307	-0.261182764	-0.172002172	-0.235376871	-0.185582584	-0.089752577	-0.011375891
Cbx8	NM_013926	lightcyan1	0.290031554	-0.140925434	0.070399713	0.147731697	0.206260236	0.199178974	0.001240764	-0.10994972	-0.160338106	0.404699528	0.406756888	0.28267934	0.435628577	0.312665438	0.53223673	0.633279703	0.511994767	0.696698964	0.627496563	0.672895222	0.663415549	0.34619875	0.324069086	0.624598666	0.468643128	0.507738558	0.351200807	0.877589701	0.811106207	0.643610199	0.550086331	0.492638757	0.477226431	0.459181744	-0.029457919	0.154413229	0.228512069	0.410901218	0.08684799	-0.135036445	-0.21838999	0.223201426	-0.192550375	-0.16356188	-0.201693931	0.178444302	-0.079139815
2810048G17Rik	AK036961	grey	0.370049374	0.524834492	0.469020804	0.49283448	0.416167024	0.222191802	0.092348777	0.053689253	0.362146819	0.12536493	0.102675338	0.219829265	0.270869146	0.363156558	0.381807395	0.29249373	0.245942486	0.453812476	0.122879687	0.274703191	0.342429972	0.370417296	0.455172585	0.402737731	0.272089235	0.286251977	0.345683282	0.265875468	0.005352032	0.16105938	0.070883003	0.000641574	0.024629673	0.06625784	-0.472811666	-0.155118342	-0.00519827	-0.181109062	-0.111420353	-0.306879238	-0.275516384	-0.382213223	-0.465066799	0.261839365	0.097958435	0.221603788	0.184697904
5730466H23Rik	AK034138	grey	0.053036999	-0.220178737	-0.020208312	-0.274367543	-0.351103995	-0.510100549	-0.581048447	-0.286104984	-0.380197656	-0.212883535	-0.09657064	-0.064621568	-0.228119564	0.113380753	0.070184538	0.060124687	0.245760137	-0.288416218	-0.475202858	-0.417332919	-0.248503993	-0.222659227	-0.269967364	-0.243279148	-0.369836455	-0.200213964	-0.135052444	-0.072513267	-0.1637164	-0.452093429	-0.440074718	-0.439455036	-0.306662444	-0.361945355	0.108190713	-0.354257016	-0.375440169	-0.419552953	-0.437416169	-0.247790918	-0.314079619	-0.198541677	-0.14843322	-0.308041346	-0.345481263	-0.423904037	-0.407855735
4933427D14Rik	AK043241	maroon	0.202694893	0.039169787	0.143490357	0.207743702	0.098178249	0.065025185	0.184053438	-0.065473039	-0.06346391	0.099489348	0.291040744	0.081051531	0.24113408	-0.002718759	0.360396639	0.396681858	0.411923413	0.328936681	0.328735134	0.41998978	0.444051321	0.139524567	0.19580148	0.412415441	0.249272905	0.264418068	0.120432554	0.789806299	0.863503083	0.608922729	0.38970304	0.383353308	0.421352309	0.470369961	-0.057870119	0.026692555	0.051550902	0.1456541	-0.168621297	-0.195698937	-0.281832127	0.257509057	-0.093195283	-0.326229218	-0.259888721	0.08631703	-0.126287391
Epb4.1	AK047469	grey	0.157482821	-0.077637333	0.03052776	-0.15525888	-0.070560666	-0.404279069	-0.354516067	-0.268600709	-0.283106159	-0.189046051	0.006926982	0.229338331	0.035868848	0.415516874	0.228279308	0.222003243	0.23652437	-0.102825432	-0.127067112	-0.169620484	-0.079178491	0.240144303	0.017171917	-0.035999734	-0.11321742	-0.021804343	0.12333662	-0.048582486	-0.215783071	-0.350023663	-0.227973824	-0.329984354	-0.166287778	-0.06957453	0.007484396	-0.331308164	-0.255921786	-0.335832498	-0.227375855	-0.280400902	-0.412777418	-0.393884992	-0.408308095	-0.319502676	-0.346715317	-0.080951706	-0.300325782
3110045G13Rik	AK042308	red	0.420013793	0.031111772	0.216654496	0.293075057	0.459554404	0.258317337	0.158913686	-0.030265803	-0.060493846	0.261850718	0.53897249	0.526707085	0.665294461	0.502833888	0.768988085	0.682588355	0.632496833	0.581963333	0.565707239	0.648253335	0.809673521	0.655758349	0.655334459	0.753793033	0.654053437	0.633285225	0.60232036	0.766668162	0.722259006	0.658690268	0.644022647	0.519054598	0.567607617	0.658427274	-0.069927375	0.241430846	0.384088291	0.262246654	0.091233607	-0.15548787	-0.236057987	0.116197064	-0.309945575	-0.074566547	-0.129948234	0.439713604	0.068081768
5730410E19Rik	AK017540	grey	0.410673461	0.699068737	0.592463987	0.456112214	0.203380225	-0.176112921	0.088585735	0.154058561	0.391602096	-0.465604016	0.002112879	0.000939312	-0.059419265	0.029181479	-0.013205668	0.036862323	0.152992496	-0.246618616	-0.391130185	-0.227250926	-0.289556417	-0.01159055	0.124622863	-0.068236327	-0.211355544	-0.141217209	0.001340706	-0.066161228	-0.215778063	-0.146676625	-0.294259096	-0.291870876	-0.113211934	0.016403792	-0.269451391	-0.411136187	-0.326174169	-0.587052703	-0.404334357	-0.23443605	-0.324558867	-0.357690655	-0.320299696	-0.441395896	-0.273170654	-0.17709069	-0.227664872
Fndc3a	AK037863	darkgrey	-0.065551059	-0.011710297	-0.05056593	-0.37493111	-0.446922975	-0.729606242	-0.586595822	-0.472641567	-0.331448187	-0.411927541	-0.279779727	-0.002099427	-0.325254985	0.151451502	-0.132380483	-0.160974028	0.019047902	-0.472073105	-0.528544155	-0.654810851	-0.515596734	-0.216055193	-0.343222887	-0.461919313	-0.562947347	-0.351562735	-0.211965656	-0.521899834	-0.681780775	-0.844949958	-0.757788538	-0.832668089	-0.626374964	-0.612891766	0.110743229	-0.619318603	-0.655317742	-0.660569792	-0.566911942	-0.459367707	-0.482298682	-0.658143482	-0.377879322	0.054815594	0.022733358	-0.235936626	-0.163978362
Anp32b	AK043419	grey	-0.44356494	-0.494510001	-0.448425221	-0.556287321	-0.647132748	-0.355935324	-0.389396992	-0.174104677	-0.382966642	-0.104285367	-0.355793423	-0.407675964	-0.528000289	-0.451791193	-0.391530002	-0.437568187	-0.267827167	-0.456874555	-0.474599289	-0.540765441	-0.382572071	-0.688379738	-0.666736692	-0.581006975	-0.555037683	-0.524784399	-0.584213015	-0.323244087	-0.038919086	-0.408488737	-0.41354367	-0.256171215	-0.405483718	-0.547137957	0.284726134	-0.056186859	-0.271951313	0.017798048	-0.120107479	0.183073523	0.150857349	0.318093698	0.509012812	0.076254705	0.210726535	-0.286732094	0.037371423
Dnajb13	AK089510	magenta	0.317049154	-0.174055279	0.071576283	0.113222696	0.333371678	0.313292866	-0.002094549	0.021235168	-0.17819828	0.489400712	0.785617218	0.47271256	0.619509466	0.25229919	0.468110653	0.530849934	0.560818662	0.411218086	0.488385965	0.57599999	0.55822811	0.335551364	0.454286536	0.585597289	0.586080981	0.603302617	0.481253392	0.571286017	0.604327095	0.654711626	0.662681013	0.553542036	0.841244537	0.6790212	0.149777015	0.483128835	0.518641165	0.406370511	0.264750553	0.082294629	0.176659483	0.360005843	0.036978065	-0.151587487	-0.143251286	0.134351353	-0.073707551
B430203M17Rik	NM_177096	lightpink3	0.869319808	0.535810047	0.786047893	0.673613361	0.673126114	0.217491909	0.03726065	0.170650946	0.280382459	0.162517474	0.544166977	0.515762878	0.585193441	0.5280648	0.680798113	0.66425443	0.668573781	0.425336117	0.228673219	0.448003926	0.475118098	0.566709709	0.719705845	0.639200646	0.474235908	0.535335074	0.606323329	0.576288645	0.300283329	0.39130272	0.355718221	0.202307247	0.447650721	0.475127188	-0.345030486	-0.000266017	0.173685336	-0.153363301	-0.152610773	-0.257211542	-0.328165963	-0.209075696	-0.494720009	-0.318374834	-0.297849465	0.169987678	-0.14370298
Slc22a8	NM_031194	darkred	-0.323555852	-0.311077903	-0.435445887	-0.313426631	-0.195841896	0.003234724	0.04547297	-0.227722214	-0.221629936	0.002249296	0.10587557	0.042316298	0.042621813	-0.064294264	-0.228602454	-0.047573957	-0.130019128	0.10677312	0.283059491	0.190909045	-0.037705051	-0.035433186	-0.150561055	-0.016198788	0.074422642	0.054861282	-0.054397693	0.018942807	0.130192826	0.188476213	0.148917306	0.141695308	0.181563311	0.220732353	0.067304121	0.067424803	0.109397135	0.243403679	0.251125008	0.025942294	0.2032053	0.092258848	0.04859824	0.060887592	-0.19850675	-0.221951729	-0.255549991
Alkbh8	NM_026303	grey60	0.536577997	0.244140905	0.417710441	0.031300181	-0.08022616	-0.543493833	-0.632352456	-0.445375568	-0.219488578	-0.102489238	0.207101829	0.254505424	0.044116688	0.434301224	0.236612582	0.397867134	0.525700862	0.062022659	-0.194826873	-0.14704515	-0.16017712	0.010467203	0.050009068	0.042449181	-0.207342216	0.139756067	0.183274323	0.097003092	-0.248751209	-0.383669873	-0.399922442	-0.600752432	-0.155003714	-0.22483285	-0.073786487	-0.619371736	-0.512486285	-0.60258057	-0.642335983	-0.674787297	-0.654159954	-0.701861422	-0.69102435	-0.329014479	-0.40129349	-0.372000562	-0.511966794
Ncoa7	NM_172495	darkturquoise	-0.284674707	-0.009161211	-0.181390555	-0.396461137	-0.608115995	-0.666993348	-0.220133462	-0.345351984	-0.262840956	-0.537534519	-0.382349329	-0.298869073	-0.514102884	-0.389860931	-0.446929406	-0.468175038	-0.21066588	-0.711806534	-0.55171403	-0.708780362	-0.627372483	-0.544378319	-0.568983162	-0.635500121	-0.678116276	-0.552465581	-0.543559961	-0.473552519	-0.328343909	-0.568168554	-0.655260513	-0.60801563	-0.530766079	-0.494473696	0.175649378	-0.517972553	-0.634757717	-0.504423628	-0.556580271	-0.269922273	-0.314977717	-0.226725001	0.024708708	-0.016363221	0.091557839	-0.24862289	-0.02758173
NAP122972-1	NAP122972-1	grey	-0.291297605	-0.2847815	-0.305117002	-0.263231166	-0.149986959	0.045611765	0.003659115	-0.101516794	-0.128194314	0.029031184	-0.054140297	0.066870589	0.013116823	-0.076989233	-0.0816531	-0.161852084	-0.155101997	-0.043792209	0.049637341	-0.031537412	0.021381967	-0.081083852	-0.10406723	-0.069288369	0.013308042	-0.048885595	-0.078331433	-0.20149066	-0.078472719	-0.090750084	-0.000175873	0.012491096	-0.080438362	-0.079134029	0.019446321	0.236229523	0.094450636	0.222745246	0.166326156	0.096925957	0.233489116	0.078260166	0.209289586	0.642900323	0.540305881	0.132384099	0.316436927
Prkcdbp	AK048894	grey	-0.094429213	0.04161019	-0.065903803	-0.153418201	-0.062511794	-0.214801902	-0.195830868	-0.287697646	-0.096295283	-0.00095346	-0.122404919	0.140079838	0.00416119	0.295223817	0.132673219	-0.004016288	-0.011306951	0.031573369	-0.04969828	-0.160594902	0.032896409	0.169919777	0.084639769	-0.025781022	-0.045372848	0.047177453	0.145462262	-0.296959238	-0.484780583	-0.428456141	-0.2669443	-0.403076208	-0.338131422	-0.345463743	0.051236167	-0.216931326	-0.190044864	-0.237424355	-0.164986925	-0.300214463	-0.271235801	-0.544839839	-0.357963089	0.424907844	0.302526049	0.210895485	0.160259495
3222401M22Rik	XM_986521	red	0.578015097	0.126563433	0.367178998	0.480327225	0.741174529	0.503636892	0.144208201	0.11015033	0.090871829	0.363260802	0.635951065	0.582611435	0.832815948	0.706281154	0.863259872	0.799376039	0.67921389	0.740902649	0.612038214	0.808301717	0.879658405	0.867657931	0.919845196	0.950512527	0.89595644	0.863067841	0.886665325	0.750205127	0.509235872	0.728095193	0.749657205	0.591035459	0.678979425	0.766222578	-0.150986724	0.424045271	0.610428849	0.250256106	0.237609292	-0.095534542	-0.042382061	0.038218909	-0.396384334	0.029847703	-0.13638653	0.382717536	-0.02286948
Pik3cd	NM_008840	grey	-0.426896034	-0.041211291	-0.283609052	-0.23297645	-0.411898343	-0.186915582	0.137345364	-0.005868394	0.059599341	-0.408709663	-0.514342106	-0.467936542	-0.534883044	-0.532873657	-0.647160482	-0.576364851	-0.582012961	-0.434481963	-0.304059445	-0.389688574	-0.554901135	-0.492750209	-0.555152405	-0.566872486	-0.483967723	-0.558237183	-0.573905393	-0.415054879	-0.209518984	-0.259644868	-0.366941843	-0.199924721	-0.422956061	-0.314168555	-0.090098456	-0.22227841	-0.275471198	-0.084083577	-0.022029016	0.145026778	0.143016071	0.089800537	0.290170249	-0.079081526	-0.054875321	-0.316817645	-0.123870783
Zfp536	AK020676	tan	0.416781975	0.095526271	0.235329804	0.330716587	0.621029328	0.352103513	0.190191576	0.078687331	0.049406557	0.358383292	0.729838973	0.793586557	0.862035954	0.564418737	0.712838639	0.638186724	0.574903488	0.494665233	0.541003764	0.625653606	0.673773396	0.744799544	0.763554248	0.725106693	0.733165612	0.675512013	0.703189646	0.486987408	0.354788215	0.522922192	0.641353455	0.484964538	0.683476076	0.685785879	-0.076403364	0.385013912	0.523843338	0.258680405	0.285510712	-0.018380724	0.013283689	0.044249087	-0.27603392	0.055899031	-0.063893677	0.520217738	0.060041144
A530016O06Rik	NM_178767	grey	0.290160625	0.130909189	0.227138742	0.313857329	0.451185216	0.263388123	0.133971366	0.079524569	0.096869232	0.213980675	0.356030379	0.232665099	0.412400138	0.452993068	0.37692329	0.4345195	0.319221394	0.335234949	0.257485428	0.43398759	0.312000606	0.581810107	0.503647165	0.530344808	0.496127511	0.476555391	0.543663619	0.325224834	0.07415649	0.346279549	0.351076883	0.249561918	0.471185846	0.51517375	-0.133544058	0.180405179	0.296148723	-0.02129441	0.097453022	-0.127914735	-0.078994893	-0.14504563	-0.343955013	-0.089854884	-0.20870412	0.100584057	-0.115441652
C230006B22Rik	AK088307	darkslateblue	0.389308016	0.745609859	0.708944483	0.62261982	0.204808103	0.040066382	0.207440552	0.404112504	0.597637954	-0.292320833	-0.267047928	-0.36409333	-0.319382532	-0.291258694	-0.138272418	-0.177800164	-0.093214456	-0.213965967	-0.472655669	-0.261607112	-0.278682348	-0.229346452	-0.023930859	-0.171216772	-0.303319601	-0.327563944	-0.233505065	0.012488286	-0.084961204	-0.062507071	-0.299542084	-0.192932369	-0.23248665	-0.183873642	-0.429971906	-0.365800463	-0.322031442	-0.486322647	-0.386913829	-0.073139627	-0.215396373	-0.148121917	-0.073812892	-0.420396506	-0.23769678	-0.255678655	-0.085823642
Dym	AK080149	grey	-0.388270055	-0.200275906	-0.315576847	-0.16621177	-0.119054955	0.033938306	0.06437173	0.028710477	0.007737055	0.267361154	-0.344123656	-0.188569561	-0.222795751	0.005407421	-0.14576404	-0.176753899	-0.401169483	0.105409987	0.094417844	-0.033172218	-0.051979123	0.060503149	-0.205612973	-0.15573414	-0.092679635	-0.190903852	-0.158387641	-0.192797871	-0.249118649	-0.233383563	-0.095579386	-0.054396861	-0.237092035	-0.299212396	0.039523358	-0.091988246	-0.0505473	0.154170588	0.225619834	0.124998303	-0.020473872	-0.092513202	0.011421108	0.06908282	-0.042205987	0.188661105	0.124475769
Rabgap1	NM_001033960	palevioletred3	0.094381171	-0.200083626	0.00360727	0.163427311	0.434313596	0.639530727	0.182414438	0.605474623	0.225307709	0.186409492	0.245311998	0.120139955	0.273507159	-0.037201282	-0.016387908	-0.042618536	-0.124275614	-0.021081253	0.126874686	0.218214352	0.124754992	0.140650248	0.261983976	0.132398232	0.391876886	0.150732251	0.208743829	-0.143860356	-0.015870889	0.310026929	0.47613579	0.573842541	0.410798315	0.385177739	0.101572506	0.786175982	0.756892332	0.502637979	0.73987174	0.777417579	0.884819355	0.618729223	0.571574241	-0.004173377	0.043199761	0.05778843	0.064085733
Csk	NM_007783	skyblue	-0.364082856	-0.212487594	-0.278371137	-0.315689016	-0.426946185	-0.135699076	-0.130692652	0.174627846	-0.043209077	-0.397227417	-0.387792593	-0.481790652	-0.533757711	-0.628714892	-0.625122103	-0.651564569	-0.458012648	-0.702768523	-0.613462816	-0.616243696	-0.612431017	-0.719285854	-0.576931541	-0.678766441	-0.529802033	-0.608460046	-0.600691615	-0.572055934	-0.252097095	-0.322476296	-0.384066441	-0.148446277	-0.358118878	-0.377648364	0.208645711	0.074029347	-0.097083883	-0.056654788	0.0524758	0.462765505	0.504234209	0.451440865	0.682718349	-0.037311418	0.11582381	-0.37941587	-0.009876481
Abhd12	AK031569	orangered3	-0.635238897	-0.200469481	-0.412264535	-0.34765056	-0.498124705	-0.076072186	0.120615871	0.25740558	0.09635479	-0.259903879	-0.627932674	-0.592537921	-0.701633385	-0.790039201	-0.775592304	-0.859389675	-0.780690851	-0.67432381	-0.515480876	-0.651654652	-0.631074612	-0.750774862	-0.732136533	-0.823728383	-0.629793338	-0.770365575	-0.790039104	-0.713513772	-0.359205385	-0.45942737	-0.425967035	-0.181391229	-0.530059039	-0.600036569	0.105409033	0.037040259	-0.161004895	0.093975971	0.165421802	0.541622938	0.485709489	0.401872033	0.762447634	0.108145547	0.275201304	-0.208194958	0.241680235
6030465E24Rik	AK147500	grey	0.215007585	0.078917465	0.171457175	0.14975912	-0.029691263	0.03752147	-0.085568374	-0.136750001	-0.043664353	0.057126374	0.098848749	-0.131663935	0.024078898	-0.093243731	0.094768319	0.203049025	0.270223864	0.319322646	0.168072429	0.274004808	0.21522505	-0.141290045	0.024988799	0.219507265	0.088482991	0.19121257	0.001855712	0.574135615	0.563023013	0.432745767	0.153341417	0.144616491	0.146859583	0.161445048	-0.193157018	-0.100767695	-0.066194453	0.024703585	-0.228135611	-0.258196108	-0.14319458	0.106698084	-0.106046273	-0.147550466	-0.23169894	-0.258767201	-0.24641798
Zbtb1	BC029005	grey	0.162850876	0.131753663	0.153621054	-0.028172786	-0.166670497	-0.50644801	-0.360030646	-0.398274667	-0.185615579	-0.222910997	-0.160256406	0.082484707	-0.072876001	0.384013756	0.318480817	0.279673161	0.331181421	0.099790923	-0.196176167	-0.177485524	0.032496631	0.121413466	-0.015676495	0.023409074	-0.231905434	-0.05929255	0.030168379	0.182597743	-0.02606324	-0.334463424	-0.390754095	-0.45871475	-0.37957706	-0.293750717	-0.019237609	-0.64555254	-0.544774394	-0.501270801	-0.572114527	-0.59548248	-0.76944109	-0.55774769	-0.615375915	-0.086259409	-0.198772117	0.037703924	-0.154298882
3200001K10Rik	XM_355585	grey	-0.165933306	-0.036399574	-0.086996352	-0.301927822	-0.415281439	-0.430588757	-0.459528217	-0.235218257	-0.163424	-0.378970151	-0.30549797	-0.287633912	-0.454584551	-0.148239536	-0.400429955	-0.34030651	-0.149131278	-0.494402305	-0.601569884	-0.6070213	-0.615906913	-0.452804639	-0.421969982	-0.528554322	-0.518361128	-0.333663593	-0.282968889	-0.544256447	-0.657368164	-0.635434731	-0.645793198	-0.644758249	-0.519883323	-0.551536264	0.113015683	-0.375992303	-0.413419798	-0.545240757	-0.365562139	-0.190461572	-0.010140732	-0.365668842	-0.059661838	-0.119288927	-0.183514619	-0.666037774	-0.398745706
Chek2	NM_016681	brown	-0.301954207	-0.134294714	-0.177358552	-0.293635925	-0.536077137	-0.310949872	-0.181034776	-0.152514999	-0.156221676	-0.170177505	-0.281525705	-0.500365341	-0.553130881	-0.537884764	-0.520176038	-0.414590672	-0.242994776	-0.423068495	-0.470931717	-0.463980157	-0.530794417	-0.72946922	-0.6092279	-0.52059576	-0.541644538	-0.423720771	-0.526462685	-0.263034402	-0.1259765	-0.282120496	-0.44641026	-0.350003345	-0.290525473	-0.400253368	0.104559758	-0.228793724	-0.384019883	-0.245199419	-0.330529035	-0.073986678	0.057541884	0.053146535	0.283337657	-0.148156271	-0.036185165	-0.604469445	-0.215969338
Taok3	AK039665	grey	0.483240168	0.26174901	0.439647928	0.261200066	0.124344147	-0.029115112	-0.16813307	0.050391099	0.111814096	-0.199916997	-0.01781766	-0.082389722	-0.057023742	-0.000702614	-0.068859706	0.0880756	0.077148881	-0.00550369	0.020748887	0.059610466	-0.163871982	-0.056232361	0.026946537	0.020096822	-0.047451412	0.023340269	0.023533345	0.152126338	-0.037487575	0.04626936	-0.056546769	-0.094275641	-0.06940789	0.040340605	-0.370686298	-0.140387555	-0.123090438	-0.166021796	-0.184854596	-0.119942145	-0.08858366	-0.139354493	-0.167433731	-0.393140183	-0.339025539	-0.478598874	-0.451241469
Cacna1d	NM_028981	grey	0.017632924	-0.134452061	-0.041105253	-0.179211283	-0.087947567	-0.31410579	-0.332564447	-0.201248887	-0.268961474	-0.345636928	-0.024852865	0.283190074	0.09815339	0.270503362	0.385645261	0.097606693	0.27423882	-0.193268915	-0.229526061	-0.271605666	0.124758032	0.15489428	0.078804587	-0.05192349	-0.099312708	-0.113181577	0.044246155	-0.041753096	-0.027877871	-0.291149431	-0.200644371	-0.233757664	-0.231692995	-0.099418283	0.105062129	-0.166626148	-0.160983808	-0.275493174	-0.217981193	-0.150507734	-0.261238945	-0.166590273	-0.179497855	0.04284236	-0.049644264	0.18818326	0.020228292
BC032203	XM_001001238	grey	0.330191632	-0.149228326	0.024525437	-0.124161304	0.163355223	-0.233276862	-0.45686456	-0.45610497	-0.432066916	0.13564506	0.600277761	0.808174334	0.654320454	0.800264495	0.673076901	0.694465282	0.734785646	0.349990925	0.292780663	0.293703384	0.396796132	0.57183346	0.451757724	0.483687869	0.371896191	0.536313806	0.597215274	0.309535248	0.045169148	0.004367817	0.155854961	-0.061668533	0.280767003	0.280819497	0.017296939	-0.033307218	0.067767963	-0.082014633	-0.078576435	-0.399114644	-0.332787253	-0.353431692	-0.569149881	0.08785259	-0.115918936	0.158530413	-0.199937875
AI314180	AK054077	grey	-0.238904781	-0.026105336	-0.087970959	-0.0526046	-0.195086231	-0.137560052	0.023156037	0.090585854	0.070666473	-0.216067935	-0.565927109	-0.354786628	-0.424795053	-0.159844867	-0.152901922	-0.303487286	-0.385366127	-0.189987566	-0.225701183	-0.301177257	-0.171003138	-0.090877139	-0.315451498	-0.325380054	-0.352045685	-0.516946455	-0.401101941	-0.15163533	-0.103168586	-0.297520512	-0.307995688	-0.165734209	-0.447914245	-0.330869886	-0.220182444	-0.295437631	-0.304147615	-0.115383962	-0.05313556	0.070260329	-0.209733618	-0.068719592	0.030745239	-0.098005329	-0.097684191	0.081721528	0.057461288
2410002O22Rik	AK012141	grey	0.185256116	-0.248851554	-0.065223576	-0.357965955	-0.205246824	-0.515037234	-0.728402937	-0.619503688	-0.56553077	0.087723041	0.176885077	0.423194609	0.187171654	0.590288822	0.412238583	0.410685594	0.483809423	0.158023713	0.041322674	-0.069427723	0.11524113	0.184808317	0.064094077	0.108682486	-0.029380286	0.24509203	0.276138241	0.048189847	-0.241930596	-0.420407767	-0.25144893	-0.464027431	-0.217308733	-0.284157548	0.039636775	-0.325372651	-0.286134387	-0.258756343	-0.348341841	-0.523496853	-0.487536262	-0.539248617	-0.543907836	0.110110409	-0.056375977	-0.090027191	-0.254185555
Gtpbp4	NM_027000	darkorange	0.621562698	0.762515631	0.872877865	0.751061532	0.418222087	0.172096994	0.121330111	0.388200325	0.619028681	-0.065613559	-0.164901322	-0.236703486	-0.133675087	0.00713612	0.106045851	0.045033283	0.056147709	0.053139202	-0.305052017	-0.053970796	-0.032419808	0.05685727	0.254421167	0.10687162	-0.05904149	-0.039047272	0.067075052	0.128925881	-0.114984633	-0.027750052	-0.1663068	-0.15329468	-0.141120578	-0.133870727	-0.569387188	-0.253891239	-0.185895025	-0.434940739	-0.375581094	-0.19383584	-0.293973379	-0.317405712	-0.27621922	-0.195503155	-0.067938361	-0.096347119	-0.03798192
Cnnm1	NM_031396	bisque4	0.101769539	0.213655853	0.166464872	0.366392607	0.446805672	0.478644676	0.468390042	0.333619743	0.346458037	0.314230807	0.151217205	0.117473601	0.293698036	0.08994254	0.291755777	0.139933918	0.0020066	0.348584654	0.357907428	0.401454767	0.485767489	0.365914129	0.428583644	0.403273748	0.427309833	0.258003553	0.278050988	0.233428367	0.287361476	0.416152093	0.457076455	0.440610265	0.325428521	0.336141473	-0.00840515	0.352147865	0.373988295	0.344799488	0.303007699	0.197523554	0.081233155	0.186816736	0.068759666	0.276381599	0.377765984	0.661605441	0.610270262
Slc35d1	AK037934	grey	0.255225836	-0.155348542	0.121662202	0.240450161	0.437217597	0.386623627	0.090221469	0.427233237	0.083415456	0.147274595	0.275277709	0.259128346	0.37604253	0.288926682	0.478040585	0.370137482	0.282912407	0.211080098	0.165549573	0.297183638	0.454371145	0.418646896	0.396417326	0.383030992	0.404380717	0.208860016	0.32698005	0.32670975	0.368166342	0.351272848	0.464143208	0.549522634	0.401235733	0.442744608	0.118632752	0.454830837	0.516958426	0.341659238	0.421896257	0.453570247	0.248684141	0.457108033	0.180068205	-0.265555651	-0.166717118	0.374614651	0.057614953
5730522E02Rik	AK080999	lavenderblush3	-0.295130343	-0.253246855	-0.344845828	-0.239611818	-0.057427438	0.131081583	0.016797272	-0.138288976	-0.130265423	0.208895882	-0.054373519	0.066273359	0.095752644	0.092984625	0.00770988	-0.092295719	-0.172044913	0.151167088	0.198663108	0.101738174	0.186657912	0.118641963	0.047270064	0.081766287	0.163995581	0.0887577	0.069227112	-0.150826595	-0.075667569	-0.005179588	0.094727835	0.084027901	-0.019296191	-0.056850909	0.052898353	0.257712622	0.168844216	0.287931534	0.242300908	0.060105662	0.172683426	0.048413994	0.101276617	0.943686699	0.729618107	0.42056563	0.59224065
LOC432600	XM_484079	antiquewhite4	-0.276908198	-0.265269136	-0.302890982	-0.137956017	-0.028777405	0.084326576	0.144769005	-0.012550175	-0.082847371	0.178877632	-0.125318853	0.050445288	0.083622703	0.069253772	0.13410179	-0.00779658	-0.130376668	0.177192675	0.221456475	0.120203153	0.261878996	0.183758696	0.017545427	0.086306182	0.12261556	-0.012131245	-0.009070725	0.054185918	0.162762417	0.070256602	0.15332004	0.207821772	-0.03164907	-0.011548236	0.208823923	0.117193953	0.111814361	0.300933014	0.211657637	0.118110652	-0.039648456	0.135508066	0.069902325	0.278180917	0.252031389	0.550509342	0.322483073
Cd55	AF143541	thistle2	0.248901964	0.003693079	0.092226663	0.086462482	0.225912127	-0.001878513	0.062253913	-0.190323853	-0.188968258	0.116234281	0.64063989	0.471986595	0.527069855	0.31703143	0.363795737	0.484714321	0.511938074	0.224012032	0.393566796	0.418218735	0.295728467	0.400553566	0.379217935	0.469075698	0.409422012	0.476635057	0.423865133	0.437877181	0.339589571	0.4295111	0.385549031	0.222782055	0.642192673	0.662416415	0.099222496	0.086797077	0.164539407	0.011007815	-0.047420987	-0.276036713	-0.183836495	-0.098384094	-0.3382833	-0.194964849	-0.316006826	0.050788669	-0.271350844
6-Sep	AK083302	black	-0.340536174	0.084799534	-0.142576795	-0.310365355	-0.678367446	-0.665039663	-0.228881562	-0.285670303	-0.140851136	-0.613767491	-0.479993924	-0.566164356	-0.712629092	-0.536590006	-0.632086675	-0.524080498	-0.287303441	-0.676500812	-0.730550592	-0.73766016	-0.80257436	-0.751116612	-0.721693713	-0.721330917	-0.818793645	-0.674764776	-0.685180528	-0.393864419	-0.298284452	-0.533290174	-0.775050346	-0.646641884	-0.56535394	-0.538125773	0.115787553	-0.66053689	-0.748945483	-0.628044226	-0.628256971	-0.279711515	-0.292009548	-0.215507402	0.036911071	-0.287382537	-0.21597661	-0.590748955	-0.34704859
MGC58177	NM_198666	grey	-0.279314234	-0.276445167	-0.293540626	-0.400814613	-0.428505613	-0.169259834	-0.215673062	-0.157103901	-0.256906813	0.334870535	0.082387794	-0.185137552	-0.270257487	-0.429501246	-0.484498356	-0.327798387	-0.205577582	-0.277242248	-0.151055509	-0.26347168	-0.375989583	-0.567348298	-0.453046172	-0.38795204	-0.304532024	-0.148185711	-0.341253927	-0.331697641	-0.168974326	-0.234619858	-0.176124123	-0.187909773	0.056833631	-0.330424798	0.20526838	0.083524929	-0.090831941	0.11248625	-0.026223986	0.088070048	0.275931968	0.178211898	0.403199532	0.14228073	0.235710333	-0.319161252	0.010644987
Impg2	NM_174876	grey	0.278149667	0.52582652	0.472945621	0.293031218	-0.089173743	-0.260017683	-0.005043399	0.04326852	0.229766489	-0.304868881	-0.104991229	-0.297160944	-0.30354147	-0.314537617	-0.185427405	-0.12876279	0.084094168	-0.337711534	-0.47294418	-0.32421234	-0.365607873	-0.396003348	-0.16341952	-0.225386593	-0.386592659	-0.236762743	-0.255059037	0.025775465	0.00364916	-0.112770406	-0.357660325	-0.324465934	-0.170239094	-0.190506292	-0.150787782	-0.409342694	-0.445151148	-0.522514753	-0.589338342	-0.270996401	-0.320947902	-0.133522076	-0.070371918	-0.42037036	-0.176626702	-0.368678145	-0.153840497
Mast2	AK086418	grey	-0.040121549	-0.164689397	-0.12852403	-0.250592076	-0.27063214	-0.404581515	-0.330563645	-0.39463986	-0.314564401	-0.107442305	-0.136651433	0.082090769	-0.077158677	0.213345042	0.228565929	0.162779675	0.171258881	0.117720832	-0.015943402	-0.121477505	0.113451291	0.00369708	-0.129272793	-0.051809054	-0.184705173	-0.078538326	-0.041942529	0.108381791	0.044673535	-0.251124501	-0.232475376	-0.29080904	-0.330408893	-0.285675681	0.148447548	-0.416664524	-0.342550999	-0.17102817	-0.284624618	-0.326038758	-0.479866243	-0.302104686	-0.331228022	-0.157080461	-0.239752476	-0.008976982	-0.228812853
Fbn1	NM_007993	grey	-0.097449176	-0.080025154	-0.084032312	-0.391153881	-0.500283792	-0.701132015	-0.535165587	-0.494614465	-0.37997772	-0.462999592	-0.339602002	-0.086791574	-0.355622186	0.028344527	-0.009358095	-0.166162688	0.055915716	-0.413164092	-0.495913419	-0.617046563	-0.293427546	-0.280233677	-0.331908254	-0.420642298	-0.536555479	-0.351911783	-0.25769347	-0.322637421	-0.359592503	-0.692317604	-0.660122439	-0.720435343	-0.649983809	-0.59732009	0.069701232	-0.555111421	-0.612540713	-0.565652257	-0.61571108	-0.443675776	-0.496191315	-0.479254145	-0.265159455	0.049603195	0.034500047	-0.202696395	-0.158001582
AI597479	NM_133818	red	0.529239295	-0.034596902	0.288123233	0.33573004	0.600013993	0.387308074	0.01589109	-0.0114376	-0.06944365	0.407885391	0.612557989	0.558655927	0.767789743	0.698767047	0.845726662	0.794289423	0.70163984	0.680526506	0.586787127	0.736954507	0.823304396	0.786118905	0.807177456	0.889075694	0.821964563	0.854668919	0.84893907	0.70817292	0.457043332	0.607492192	0.671696373	0.485283515	0.613562993	0.655396999	-0.10739154	0.404669071	0.541301357	0.232825627	0.138012798	-0.176405362	-0.093334169	-0.012517625	-0.394498539	0.028332401	-0.120639186	0.271170226	-0.084301985
Mms19l	AK078688	grey	0.082125744	-0.017274713	0.002673716	-0.0364494	-0.197404397	-0.326382149	-0.102465264	-0.362372155	-0.255539779	-0.075076707	0.222325011	0.024207454	0.053182248	0.068524461	0.091836856	0.3472145	0.400121824	0.195452925	0.11885144	0.178871613	0.055066947	-0.023623839	-0.074907196	0.169152027	-0.038748205	0.149160192	0.010016204	0.559986233	0.500903564	0.258787168	0.023328939	-0.010538699	0.204475319	0.212220874	0.08757561	-0.395085231	-0.272907406	-0.189181692	-0.400222603	-0.471381822	-0.4757987	-0.121940338	-0.376613744	-0.516511332	-0.634596575	-0.317686092	-0.5735657
Eif2ak4	AF193344	grey	0.155218933	-0.382785563	-0.178603464	-0.19511041	0.077271331	0.050534344	-0.24274792	-0.350532926	-0.449731948	0.341191215	0.664280288	0.477257777	0.533907015	0.358812067	0.323446433	0.531708293	0.524901229	0.422062442	0.522551977	0.528446313	0.385972749	0.269002672	0.266461673	0.455553604	0.476875618	0.618066617	0.463364561	0.482694642	0.403646181	0.451354419	0.475787148	0.28341891	0.582440187	0.515582901	0.175329559	0.280896455	0.340720436	0.283272889	0.164676743	-0.162084347	0.119598271	0.098931446	-0.170997171	-0.117254001	-0.339276272	-0.2518744	-0.428696453
Mrpl47	AK014764	grey	-0.037055664	-0.289494857	-0.165967041	-0.272413838	-0.227532818	-0.166862751	-0.231791137	-0.323011431	-0.385052139	0.108153352	0.081362388	0.11974929	0.087736993	-0.020962742	0.271881364	0.045518963	0.228133722	0.013652466	0.070710766	-0.016376815	0.317564895	-0.076917069	-0.002747977	0.065769821	0.026416844	0.080335837	-0.023194583	0.182506768	0.413038798	0.062321856	0.07430984	0.010908415	0.013386201	-0.05260466	0.075772578	0.104648366	-0.024843154	0.141973227	-0.193093968	-0.160876444	-0.150555731	0.17722156	0.113123121	0.410040606	0.445893338	0.313747203	0.370792594
Amd1	NM_009665	grey	-0.268179626	-0.116142176	-0.248311049	-0.118235986	0.046651629	0.058069433	0.063313891	-0.029640489	-0.005963828	0.270558529	-0.047856384	0.1602546	0.087475321	0.278531431	0.053125576	0.043370106	-0.145191564	0.187336553	0.14229103	0.063354576	0.066061973	0.299862233	0.042829658	0.055842359	0.092605086	0.026431851	0.10936646	-0.181158681	-0.319971589	-0.199527783	-0.018955586	-0.031030668	-0.033316781	-0.11153846	0.020112929	0.000274358	0.049226557	0.103128861	0.256659048	0.035965972	-0.023101306	-0.209964526	-0.147055005	0.354957559	0.179261135	0.338221865	0.266753496
Mgea5	NM_023799	grey	0.085529822	-0.054023777	-0.063428639	0.022106457	0.254077535	0.023377837	-0.064969646	-0.222021241	-0.148969986	-0.000202093	0.299612176	0.38835546	0.435645467	0.621863865	0.390843545	0.467063854	0.331483181	0.364033125	0.305166237	0.365307505	0.299216718	0.624308259	0.399263496	0.445322123	0.406986602	0.395119759	0.513556016	0.258394687	-3.04E-05	0.197143934	0.214105292	0.108241695	0.26037825	0.425746346	0.080387308	-0.022502308	0.153355753	-0.075723233	0.117966731	-0.241475167	-0.186459162	-0.314760566	-0.525658274	-0.04158589	-0.303423455	0.092071593	-0.258917993
Aspm	AK052515	black	-0.219578033	-0.016281314	-0.115772777	-0.356138709	-0.595990549	-0.547921356	-0.376151618	-0.299188945	-0.195165731	-0.476660254	-0.406598794	-0.404347023	-0.598571822	-0.480034712	-0.535114513	-0.514885001	-0.284833842	-0.611076834	-0.560651386	-0.65842931	-0.67057707	-0.73363921	-0.641129041	-0.685553607	-0.706196379	-0.591627514	-0.602124912	-0.45573125	-0.340821622	-0.536682849	-0.670919068	-0.630805619	-0.570260641	-0.537471892	0.144104008	-0.471198583	-0.619061838	-0.455782981	-0.473315766	-0.192759833	-0.122187967	-0.192153153	0.117899785	-0.111385606	-0.033428941	-0.518642412	-0.194704139
Dmd	NM_007868	yellow	0.553611146	-0.028506181	0.235929217	0.20911115	0.601827731	0.272216717	-0.119713285	-0.107401825	-0.149025208	0.315406784	0.852685559	0.819316491	0.8986374	0.802312598	0.772477393	0.80440293	0.763792902	0.546625546	0.524027225	0.648413532	0.655395924	0.774458213	0.825727643	0.799944592	0.797312244	0.871381694	0.924374839	0.451401217	0.205533723	0.468580738	0.608669148	0.348587687	0.707593293	0.735555756	0.095573745	0.397997878	0.552096469	0.140065516	0.223802692	-0.157506122	0.037007682	-0.12844126	-0.436932223	-0.001868509	-0.177172518	0.177519496	-0.203925549
Cdadc1	XM_901847	yellow	0.451815731	0.002419233	0.281071573	0.375589229	0.616378655	0.543961051	-0.005646866	0.214695237	0.121755489	0.305051605	0.406336446	0.239996611	0.523214286	0.562187305	0.512557044	0.563748243	0.415509021	0.576130184	0.376101164	0.60826761	0.546295551	0.6049203	0.67196653	0.698400877	0.716835614	0.707463839	0.752357651	0.429303517	0.135332143	0.508134446	0.547413684	0.455239721	0.474765219	0.53143648	-0.039468703	0.47162752	0.618604972	0.195981884	0.324516197	0.075443279	0.250602104	0.041899521	-0.222542628	-0.061887331	-0.196344158	-0.043958192	-0.221978291
Dgkb	AK083222	turquoise	0.131708356	-0.412406458	-0.180547602	-0.095515834	0.322011075	0.278878024	-0.054046317	-0.034346653	-0.283313257	0.378667875	0.606218655	0.51359371	0.643596298	0.505966971	0.498180476	0.542807734	0.473103423	0.38174696	0.48986496	0.514619782	0.526917175	0.526953632	0.503013586	0.567796252	0.650669807	0.68056464	0.650009553	0.31130836	0.237542499	0.399645398	0.595874729	0.453875669	0.591431999	0.537247751	0.568389945	0.561895319	0.610742838	0.406357424	0.379818019	0.140735461	0.256527568	0.229337068	-0.034318192	0.118397899	-0.000133189	0.258040052	0.018221634
Flna	XM_920628	grey	0.155307647	-0.283576001	-0.0370991	0.00966659	0.156769319	0.269698444	-0.178473545	0.114430084	-0.114663955	0.523597539	0.204978153	0.18567721	0.237164005	0.231899588	0.362730545	0.348340473	0.24617753	0.477488888	0.309996715	0.337867915	0.466812525	0.152827626	0.174510847	0.306826844	0.297390976	0.292018731	0.216004648	0.377206285	0.323416345	0.237014906	0.348943513	0.356060778	0.199521608	0.016574364	-0.014321444	0.279845391	0.343112136	0.448893795	0.327138615	0.247790321	0.16192517	0.32501171	0.122421463	-0.040503931	-0.111337264	0.120666328	0.01198958
Ankrd16	NM_177268	grey	-0.298137771	-0.235552135	-0.247330024	-0.178394895	-0.222832763	0.140915758	0.093762114	0.256673436	0.042021259	-0.187494435	-0.250781975	-0.370843081	-0.346569721	-0.590196722	-0.556592393	-0.522515374	-0.484503553	-0.404898055	-0.155179563	-0.223002061	-0.372331826	-0.515951295	-0.422995148	-0.444320688	-0.249726431	-0.41089028	-0.467566267	-0.316513417	-0.006988071	0.020056831	-0.034237879	0.140825164	-0.110392481	-0.071891763	0.043549121	0.243510106	0.121942304	0.23720204	0.293432932	0.50131239	0.597324426	0.502533012	0.640281863	-0.120854845	-0.043577915	-0.349754322	-0.069708664
Tube1	AK039886	brown	-0.213547347	-0.137632236	-0.169381076	-0.424838631	-0.67187491	-0.710424584	-0.461417893	-0.445623335	-0.40728595	-0.362803421	-0.184891854	-0.256350341	-0.4686387	-0.345175531	-0.309230841	-0.245446167	0.03484516	-0.490501163	-0.481798466	-0.562784501	-0.505917003	-0.638598734	-0.607538028	-0.525138397	-0.662245897	-0.460024061	-0.532932084	-0.136384794	-0.044208393	-0.450828877	-0.593333969	-0.577011468	-0.367579014	-0.421201347	0.208921873	-0.548750493	-0.679202484	-0.451014062	-0.622890774	-0.360894247	-0.380196057	-0.180751238	-0.015809636	-0.254987695	-0.195734784	-0.464535551	-0.312960655
Stk3	AK021111	grey	0.680279028	0.359959988	0.60199693	0.425915128	0.476371103	0.033814842	-0.225750339	0.14533861	0.185586979	-0.002546146	0.296356004	0.378028511	0.337256712	0.613257717	0.51928267	0.531465577	0.525978997	0.221292795	-0.091657044	0.110428858	0.179312388	0.431813208	0.501580781	0.361774943	0.216702523	0.337206513	0.507229787	0.166404894	-0.193480432	-0.089885972	0.009676958	-0.105240285	0.098424534	0.106327933	-0.069551353	-0.099799161	0.041805191	-0.311862982	-0.151332601	-0.174463162	-0.261446179	-0.36525416	-0.471149493	-0.236862073	-0.241085755	0.011869619	-0.194304426
5730591J02Rik	AK054421	thistle	-0.289482763	-0.371420835	-0.37232235	-0.351577491	-0.217946281	-0.212814113	-0.115720356	-0.138531757	-0.298508815	-0.033287716	0.161993838	0.081157318	0.02047761	0.031503423	-0.036922975	0.028168706	0.064218597	-0.195904919	-0.061185585	-0.118494579	-0.10944138	-0.033246216	-0.145319684	-0.099036687	-0.0838201	-0.048901844	-0.036256225	-0.106226044	-0.006694852	-0.125233639	-0.0273094	-0.021496279	0.131361571	0.051702392	0.862109708	0.03377346	-0.005251867	0.028043579	0.029678861	0.069129175	-0.003896	0.084597632	0.080666225	-0.150691632	-0.113132527	0.103777846	-0.044395249
Wdr19	AK082098	grey	0.06484245	-0.046960663	-0.027862616	-0.052500977	-0.016008246	-0.117580646	0.136148217	-0.195205108	-0.21734701	0.15683773	0.411198214	0.23709022	0.253402381	-0.001060128	0.102722911	0.198789884	0.254589888	0.003933741	0.26405836	0.195705477	0.120039293	0.123988139	0.084899111	0.196272798	0.152831033	0.201380176	0.095789069	0.264170911	0.354777498	0.287511165	0.240193026	0.146692376	0.48255634	0.41150219	0.077885585	0.037719956	0.009206211	0.069015118	-0.112071872	-0.205020506	-0.194621329	0.04941403	-0.09145087	-0.040445575	-0.000228089	0.156646911	0.013135613
AK044315	AK044315	thistle	-0.452242124	-0.391453601	-0.475618154	-0.446344804	-0.344023951	-0.200871386	-0.098457857	-0.124463962	-0.28573321	-0.053941582	0.022695339	-0.082350736	-0.131549797	-0.180348913	-0.255448744	-0.193224841	-0.095683037	-0.344424183	-0.188763022	-0.273581224	-0.270743712	-0.265285576	-0.290270083	-0.273406277	-0.184769743	-0.120308653	-0.158405468	-0.315718162	-0.190760566	-0.216789533	-0.139594041	-0.097725463	-0.029756121	-0.147028451	0.888339715	0.078350196	0.000480437	0.006808939	0.029159743	0.146122295	0.205544877	0.157280809	0.261950869	0.019208088	0.044596798	-0.043541162	0.047164538
Rasl10b	NM_001013386	thistle1	-0.370600463	-0.027686776	-0.183681805	-0.059467078	-0.080342034	0.141770449	0.25229173	0.28933248	0.21770003	0.009173735	-0.432446698	-0.295858047	-0.313755662	-0.281498823	-0.235807217	-0.44319096	-0.506342799	-0.225381454	-0.204395619	-0.277820309	-0.110746995	-0.155547585	-0.223968474	-0.29216672	-0.206786028	-0.421011019	-0.327786499	-0.414829229	-0.208088534	-0.243957066	-0.146524381	0.001442537	-0.291207015	-0.303030379	0.071875942	0.150498287	-0.010084399	0.181408704	0.226964822	0.373698279	0.190158971	0.200219951	0.405175056	0.597558654	0.744675417	0.488661394	0.829526892
Zfp74	AK049278	plum1	0.471492308	-0.086266821	0.20502737	0.092669862	0.345190087	-0.035798593	-0.255251237	-0.247650338	-0.303593509	0.214815967	0.740460131	0.7523872	0.730459647	0.712722853	0.840351301	0.804897612	0.885475066	0.390969838	0.276987147	0.410673548	0.595111978	0.60298602	0.609870915	0.64890583	0.525737239	0.668127874	0.707011372	0.554932767	0.335793116	0.272610073	0.373550895	0.152668865	0.524191521	0.499292845	0.103588451	0.147552042	0.243357422	-0.045644736	-0.100107945	-0.319810803	-0.271896871	-0.148699209	-0.457991307	-0.125431646	-0.249412625	0.10846067	-0.235441841
Tor1aip2	NM_172843	darkturquoise	-0.457397025	-0.109185677	-0.315828786	-0.464986097	-0.618454683	-0.518753117	-0.066937834	-0.233906146	-0.228187678	-0.385603057	-0.428212183	-0.35189025	-0.553435332	-0.551802245	-0.530062327	-0.644268469	-0.411656485	-0.76869003	-0.503998791	-0.713284804	-0.590185737	-0.605926373	-0.615356171	-0.702259083	-0.645634042	-0.603293021	-0.620704438	-0.613396315	-0.340292781	-0.558070047	-0.560907385	-0.502303332	-0.497534133	-0.518313274	0.126854228	-0.269899705	-0.487938754	-0.278643903	-0.354686446	-0.056323871	-0.08932789	-0.038040965	0.30411961	0.205270973	0.39690049	-0.115328323	0.242909149
Mipep	AK049000	grey	0.177557422	0.018728865	0.093993654	0.17038248	0.224830836	0.246220306	0.117328476	-0.095877724	-0.008378573	0.714499515	0.484477854	0.346866047	0.432200429	0.231403083	0.38991516	0.445815206	0.371892387	0.646410115	0.525041189	0.548171082	0.554566259	0.280837828	0.332408229	0.519645534	0.427132915	0.517136811	0.333001977	0.523037571	0.476825936	0.439681908	0.443747525	0.311533382	0.52641225	0.259570228	-0.062682961	0.138076345	0.214142146	0.336375959	0.071205875	-0.209918351	-0.153552273	0.012527972	-0.194158838	0.231078046	0.13064976	0.376909065	0.227687389
Pik3c2a	AK172036	darkorange	0.485906556	0.782456333	0.742749191	0.644588992	0.313232712	-0.080416751	0.210633388	0.173572211	0.498314769	-0.134497521	-0.090118875	-0.008376717	-0.027347869	0.113214694	0.245097214	0.176999746	0.204319273	0.060993963	-0.220259553	-0.05941483	0.011383212	0.171315711	0.242453295	0.12657761	-0.10557372	-0.033942606	0.063996733	0.224295794	-0.02434892	-0.084668058	-0.212872508	-0.253057027	-0.148393542	-0.096231265	-0.419754684	-0.501813483	-0.386310329	-0.536772067	-0.530190743	-0.418195953	-0.630292425	-0.479764963	-0.499217945	-0.2994856	-0.189741504	0.108011205	-0.005219014
Ccdc98	NM_172405	brown	-0.176878166	-0.401385012	-0.300412301	-0.581575697	-0.630444238	-0.554830803	-0.650127717	-0.455874948	-0.563311662	-0.178072896	-0.022936148	-0.142089269	-0.323657217	-0.222952251	-0.276109638	-0.194165726	0.101465538	-0.448182475	-0.475253534	-0.521140449	-0.421908047	-0.617687821	-0.512837291	-0.462306482	-0.484380288	-0.248745218	-0.327846692	-0.287446684	-0.1526609	-0.429730476	-0.46085829	-0.458601213	-0.251504532	-0.416125138	0.249846278	-0.19596395	-0.335023776	-0.266152089	-0.370377699	-0.157323547	0.030292252	0.030175911	0.184985926	-0.03044241	-0.013461746	-0.586185088	-0.314759676
E430028B21Rik	NM_178668	lightcyan	-0.110034887	-0.093735664	-0.090982556	-0.400963796	-0.435274227	-0.63114076	-0.537969594	-0.39957958	-0.336245947	-0.238473973	-0.126138206	0.075417277	-0.263544526	0.028189584	-0.136486384	-0.208098229	0.017643816	-0.501871115	-0.508122049	-0.636164684	-0.476492699	-0.314590874	-0.353334833	-0.491865239	-0.52396078	-0.336916173	-0.24460047	-0.550878397	-0.595913285	-0.770891418	-0.646814273	-0.739440345	-0.461063694	-0.554152606	0.183793654	-0.459069116	-0.523671079	-0.534583103	-0.45320917	-0.332019914	-0.287138961	-0.49222612	-0.18345004	-0.003985393	-0.015987285	-0.246080534	-0.151146493
Smad5	NM_008541	red	0.433849366	-0.144196982	0.133245885	0.27271111	0.602971876	0.457236433	0.018161381	0.043997843	-0.092542926	0.422227068	0.665846017	0.613270205	0.824519977	0.726990333	0.844291002	0.848353421	0.694047291	0.794631846	0.689699072	0.835626964	0.894213499	0.818678821	0.785985298	0.919749928	0.869232218	0.830168862	0.823771082	0.79097002	0.597604788	0.721609403	0.781751334	0.660745132	0.711514296	0.767548535	0.007546513	0.473539815	0.642671601	0.422218829	0.379658963	0.011016653	0.033272363	0.173404459	-0.302660895	-0.030411627	-0.199189599	0.358414752	-0.084962378
4930562D19Rik	BC046392	grey	0.194778263	-0.15453632	0.014511661	0.243863525	0.546438493	0.654727619	0.329579563	0.370373264	0.148189072	0.458426299	0.528976242	0.409638937	0.577754312	0.244501038	0.288438062	0.375065682	0.160914723	0.496475603	0.64423512	0.69159575	0.522353447	0.499355141	0.493945947	0.540570459	0.685673817	0.517041598	0.462658855	0.373789765	0.393393047	0.648719427	0.77814512	0.743727381	0.724597898	0.693382348	-0.080639592	0.648515945	0.761863301	0.644752821	0.713207542	0.437944181	0.51524502	0.42335493	0.160045561	-0.080963299	-0.214889939	0.190284664	-0.072778697
Dbf4	BC050827	brown	-0.354589112	-0.24697063	-0.317477869	-0.617852313	-0.823717649	-0.837265583	-0.58921641	-0.514989302	-0.488175425	-0.529424395	-0.42266656	-0.375497548	-0.655801358	-0.346424247	-0.474650729	-0.447785229	-0.170370629	-0.704218122	-0.699480298	-0.816312108	-0.72613783	-0.725317595	-0.769379072	-0.760280843	-0.8392626	-0.652139506	-0.636771079	-0.488930245	-0.366526763	-0.746448057	-0.825213409	-0.777369868	-0.644102358	-0.655189771	0.228773362	-0.602375529	-0.759399146	-0.55530322	-0.609171878	-0.311332236	-0.315884036	-0.258220827	0.036851543	-0.132086905	-0.066479903	-0.537344293	-0.275845373
Ppt1	AK148314	midnightblue	-0.165159725	0.235681623	0.080141089	0.061304992	-0.144836601	-0.204494972	0.081891266	0.177325384	0.222534508	-0.653547036	-0.377692898	-0.265312059	-0.355787772	-0.274315441	-0.289609003	-0.383418592	-0.22380658	-0.578659944	-0.668377913	-0.559856551	-0.48871875	-0.269591	-0.25658819	-0.436027202	-0.447289985	-0.524753623	-0.362827721	-0.390893831	-0.335835228	-0.378489166	-0.483987151	-0.304998284	-0.396190408	-0.251914928	-0.075331694	-0.272858054	-0.302754026	-0.48832685	-0.248790267	0.058690276	-0.000742026	-0.075432806	0.0960143	-0.096484187	-0.091487711	-0.195150377	-0.078158716
Col15a1	NM_009928	grey	0.133368852	-0.051462541	0.008131281	0.064441452	0.108460788	0.135136211	0.054700185	-0.146698245	-0.081495678	0.466040916	0.238503149	0.243437764	0.284515575	0.200692853	0.258891	0.417116134	0.258879459	0.592472753	0.633112654	0.52372162	0.398287544	0.217915118	0.151817066	0.399065326	0.32324108	0.434050179	0.245735095	0.515355258	0.312911095	0.336861146	0.345725236	0.22162138	0.212331076	0.142136978	-0.111554768	0.031455628	0.093008355	0.345163779	0.090746538	-0.173830151	-0.169066387	-0.049764694	-0.233318846	-0.086811231	-0.126405538	0.035261914	-0.07099367
Igf2bp1	BC052759	grey	0.070870307	0.09204112	0.131612468	0.195354367	0.205664684	0.249455017	0.166485439	0.221109685	0.191422535	0.102982177	0.104214091	0.046563905	0.099459766	-0.050421466	0.035338928	0.013528469	-0.010382651	0.03782995	0.078127921	0.108028229	0.089522968	0.045743868	0.138011486	0.071731768	0.131976817	0.077318789	0.074397665	0.033422032	0.073167002	0.15415289	0.166734812	0.16264968	0.158259697	0.154507208	-0.038198788	0.196812853	0.195232952	0.080661074	0.138750826	0.146805138	0.230561805	0.128043915	0.12360142	-0.089269008	-0.058611653	-0.034106626	-0.042544499
A530058N18Rik	AK082668	tan	0.354589485	0.063119479	0.198010181	0.361201273	0.699798028	0.487030355	0.301780405	0.216365186	0.130885907	0.360812251	0.664566742	0.784206485	0.867470151	0.595633294	0.783221179	0.6406736	0.523685841	0.53993686	0.592826038	0.667323121	0.766430389	0.812637641	0.805400446	0.759518677	0.801113816	0.672253022	0.740615931	0.457923573	0.337010798	0.547586753	0.716451016	0.571088352	0.65773184	0.718580847	-0.012606708	0.504277032	0.626179242	0.367773239	0.438237877	0.130860271	0.107727142	0.113916557	-0.193057936	0.081063718	-0.016801488	0.588266649	0.199421056
Prkag2	AK010703	grey	0.229412865	-0.007849631	0.146265617	0.137017752	0.257543718	0.066075772	0.062949932	0.053233572	-0.023948235	0.215061221	0.36791539	0.404762758	0.371386616	0.342550811	0.331744788	0.399517454	0.334586922	0.185521468	0.196079713	0.220374021	0.205083116	0.372501714	0.288991422	0.315193045	0.277274664	0.317535147	0.351747061	0.188549282	-0.014484806	0.087374462	0.207938258	0.129926511	0.3105331	0.234754878	-0.012369892	0.085087504	0.17985572	0.013016865	0.05392525	-0.058120985	-0.076669637	-0.108950679	-0.228920663	-0.129316977	-0.253201208	0.038308306	-0.185071317
Lims1	AK087984	grey	0.167267796	0.36508623	0.348626203	0.440405092	0.38505008	0.268259849	0.205417442	0.350136539	0.474013901	-0.101388289	-0.337446952	-0.066204897	-0.021123263	0.222571167	0.183210469	-0.004792624	-0.166734928	0.149105833	-0.068295564	0.017719848	0.133928873	0.350441613	0.246268851	0.108110433	0.080925232	-0.115126897	0.106846712	-0.064882713	-0.234005389	-0.087273834	-0.060848233	-0.000321962	-0.263211925	-0.076918152	-0.334223166	-0.09313717	0.011786889	-0.137858983	0.093155513	0.056060924	-0.108542929	-0.249043416	-0.224925014	0.131712663	0.075754733	0.359218433	0.283106856
5033405K12Rik	NM_153567	darkseagreen4	0.638334491	-0.028683828	0.299208557	0.281505227	0.604626385	0.333408627	-0.18652362	-0.097861982	-0.121427863	0.45557547	0.722113921	0.648421695	0.804772117	0.855484406	0.788445955	0.878792989	0.750957579	0.775234828	0.608967514	0.768970799	0.737442807	0.796326808	0.808216861	0.890174757	0.816236154	0.917447224	0.924007985	0.636682379	0.316641802	0.533611167	0.629693754	0.3955253	0.652712122	0.646889202	-0.069386391	0.339342059	0.520654158	0.218958197	0.200874553	-0.208116953	-0.073584712	-0.129712029	-0.506070049	0.033071743	-0.174435637	0.1619309	-0.183193984
Itga4	NM_010576	black	-0.247782464	0.159763428	-0.040373944	-0.170908893	-0.397451027	-0.470787177	-0.147447131	-0.041994981	0.029847514	-0.548527039	-0.299075018	-0.335982348	-0.49456064	-0.378799037	-0.479557857	-0.456575358	-0.236635897	-0.709557767	-0.729839105	-0.710467421	-0.714108174	-0.539081691	-0.475706478	-0.624302916	-0.651787087	-0.583861911	-0.484619348	-0.542444294	-0.461873034	-0.554952722	-0.650435572	-0.544630248	-0.423248757	-0.419198271	0.455257124	-0.435256306	-0.513121925	-0.572386103	-0.408029021	-0.056244296	-0.103081406	-0.171382625	0.096137114	-0.213718013	-0.090390739	-0.293025677	-0.09594688
Pigw	NM_027388	grey	0.036966971	0.015225723	0.082958388	-0.168586402	-0.404462926	-0.470863601	-0.350521604	-0.384935249	-0.272217691	0.012923253	-0.006467455	-0.128105729	-0.235048741	-0.168304208	-0.01367203	0.0073399	0.258429383	-0.176418212	-0.352568327	-0.322099433	-0.176963293	-0.41719761	-0.28445775	-0.190740072	-0.367862908	-0.079828852	-0.204765089	0.08097985	0.037247518	-0.279124818	-0.387668364	-0.449289611	-0.197421765	-0.402864145	-0.014569374	-0.369515826	-0.472878761	-0.389143708	-0.657062428	-0.471443046	-0.40068027	-0.207685169	-0.118517014	-0.05932101	0.026584876	-0.356678007	-0.157463855
Cst7	AK037619	blue	-0.286669196	0.087399712	-0.094701981	-0.346802646	-0.706395603	-0.737129361	-0.26898728	-0.326132069	-0.196660949	-0.634502744	-0.437471733	-0.489377725	-0.692688289	-0.561742595	-0.578028003	-0.553240188	-0.233850802	-0.809937526	-0.781339356	-0.823129866	-0.796037489	-0.783423862	-0.708331719	-0.761198423	-0.857245526	-0.688815817	-0.700430121	-0.453438546	-0.289296935	-0.613644265	-0.801257701	-0.714454914	-0.576164691	-0.569243378	0.074208285	-0.610453036	-0.778123592	-0.650988634	-0.717824051	-0.313346558	-0.325650894	-0.209599038	0.0942004	-0.202850002	-0.023029743	-0.521564006	-0.210692931
Saps2	AK083335	grey	0.417116456	0.633577285	0.574411218	0.399510272	0.164553596	-0.28918121	-0.01038265	-0.142927195	0.222160605	-0.302698988	0.161465693	0.174032375	0.084555736	0.195433276	0.226459501	0.260906083	0.391237949	-0.00193063	-0.218038815	-0.073697385	-0.066228486	0.108366271	0.214808454	0.104561159	-0.10400381	0.082639058	0.160075533	0.194592171	-0.074787906	-0.102203672	-0.254000826	-0.403422462	-0.052419776	0.037435128	-0.17251139	-0.56236328	-0.42822485	-0.687072084	-0.616876041	-0.609811198	-0.596401032	-0.633808477	-0.637289763	-0.440887463	-0.480610858	-0.272769499	-0.426049733
Syne1	AK036310	lightpink4	0.434809999	0.433330264	0.505599423	0.705104315	0.811755609	0.857601232	0.522813065	0.710109857	0.697161726	0.339124053	0.263221916	0.129452926	0.381018662	0.084697298	0.113256	0.105395262	-0.095045254	0.351821649	0.314662511	0.501934394	0.302931162	0.397843849	0.595558286	0.426260314	0.58251793	0.370717791	0.427915054	0.072964052	-0.012147408	0.516691174	0.563413853	0.564506265	0.477187171	0.477736849	-0.347121708	0.573005549	0.679870212	0.338996556	0.58424264	0.46404218	0.570476054	0.228539767	0.156513818	0.021879904	0.043008866	0.186180777	0.153737794
Wrb	AK021091	royalblue	0.161300272	-0.398459394	-0.179759201	-0.021057326	0.397662626	0.501952645	-0.028630388	-0.002380657	-0.221662945	0.70382253	0.698200051	0.541521604	0.723992346	0.470777372	0.498614877	0.568140777	0.416657321	0.685753907	0.730663896	0.750040011	0.716449212	0.530210552	0.548748979	0.69272962	0.788929711	0.758899121	0.65031094	0.459219717	0.428468868	0.63646923	0.780857697	0.65931866	0.768787643	0.604131621	0.217165025	0.662487636	0.751254721	0.667984498	0.59948657	0.218995347	0.393637706	0.360926632	0.034848239	0.258670555	0.059101151	0.344804192	0.082759006
4833417A11Rik	XM_001002308	thistle	-0.33983403	-0.397110609	-0.410659207	-0.382134477	-0.276128091	-0.22747372	-0.114762365	-0.148566529	-0.311501785	-0.048642393	0.120626936	0.009020865	-0.042359394	-0.040910005	-0.090736798	-0.014165657	0.030580092	-0.216431433	-0.099581173	-0.149660338	-0.145265444	-0.111600325	-0.210404491	-0.146644649	-0.129578821	-0.087165309	-0.092814903	-0.106738372	0.014446098	-0.123912401	-0.053752255	-0.029044496	0.100870561	0.013779521	0.880040859	0.018988643	-0.024376291	0.026062258	0.011088766	0.080639963	0.01949182	0.124366903	0.12669591	-0.189356597	-0.144281119	0.03876248	-0.084865911
Mitf	NM_008601	darkslateblue	0.274542101	0.847147141	0.56218591	0.631635221	0.35162742	0.187785207	0.44006076	0.290756621	0.683018677	-0.139839219	-0.050669017	-0.04478084	-0.014829744	-0.097519595	-0.09720121	-0.03594682	-0.094704874	0.151008384	-0.008186081	0.104881166	-0.076039815	0.054449876	0.193557585	0.068997458	-0.022172661	-0.042045914	-0.017206648	0.076816836	-0.070513157	0.127447246	-0.054646691	-0.057605594	-0.022049443	0.05793288	-0.466440758	-0.305660522	-0.183746304	-0.257201013	-0.126561709	-0.153923431	-0.191290841	-0.307784749	-0.275030184	-0.154319863	-0.104162115	0.041946042	0.052451843
1700007K13Rik	AK005731	magenta	0.245902505	0.052750011	0.149229358	0.35566161	0.591271076	0.534944826	0.348344059	0.248732292	0.182622671	0.763523769	0.669642268	0.496936578	0.647864347	0.396578956	0.442126235	0.551242778	0.308431928	0.662613536	0.655532264	0.725710649	0.589569587	0.630912404	0.575866652	0.668328182	0.689031705	0.623161442	0.573150286	0.476293815	0.33201051	0.570757702	0.702142872	0.577916902	0.82395086	0.614139232	0.04632718	0.430768344	0.558178979	0.468028027	0.476433601	0.130902212	0.129994859	0.122129134	-0.141414327	0.001876553	-0.081373157	0.440143036	0.127768166
Top2b	AK052306	grey	0.163996834	-0.026936859	0.095748483	0.122011378	0.245899583	0.152110869	-0.111226233	-0.038778754	0.016756011	0.093975483	-0.054643705	0.044496471	0.165806055	0.48651737	0.27874879	0.273725381	0.090909656	0.328474491	0.131865452	0.238574036	0.228419306	0.427386281	0.312772048	0.339638144	0.290364421	0.27558974	0.389671253	0.094960681	-0.165887904	0.009621874	0.073375856	0.026909381	-0.034658333	0.075256111	-0.175311556	0.1035956	0.13797813	-0.018441906	0.063389926	-0.139337997	-0.08455954	-0.25273653	-0.315085457	0.379895341	0.215691457	0.136556882	0.056906646
C920006C10Rik	AK052906	grey	-0.257188378	-0.101431083	-0.165004075	-0.273497942	-0.306001065	-0.117215332	-0.296668214	-0.018267101	-0.010126984	-0.215264266	-0.361963933	-0.368427709	-0.434509355	-0.258729713	-0.496531284	-0.511494939	-0.384720279	-0.433054438	-0.542713213	-0.546434827	-0.519033735	-0.49169408	-0.363480899	-0.51457335	-0.396280552	-0.343847387	-0.287173461	-0.728256992	-0.655283922	-0.523703161	-0.48941244	-0.419432097	-0.450594272	-0.524474122	0.198069728	-0.031545926	-0.134399255	-0.24588819	-0.051812205	0.118166442	0.362260494	-0.091641535	0.261022986	0.388973021	0.358746704	-0.312042617	0.07707169
Tank	AK038910	blue	-0.207948713	0.1394205	-0.021110654	-0.344087602	-0.707496309	-0.802525883	-0.398585498	-0.419769964	-0.200753391	-0.552820687	-0.450124828	-0.39716422	-0.674173211	-0.435168337	-0.544258805	-0.501963197	-0.191916779	-0.725656613	-0.771911783	-0.84961369	-0.811403565	-0.751127876	-0.698716737	-0.760077857	-0.886783478	-0.64569783	-0.650210707	-0.520628347	-0.472807656	-0.774739408	-0.912107832	-0.880620086	-0.698026179	-0.747344647	0.026582304	-0.737316528	-0.875842858	-0.734713064	-0.801056748	-0.459832286	-0.434443871	-0.43830871	-0.079035528	-0.066669798	0.03514775	-0.522025168	-0.186765585
4930473A06Rik	XM_001001288	grey	0.717762781	0.609367635	0.735422311	0.665276921	0.549875644	0.212492763	0.164777751	0.239021273	0.36024039	-0.005663122	0.438004357	0.228317978	0.359005353	0.220730757	0.359045617	0.422761186	0.478884698	0.210404971	0.05151376	0.316877611	0.217001747	0.324418729	0.52234026	0.447602737	0.314386287	0.354768994	0.390595055	0.470278637	0.286557669	0.43180124	0.26499835	0.183059311	0.468847957	0.508233017	-0.423431805	-0.026012138	0.104415619	-0.241573003	-0.186947856	-0.194377786	-0.196693471	-0.102655024	-0.327141759	-0.44469159	-0.37355143	-0.096766867	-0.255795789
C030011O14Rik	NM_174868	grey	0.544258079	0.678275895	0.605790818	0.623441408	0.623127466	0.207201292	0.219707254	0.064436878	0.42526292	0.135860959	0.32722518	0.414470529	0.470470162	0.558618519	0.463220789	0.485697401	0.352770714	0.507666236	0.300241391	0.437953406	0.347858008	0.649029491	0.662340511	0.557719833	0.426463989	0.470505466	0.57697754	0.311185994	-0.06205129	0.223620109	0.202405326	0.01304646	0.258832421	0.341423586	-0.340033884	-0.17990607	0.035725009	-0.239985069	-0.10061184	-0.398152136	-0.405726123	-0.569204399	-0.70300369	-0.013349364	-0.119485288	0.305649589	0.023214672
Srpk2	AK014004	darkorange	0.73227058	0.583091529	0.766852745	0.65277516	0.584735376	0.332854168	-0.063780623	0.300583667	0.502171308	0.18369903	0.154504838	0.101823671	0.176533528	0.34422167	0.193693647	0.294665168	0.178427566	0.382652785	0.037272973	0.249679548	0.104912562	0.265552217	0.434797806	0.308512262	0.239783851	0.288630934	0.39813016	0.101052015	-0.261342416	0.078385047	0.065542367	-0.042491038	0.0838214	0.071447983	-0.46807532	-0.070395237	0.104825548	-0.201767759	0.006448305	-0.10769377	-0.021621256	-0.389643489	-0.395756819	-0.213936503	-0.253511643	-0.216644404	-0.269541217
Klhl20	AK054169	grey	0.16291703	0.044413156	0.131620819	-0.054008994	-0.121617144	-0.364576106	-0.396710377	-0.235130515	-0.18084951	-0.290734	-0.160031055	-0.029305355	-0.137478059	0.255605684	0.194370132	0.082452092	0.197677007	-0.110658611	-0.350067671	-0.290069485	-0.043749796	0.057997103	-0.021017643	-0.093317316	-0.215415535	-0.145011762	0.000112988	-0.009799843	-0.100295099	-0.292093509	-0.339788329	-0.359637143	-0.297180428	-0.215880941	-0.072900723	-0.44657357	-0.325794593	-0.482056947	-0.384880579	-0.332271186	-0.426148568	-0.350722816	-0.371755116	-0.20588312	-0.341327354	-0.135414862	-0.251480825
Aoah	AK033474	blue	-0.337878107	0.012916558	-0.168967315	-0.439260004	-0.75867938	-0.823760796	-0.331109877	-0.412627762	-0.288908132	-0.642569308	-0.441366607	-0.383941155	-0.657447718	-0.493113413	-0.499968449	-0.525523066	-0.203041006	-0.813686357	-0.757676989	-0.85977269	-0.75462173	-0.743581256	-0.728466961	-0.77590651	-0.879585919	-0.718761438	-0.704276787	-0.478336352	-0.319626768	-0.701342457	-0.841651606	-0.770974209	-0.646367877	-0.62897182	0.131941257	-0.655410919	-0.829023899	-0.647736461	-0.724937406	-0.347561013	-0.401217083	-0.26640426	0.045948178	-0.12633834	0.022139018	-0.42841364	-0.14651721
Arid2	AK141844	grey	0.677312373	0.072701272	0.392318643	0.264818796	0.421841178	0.130444871	-0.375758323	-0.007440789	-0.079013104	0.02580804	0.40295117	0.33376265	0.428699859	0.605061204	0.471144341	0.580481135	0.530899389	0.368887327	0.214034612	0.397618676	0.310092495	0.467343672	0.501667274	0.503472673	0.417019563	0.468807643	0.555618917	0.43187084	0.167992476	0.29789762	0.288200037	0.18936995	0.325359159	0.430131606	-0.209184152	0.114484309	0.254765567	-0.021686464	0.064731957	-0.089610844	-0.060464926	-0.065052539	-0.358080917	-0.243014551	-0.362361682	-0.149869323	-0.362046215
Bclp2	AB081756	grey	-0.014706846	0.055945538	0.051281671	-0.109425239	-0.22225673	-0.309629761	-0.24477451	-0.118139503	-0.085939548	-0.186922661	0.091023187	-0.126397049	-0.193662101	-0.184389164	-0.264717615	-0.160842899	0.057458272	-0.441826494	-0.447293075	-0.380537658	-0.451072599	-0.362398354	-0.212595344	-0.30280022	-0.320152567	-0.145756021	-0.145629777	-0.280710984	-0.285144587	-0.287272787	-0.343516684	-0.359914019	-0.050112153	-0.182193641	0.438178038	-0.227475009	-0.236074733	-0.438652527	-0.35599306	-0.153549434	-0.024616412	-0.156278663	-0.004539545	-0.384920418	-0.333486623	-0.438210637	-0.380218689
1110059G10Rik	NM_025419	palevioletred3	0.403849019	0.533704914	0.475910826	0.304414432	0.111138941	-0.31863167	-0.157286757	-0.190056104	0.147817686	-0.170139389	-0.069568002	0.128174869	-0.011859541	0.350478616	0.249668199	0.246393138	0.239265852	0.15465903	-0.102621504	-0.05624162	-0.01474924	0.235629242	0.143056519	0.085770349	-0.150514082	-0.037651075	0.082966461	0.166442518	-0.113281568	-0.221497709	-0.305658845	-0.413006123	-0.223740196	-0.137101357	-0.354376908	-0.669423314	-0.505231068	-0.528137649	-0.486632857	-0.560592963	-0.753248916	-0.665340368	-0.698704766	-0.219502958	-0.282357423	0.080697633	-0.104813289
Mdn1	AK037999	grey	0.737928287	0.503260342	0.711916739	0.386717446	0.130496831	-0.20529688	-0.369705135	-0.072606652	0.127526775	-0.151171191	0.003094814	-0.104018164	-0.112078773	0.180011919	0.115079017	0.235316576	0.332752747	0.063114542	-0.257467394	-0.076755625	-0.117623839	-0.06283694	0.113394069	0.066174511	-0.150164922	0.065535764	0.103883559	0.212526751	-0.042562953	-0.085657742	-0.257514348	-0.340409235	-0.139887376	-0.132288607	-0.500759665	-0.454187908	-0.351450998	-0.518351671	-0.539926067	-0.437582758	-0.444852976	-0.403423085	-0.446692265	-0.418449019	-0.364599443	-0.502832082	-0.458054272
NAP050007-1	NAP050007-1	thistle	-0.252353092	-0.429204185	-0.380214652	-0.453720285	-0.315704226	-0.333944434	-0.329706806	-0.262144284	-0.427365717	-0.181836409	0.12578962	0.092868817	-0.008348857	0.034558847	-0.048706922	-0.016395193	0.093173251	-0.305400785	-0.165963199	-0.229357439	-0.187982125	-0.141175624	-0.20116737	-0.184438447	-0.167142768	-0.117771758	-0.083128257	-0.172594217	-0.057936791	-0.21462092	-0.147652656	-0.140430139	0.007418632	-0.012819876	0.778175877	0.000296291	-0.083694953	-0.070758448	-0.056999665	0.011744565	0.021695201	0.064554026	0.09056025	-0.053661909	-0.055076369	-0.042331791	-0.118993622
Wars2	AK033774	purple	0.413818257	0.402619781	0.464696228	0.712215878	0.729255525	0.717903828	0.53895479	0.591424477	0.559453799	0.336136777	0.371317364	0.172599509	0.462685221	0.093359196	0.362227528	0.328280806	0.173282462	0.492898114	0.454115442	0.637844627	0.550278014	0.460760242	0.622977103	0.590141327	0.612743316	0.434517405	0.405298301	0.546791787	0.506370089	0.752767722	0.687797247	0.700778597	0.622266716	0.637771651	-0.187778104	0.434916117	0.571943724	0.365517775	0.395244763	0.306823803	0.24001874	0.356343572	0.055402267	-0.239155314	-0.19337963	0.37759674	0.110052264
5730407K14Rik	AK039166	turquoise	0.433453991	-0.028915249	0.190090848	0.381053456	0.740761361	0.568289721	0.242422016	0.198227871	0.075132456	0.339117265	0.689586145	0.665732034	0.875229998	0.666393544	0.780139528	0.750625651	0.581552288	0.673579122	0.677509396	0.823831956	0.832540088	0.873090812	0.86534663	0.886029349	0.919200409	0.808776302	0.853813237	0.641344076	0.489481944	0.74798249	0.84037955	0.712963567	0.75693908	0.873795054	0.035694289	0.549173264	0.747917251	0.403040917	0.480151065	0.12545087	0.163569582	0.17838443	-0.245990876	-0.131092525	-0.286412287	0.378379755	-0.107944829
Pdcl	NM_026176	lightgreen	0.462436322	0.478640019	0.524914849	0.739716539	0.8376153	0.74158263	0.530099995	0.658765566	0.663053552	0.274769422	0.304262352	0.260308221	0.478331988	0.292053267	0.342950524	0.317757103	0.106346251	0.441663464	0.359856664	0.558211565	0.428616712	0.582967635	0.693355759	0.566707189	0.610443313	0.425936927	0.510817545	0.255336832	0.115223459	0.504825847	0.567836593	0.563092783	0.491489923	0.548104873	-0.320873415	0.459046333	0.5820536	0.292318883	0.478435649	0.337499011	0.282649594	0.14600521	-0.026955349	-0.002792284	0.058754405	0.431730911	0.265523454
Gm1752	AK034283	grey	-0.010532243	-0.016606846	0.012006345	-0.220284296	-0.330292524	-0.357609256	-0.384964475	-0.119701262	-0.164943411	-0.381931569	0.008724441	-0.151012966	-0.264942738	-0.296855494	-0.362865376	-0.311752237	0.00945891	-0.613017017	-0.62016075	-0.541494995	-0.563378797	-0.546137546	-0.326693814	-0.461670477	-0.431806508	-0.294547958	-0.288303561	-0.418778284	-0.288929971	-0.354246573	-0.431926559	-0.39409673	-0.149784167	-0.223331358	0.156192508	-0.127923675	-0.23844772	-0.415529319	-0.319952506	-0.034904464	0.174933355	0.022348501	0.214290442	-0.146791652	-0.070313073	-0.523140095	-0.285840231
Slc17a8	NM_182959	bisque4	-0.142848391	-0.034605394	-0.116910503	0.106856933	0.20535811	0.36220896	0.348003495	0.248140209	0.145546821	0.307577683	0.023231151	0.049323142	0.191085424	-0.049585612	0.199514678	-0.007562951	-0.085830529	0.217776676	0.312164822	0.259512175	0.435253476	0.227579621	0.225472607	0.237594494	0.2982857	0.106050552	0.064385252	0.176520511	0.371192779	0.337798927	0.393918843	0.454565824	0.222278662	0.197803392	0.16292905	0.383498461	0.335861214	0.468588351	0.34283464	0.30715311	0.149528804	0.410541128	0.276680376	0.433497846	0.577956163	0.870218352	0.810538388
4930579G22Rik	AK016320	orange	0.457502851	0.011997666	0.189149753	0.342093116	0.677668735	0.500747779	0.200219044	0.044268972	0.011582906	0.461677776	0.808549782	0.713982147	0.912160698	0.655206232	0.715287526	0.79845554	0.630261963	0.766889916	0.80562884	0.912275108	0.800696479	0.823599208	0.830776631	0.924380193	0.924017573	0.900522197	0.859881145	0.699545879	0.506892126	0.78728137	0.846288535	0.656299005	0.853973092	0.897730939	-0.039318634	0.490979268	0.66611798	0.423465302	0.409737099	-0.032898668	0.085047563	0.083762596	-0.33496581	-0.043100567	-0.200976001	0.332482356	-0.103024422
Odz3	NM_011857	grey	0.188514352	-0.256201582	-0.009229546	-0.125478939	-0.155732231	-0.135937552	-0.323589493	-0.354864401	-0.383763308	0.198597319	0.211142404	0.125901604	0.156306315	0.129667978	0.378443092	0.37991339	0.479757653	0.340634976	0.247264374	0.241826876	0.417861809	-0.022908592	0.034908142	0.286841223	0.118657111	0.266848131	0.100367838	0.585794491	0.619867728	0.276006817	0.169062163	0.104795405	0.134219762	0.072357814	0.043007111	-0.033816797	-0.060271345	0.139170332	-0.249403088	-0.305730275	-0.298301155	0.101883364	-0.125699867	-0.019397837	-0.028626492	-0.036062062	-0.093792872
0610013E23Rik	NM_029788	grey60	0.067285833	-0.271225989	-0.07909291	-0.36255363	-0.389647858	-0.567346406	-0.678872127	-0.545147611	-0.513521091	-0.263076859	-0.049115932	-0.030213023	-0.152123818	0.292585799	0.088241338	0.212688503	0.351452099	-0.113643847	-0.323365712	-0.273510325	-0.219210059	-0.12945385	-0.200937553	-0.099315541	-0.265779352	0.024371034	0.045173917	0.008220692	-0.213575387	-0.417051244	-0.439199889	-0.522581212	-0.300634359	-0.288205962	0.123220271	-0.377856055	-0.405260924	-0.476121869	-0.537105952	-0.511772304	-0.384348403	-0.418599289	-0.383026706	-0.10378051	-0.232011282	-0.571376103	-0.54141443
AI115600	AK086417	grey	0.183534229	0.097315201	0.178470833	-0.075763142	-0.234663566	-0.371434351	-0.404727979	-0.146547061	-0.147241312	-0.538097996	-0.089893297	-0.267699956	-0.282086581	-0.112052525	-0.153711018	-0.115689189	0.166639088	-0.461581902	-0.639116228	-0.4616265	-0.392935653	-0.373716053	-0.174726281	-0.277417637	-0.354316409	-0.191198815	-0.125145698	-0.163525039	-0.153694374	-0.24612955	-0.416634341	-0.380755792	-0.22813903	-0.169454438	0.062198806	-0.23912782	-0.286316243	-0.557015448	-0.482427625	-0.183373335	-0.06645484	-0.071485212	-0.007598078	-0.234481232	-0.174787858	-0.613248277	-0.396774824
5430416O09Rik	NM_027789	grey	0.430227316	-0.071174182	0.140445251	0.080719142	0.302737938	0.008429868	-0.30203742	-0.291885697	-0.231046663	0.086033357	0.368345921	0.547326164	0.545060541	0.755384364	0.662427161	0.718375163	0.595193382	0.634119449	0.551385008	0.540793107	0.563204463	0.625143444	0.500408051	0.60136079	0.485242813	0.572773752	0.606961222	0.554911384	0.251676622	0.271197214	0.327403806	0.123710748	0.203888682	0.389993237	-0.066652164	-0.046867089	0.136198996	0.066772744	0.036854425	-0.343551336	-0.325547598	-0.322593628	-0.624142833	-0.142635974	-0.367683837	0.074484597	-0.330764538
4930402F11Rik	AK015048	grey	0.010987107	-0.111787219	-0.095830028	-0.115064904	-0.034462686	-0.062071515	-0.103266274	-0.191421213	-0.187112449	0.038153611	0.040843905	0.133692181	0.126810166	0.126626852	0.235587839	0.090548257	0.127719193	0.126355195	0.190591743	0.089207459	0.262564885	0.152131098	0.103263298	0.122275776	0.109348023	0.101775506	0.077322342	0.148901687	0.204950934	0.101066858	0.103125055	0.050200626	0.004555792	0.042198832	0.210070009	-0.03043547	0.001507236	0.100532448	-0.02406257	-0.097235654	-0.189856262	-0.006772986	-0.106629452	0.160058485	0.100716864	0.282333958	0.176756737
AA536717	NM_172379	grey	-0.011728624	-0.567868784	-0.306343014	-0.221926502	0.066431024	0.269573068	-0.183967931	-0.041125286	-0.382921207	0.36231159	0.447692666	0.274019986	0.416242485	0.131218334	0.349070198	0.322592168	0.351829105	0.299971508	0.385721253	0.408131933	0.50768435	0.12863001	0.217069198	0.3597719	0.459044597	0.442893022	0.296523499	0.42112179	0.547443739	0.483910577	0.551089779	0.529039646	0.476718149	0.382128584	0.29169138	0.607305937	0.564204561	0.552843901	0.390653822	0.292685362	0.439869593	0.600517987	0.325988585	0.059580855	-0.0249169	0.01590595	-0.08209487
Dnajc14	NM_028873	magenta4	-0.342484986	-0.446598512	-0.381846325	-0.367245959	-0.23420478	0.123518181	-0.13712385	0.194289311	-0.128380859	-0.074604718	-0.110606169	-0.201289748	-0.221935779	-0.400463209	-0.439590148	-0.454682418	-0.353636654	-0.443677034	-0.265209159	-0.312264798	-0.336809045	-0.46263709	-0.342697473	-0.420759752	-0.169113234	-0.25885603	-0.282099614	-0.526840228	-0.273431678	-0.176369007	-0.063382694	0.068516656	-0.092000117	-0.168731193	0.231248945	0.451426342	0.282128365	0.256709627	0.38884033	0.584569212	0.78417738	0.497321537	0.706007126	0.115673973	0.182585766	-0.344525841	-0.038568241
8030498J20Rik	AK033346	yellow	0.693886863	0.294437408	0.517205152	0.385636393	0.573113258	0.073434751	-0.178447718	-0.104256521	0.03001616	0.131135293	0.607528207	0.74274126	0.692416885	0.815823829	0.724473658	0.758299624	0.722787232	0.471520615	0.315274166	0.438638175	0.455440196	0.724278903	0.719485667	0.633172699	0.521157033	0.646009178	0.762321966	0.395390563	-0.009710897	0.171078287	0.272014959	0.01701665	0.371169477	0.438672737	-0.283634636	-0.047620226	0.174721552	-0.21931226	-0.071904482	-0.393757114	-0.301475338	-0.498795766	-0.718697663	-0.205010884	-0.421375059	-0.006401147	-0.393540113
Lphn3	AK045510	lightsteelblue1	0.478731787	-0.06814782	0.199918257	0.16843228	0.476851342	0.133413557	-0.067375547	-0.127573844	-0.214923265	0.200394969	0.678885605	0.784777644	0.809501952	0.683916572	0.866195501	0.739612635	0.734502611	0.418575094	0.481245399	0.549936237	0.711823114	0.735906414	0.72280463	0.713884797	0.662668998	0.668460231	0.722479619	0.580965098	0.444187569	0.43052815	0.557361738	0.35589433	0.548040006	0.642484135	-0.074049852	0.317012288	0.399221399	0.155554739	0.094980542	-0.160855691	-0.16933036	-0.002072726	-0.347010385	-0.05939651	-0.138588213	0.32891183	-0.09171319
St7	AK045027	grey	0.36211451	-0.185850627	0.126122002	0.125940647	0.318561762	0.308645463	-0.15804737	0.035058123	-0.067591737	0.397172915	0.243794627	0.23093006	0.327148895	0.443314869	0.361707064	0.485596071	0.274722009	0.580799102	0.534539492	0.540954635	0.43764386	0.391817475	0.340067514	0.477698047	0.466548624	0.513938302	0.463604837	0.402138475	0.149900791	0.283789653	0.416090812	0.293752814	0.233239218	0.22975452	-0.172369047	0.266765731	0.365464034	0.357676397	0.2890945	0.029064995	0.079628845	-0.020673873	-0.198685244	-0.149398236	-0.260229515	-0.140788801	-0.311313465
1700065A05Rik	AK034073	grey	0.218986698	0.135672397	0.180156481	0.061387673	0.203456777	-0.022903814	-0.13483026	0.031282375	0.029364736	-0.123027542	0.390079464	0.393683916	0.285536837	0.208213903	0.049053973	0.081106258	0.232068063	-0.236820665	-0.160231767	-0.098123885	-0.157582097	0.109641846	0.244408352	0.011112403	0.100495338	0.185006111	0.270957648	-0.297214451	-0.378483035	-0.147047497	-0.023721457	-0.138906103	0.183273369	0.165234333	0.078326064	0.105163035	0.156924897	-0.249920306	0.012595907	-0.011105706	0.224395101	-0.182836923	-0.095966704	-0.106542436	-0.170684964	-0.185791423	-0.241330288
2900042B11Rik	BC021897	grey	0.448497123	-0.169095476	0.179501516	0.012849739	0.222057173	-0.038538909	-0.400666705	-0.231785401	-0.290245775	0.601304483	0.597654176	0.500466334	0.466003017	0.623269389	0.502257912	0.664888258	0.589679199	0.483594752	0.346710431	0.382277396	0.359109459	0.407070931	0.350978012	0.481621695	0.358920426	0.569533745	0.543250541	0.344317354	0.062584985	0.049935996	0.245330564	0.016758416	0.444973743	0.191165747	0.148674802	0.074673573	0.140494449	0.098600003	-0.027115793	-0.282728227	-0.253509556	-0.265562831	-0.419310066	-0.052860509	-0.103631405	0.099361846	-0.169993748
Otub2	NM_026580	grey	0.409043294	0.015263456	0.242958709	0.363954097	0.632804323	0.443414933	0.199225071	0.198597084	0.070874359	0.430536145	0.608911601	0.607850257	0.748061365	0.581103523	0.779154937	0.685110373	0.583535245	0.569937119	0.542372388	0.644474733	0.771884173	0.735477352	0.743273737	0.768256898	0.744601909	0.685697828	0.714812938	0.567816731	0.417423955	0.548748026	0.675533459	0.551233583	0.62343885	0.613594983	0.039171626	0.431667242	0.56558708	0.330020806	0.306790794	0.061269846	0.002291923	0.119438538	-0.221245645	-0.013460856	-0.090984352	0.453919469	0.108345884
Gga2	AK051911	grey	-0.360290259	-0.212852084	-0.395546075	-0.397882935	-0.394213662	-0.267540065	-0.196359244	-0.475698664	-0.276611388	0.284619208	0.017699053	0.030805831	-0.096578323	1.25E-05	-0.285497918	-0.040439021	-0.095500304	0.181424257	0.158788177	0.005594991	-0.184916035	-0.214610794	-0.323439823	-0.145780554	-0.157325789	0.043038152	-0.117871828	-0.144795347	-0.232370095	-0.217599052	-0.202108641	-0.296894396	-0.112767596	-0.310538704	0.124088071	-0.285049289	-0.252195096	0.009271467	-0.072356485	-0.320935736	-0.108630509	-0.327580829	-0.202097004	0.216522557	-0.038352174	-0.230523425	-0.181188382
G430022H21Rik	AK129409	grey	0.055686694	-0.513693182	-0.208049605	-0.275527927	-0.074697311	0.081358429	-0.401665226	-0.093450943	-0.408815947	0.082985802	0.310511589	0.109318393	0.198344047	0.041354225	0.182056803	0.149510414	0.302060571	0.000580995	0.025309807	0.101074961	0.2219098	-0.103539503	0.06309799	0.134264069	0.206110968	0.226645469	0.153458521	0.164768793	0.321788827	0.234199198	0.254963312	0.262595662	0.271928418	0.219701453	0.241120169	0.474127033	0.371889036	0.274200062	0.179762166	0.223358804	0.418515412	0.476078234	0.34386768	0.030813295	0.034993025	-0.208527755	-0.182437541
1700010H15Rik	AK054461	grey	0.038816067	0.13736905	0.174422763	-0.024265923	-0.320327996	-0.464024777	-0.172578165	-0.125184243	-0.089948697	-0.224954025	-0.183871698	-0.227302037	-0.362094062	-0.235291938	-0.009094524	-0.095229894	0.115951038	-0.33246535	-0.4707247	-0.441847035	-0.209363926	-0.344962541	-0.312182547	-0.300466244	-0.487964948	-0.377709484	-0.368758156	0.063122135	0.133432075	-0.302521649	-0.41572959	-0.379944495	-0.255977177	-0.320190842	-0.012438701	-0.474191536	-0.53844306	-0.434698764	-0.595155612	-0.285557041	-0.498606892	-0.126495305	-0.064396466	-0.329761016	-0.157254067	-0.14794692	-0.082537015
Zfp292	AK018067	purple	0.481394099	0.824319744	0.804785487	0.898854077	0.602542349	0.510316452	0.463404	0.680821371	0.901369453	-0.044301555	-0.265838012	-0.338364038	-0.126250113	-0.094369696	-0.030360889	-0.078873941	-0.220693913	0.156434381	-0.161077872	0.100603688	-0.000756762	0.133029988	0.309788864	0.134420055	0.078073642	-0.071993951	0.05916821	0.071005013	-0.117786716	0.179663695	0.018826605	0.117038373	-0.075425481	0.015414917	-0.507394416	-0.084338048	0.052043382	-0.219306446	-0.013346108	0.111998331	0.002638223	-0.131902763	-0.115521614	-0.202788554	-0.126867349	0.040914695	0.070437246
1700001F09Rik	NM_027940	paleturquoise	0.286359167	0.51677272	0.425973923	0.589249057	0.503937537	0.502603527	0.536462726	0.35588458	0.526282516	0.100293457	0.107248141	-0.043366724	0.22146138	-0.048922231	0.050069818	0.062995352	-0.01126366	0.244720383	0.209398251	0.382032905	0.210664902	0.24183321	0.442544801	0.356946042	0.394194314	0.335077051	0.280655719	0.240308935	0.154513351	0.498436502	0.357187733	0.347977378	0.289860184	0.362780166	-0.481903769	0.22708841	0.319406433	0.041654734	0.094020462	0.021168986	0.169892468	0.065552481	-0.041301431	0.020753451	0.021717617	0.055306986	0.046258612
Nkx1-2	AF222442	coral1	-0.1376478	-0.322641829	-0.262850297	-0.180839389	0.017869645	0.004490012	-0.07502602	-0.103120991	-0.208948467	0.213835403	0.054524218	0.307913457	0.250120124	0.309060702	0.355599864	0.237223968	0.116352778	0.288692009	0.30499584	0.184777913	0.35900128	0.298819721	0.114015972	0.193296317	0.190029295	0.133166741	0.152536945	0.151690772	0.11187939	-0.010203617	0.165092616	0.14262352	-0.002859178	0.007549123	0.193228843	0.109589521	0.114693342	0.299277166	0.215681884	0.06139385	-0.099907803	0.032633739	-0.074648913	0.213013415	0.144749928	0.459894703	0.179726679
Heatr1	NM_144835	darkorange2	-0.418471685	-0.170519517	-0.341565613	-0.508690493	-0.744817525	-0.566300085	-0.39526955	-0.466858705	-0.324040175	-0.286267318	-0.494669996	-0.436688535	-0.598735178	-0.450688385	-0.510414397	-0.494267192	-0.286892762	-0.389686098	-0.385693658	-0.566390984	-0.51519332	-0.710145832	-0.680454904	-0.6175295	-0.658401454	-0.472913169	-0.605814816	-0.352463158	-0.231864239	-0.503842857	-0.63327967	-0.584892743	-0.648659017	-0.703959153	0.165798281	-0.50422321	-0.615368751	-0.302451489	-0.484624116	-0.29982883	-0.209681787	-0.180972677	0.072277864	0.155540237	0.146312903	-0.336575228	-0.035163607
Pftk1	AK087398	turquoise	0.418118109	-0.105071416	0.152951983	0.302643779	0.701878525	0.674981525	0.160480207	0.242090886	0.071534465	0.454497138	0.676110084	0.608216086	0.820091175	0.525024835	0.626257653	0.573708161	0.449624265	0.598439237	0.636274567	0.762118979	0.764590867	0.698052583	0.806997997	0.775151135	0.902864537	0.802300688	0.793479519	0.44396183	0.383772004	0.695232294	0.843364211	0.70849494	0.74237987	0.757543846	-0.057766916	0.753501661	0.869013239	0.531755811	0.59382579	0.271026335	0.45863628	0.320213031	0.00061759	0.149389524	0.003159124	0.312102026	0.047560715
Cenpp	AK076577	brown	-0.409656527	-0.101215938	-0.272239361	-0.505660259	-0.783862622	-0.709282062	-0.389045912	-0.455835789	-0.307510097	-0.418189493	-0.466733419	-0.445780912	-0.69820385	-0.496548202	-0.594148057	-0.535117225	-0.321547064	-0.585912295	-0.569007577	-0.718909989	-0.718626385	-0.795416127	-0.795828264	-0.763671864	-0.825112384	-0.654522942	-0.701524343	-0.471082976	-0.362900592	-0.657784626	-0.783141066	-0.75120042	-0.643817149	-0.675317498	0.129118339	-0.628184817	-0.775463519	-0.491715574	-0.56763297	-0.332444809	-0.278372585	-0.311633098	0.038468148	-0.083877979	-0.048699762	-0.556142028	-0.233888741
Zbtb33	NM_020256	grey	-0.043066729	-0.076366379	-0.031636838	-0.168080557	-0.262524255	-0.41698005	-0.376310306	-0.280359776	-0.211894522	-0.282586055	-0.363454093	-0.119938823	-0.244374418	0.241548814	0.147435538	0.082221994	0.089707969	-0.05424138	-0.248798753	-0.266484368	-0.089359048	0.009363924	-0.177214381	-0.114731607	-0.295479099	-0.209763875	-0.100171869	0.003259964	-0.173257978	-0.433345015	-0.42698059	-0.409965574	-0.512828605	-0.38379842	-0.029516133	-0.409066234	-0.450597491	-0.332237489	-0.381201333	-0.321083715	-0.501271531	-0.368253836	-0.319204885	0.040123356	0.042996932	-0.052840388	-0.050916781
1500026H17Rik	AK048993	salmon	0.40961043	-0.037629199	0.128493091	0.11917076	0.417233843	0.102097044	-0.033018327	-0.22252643	-0.220443876	0.347271534	0.87324572	0.923110437	0.8867041	0.6439465	0.756256437	0.799310781	0.784867173	0.550847148	0.645924269	0.657972878	0.654966328	0.650678129	0.647454929	0.726019928	0.66117339	0.75108643	0.699505083	0.612701779	0.440289369	0.475702581	0.586121584	0.335867616	0.693351728	0.685235823	0.03805683	0.237962521	0.346702204	0.229404556	0.131165159	-0.241905536	-0.165965451	-0.082561304	-0.415535905	-0.07394891	-0.210993105	0.279176541	-0.136169206
Mt4	NM_008631	brown4	-0.436315763	-0.393625848	-0.511509064	-0.479763262	-0.452293355	-0.133188494	-0.117166539	-0.267520445	-0.304924962	-0.141137383	-0.163542036	-0.164492606	-0.220289189	-0.318379733	-0.384089851	-0.29594767	-0.244787564	-0.111526881	0.075382552	-0.095403953	-0.177328888	-0.387788635	-0.413095732	-0.289256512	-0.18527065	-0.172244977	-0.327713983	-0.148170799	0.071065614	-0.014916203	-0.074150571	-0.027289841	-0.156785113	-0.116507847	0.112858921	0.021896528	-0.049433991	0.210046679	0.119950989	0.07043608	0.266088866	0.197389672	0.269532606	0.219244177	0.074056981	-0.279589479	-0.055783966
Zdhhc2	AK044652	brown	-0.216569532	-0.061189003	-0.1137283	-0.332071959	-0.608546565	-0.480994204	-0.401936447	-0.324400838	-0.227926402	-0.269026496	-0.259041852	-0.47635634	-0.560374887	-0.478216872	-0.512841416	-0.415925117	-0.146661483	-0.473741031	-0.594828953	-0.566209881	-0.578615917	-0.763276014	-0.587281777	-0.556216829	-0.619800667	-0.408182977	-0.513687159	-0.302243273	-0.179433918	-0.402173063	-0.585605652	-0.536955611	-0.364135991	-0.503604741	0.127269169	-0.366756459	-0.514131632	-0.428946894	-0.533953216	-0.264993827	-0.070086451	-0.098243294	0.147267563	-0.035149713	0.023919292	-0.603684764	-0.267022475
Slc8a1	AK039503	lavenderblush3	-0.422993113	-0.243539204	-0.392967015	-0.37462237	-0.273198553	-0.130573965	-0.016677179	-0.181980972	-0.188594088	-0.13618212	-0.239678035	0.024752021	-0.080906465	-0.108493313	-0.080577888	-0.305171158	-0.231369371	-0.219644788	-0.089148087	-0.245975482	-0.022701355	-0.110527576	-0.169138439	-0.210185274	-0.12988367	-0.203006299	-0.185819023	-0.349166786	-0.169309473	-0.277681798	-0.166194308	-0.134680204	-0.308957084	-0.260635531	0.058956811	0.140742403	-0.06437856	0.118075447	0.050927192	0.059580613	0.091959959	0.050288488	0.229123734	0.837967612	0.852221747	0.394669217	0.641343791
Itsn1	BC066105	tan	0.308130651	-0.301542357	-0.056782029	0.02674968	0.424369347	0.362569976	0.029282527	-0.072829759	-0.263034571	0.449765753	0.76349877	0.743979606	0.836533717	0.541292694	0.694708034	0.712894058	0.63778485	0.627573425	0.787109251	0.76905725	0.796350452	0.626324921	0.63098568	0.756589267	0.803844211	0.819528074	0.706198733	0.629596272	0.571210103	0.661989729	0.80801467	0.620027313	0.731264851	0.725365175	0.063690645	0.576218551	0.654826039	0.574692856	0.435290147	0.074608659	0.181997266	0.278793838	-0.100132211	0.027172465	-0.100582348	0.241983966	-0.061808419
Ptprd	AK080973	violet	0.522554587	-0.048186348	0.261800161	0.345279872	0.685512036	0.513097714	0.006904092	0.115149694	0.000381975	0.391483011	0.591533567	0.638111133	0.817957616	0.706246222	0.877032036	0.714356833	0.613015889	0.680835998	0.585374103	0.718766683	0.906088155	0.823114058	0.866537814	0.855725438	0.860160167	0.773937355	0.827162172	0.604022525	0.45466511	0.614099978	0.728664021	0.584118796	0.596751009	0.661794791	-0.138128759	0.518584624	0.676950734	0.355955883	0.364358014	0.043026945	0.097203513	0.124573035	-0.257710435	0.163223093	-0.027764511	0.470319022	0.080239347
Exoc1	XM_973518	black	-0.234466985	0.138378319	-0.086950014	-0.292428124	-0.596985608	-0.605686706	-0.186257941	-0.375939157	-0.149818033	-0.403558067	-0.269138736	-0.35789283	-0.53551547	-0.453866966	-0.590912891	-0.430097066	-0.202312115	-0.544233983	-0.534664398	-0.59402721	-0.692851299	-0.671709161	-0.589529934	-0.614220029	-0.677375945	-0.443973984	-0.526957048	-0.390002097	-0.289312161	-0.466690787	-0.640142862	-0.63006449	-0.426034196	-0.49400397	0.037574198	-0.568411458	-0.642141667	-0.539068193	-0.593201945	-0.382769447	-0.240455572	-0.28491308	-0.026906503	-0.136473252	-0.07244043	-0.580491631	-0.286157782
4932432K03Rik	NM_144535	lightcoral	0.332268441	0.62796522	0.463893402	0.308560633	0.161435659	-0.218204819	-0.093392987	-0.133680932	0.236615655	-0.415300353	0.062938312	0.042630953	0.006115253	0.21310056	-0.023227521	0.07632006	0.171870825	-0.106976005	-0.294883356	-0.140751117	-0.275489128	0.099707395	0.198106231	0.01871167	-0.097655212	0.060952078	0.187655706	-0.119471416	-0.420577557	-0.191434366	-0.329575172	-0.448371697	-0.115958567	0.018436919	-0.22556516	-0.425810544	-0.330282673	-0.680780673	-0.440502779	-0.480463633	-0.33294318	-0.64759545	-0.555290411	-0.137177028	-0.173340875	-0.312253984	-0.302879354
AK029739	AK029739	thistle	-0.51837433	-0.56772524	-0.622960257	-0.59984919	-0.426936416	-0.270808037	-0.225266097	-0.254894875	-0.459581045	-0.022226921	0.078117427	0.025587971	-0.06636057	-0.11063443	-0.161909116	-0.131182553	-0.029462352	-0.277160781	-0.084317712	-0.232030682	-0.161567725	-0.230238349	-0.314214541	-0.249368761	-0.165160934	-0.110518866	-0.160793381	-0.247624192	-0.065155359	-0.206669352	-0.094223236	-0.07612828	0.002131726	-0.109484116	0.988539627	0.097191308	-0.004184971	0.113444686	0.075019776	0.13303839	0.165228755	0.196268653	0.25799509	0.075095773	0.084183631	0.080754428	0.088040804
Whsc2	NM_011914	grey	0.010017278	-0.054042808	-0.045376868	-0.231765082	-0.283652895	-0.621317475	-0.357563266	-0.548049092	-0.410893546	-0.418548608	-0.071617867	0.162174229	0.003573472	0.353993045	0.297167114	0.23908614	0.362730445	-0.121370612	-0.199581676	-0.218448218	-0.027395375	0.162540318	-0.039262296	0.020808166	-0.193411496	-0.04643889	0.052251437	0.127879102	-0.038529074	-0.320200892	-0.36919886	-0.435995392	-0.285465917	-0.111422494	-0.069691907	-0.490257069	-0.491483808	-0.505875081	-0.58417688	-0.607749888	-0.698823241	-0.493669961	-0.540738252	0.028349994	-0.07111628	-0.031033794	-0.208613671
4930485B16Rik	XM_989129	magenta	0.361366446	0.140815529	0.321517248	0.488370513	0.623641076	0.62311133	0.443689581	0.567891835	0.36655244	0.470932392	0.506685401	0.266470624	0.450553697	0.114260847	0.226699521	0.331391176	0.16624816	0.3030682	0.362229841	0.524952587	0.323821187	0.380513568	0.472200864	0.460128932	0.539968826	0.420443015	0.396518613	0.314546968	0.269256819	0.535529733	0.632892973	0.625511085	0.725892885	0.596511652	-0.218583708	0.562746382	0.62796288	0.412516101	0.492022968	0.416116773	0.410086787	0.390036423	0.19318134	-0.291426543	-0.216560978	0.098872146	-0.06163589
Epsti1	NM_178825	darkturquoise	-0.361004148	-0.074919402	-0.231889044	-0.476565554	-0.741895443	-0.744188159	-0.282238759	-0.37112615	-0.325232957	-0.550680665	-0.399526462	-0.397856725	-0.628886055	-0.537058841	-0.544092457	-0.563687476	-0.251318877	-0.835511588	-0.682532948	-0.812541816	-0.738834483	-0.726605307	-0.718449149	-0.757090317	-0.807502275	-0.678745979	-0.691343343	-0.50443079	-0.286497628	-0.61693502	-0.73581008	-0.658625956	-0.530955393	-0.543008177	0.147330935	-0.519206627	-0.708703213	-0.525839303	-0.615704077	-0.24976303	-0.285017515	-0.14405128	0.154835179	-0.079526058	0.088393502	-0.372208671	-0.082478433
Pkia	M63554	mediumpurple3	0.274788902	-0.240408453	-0.018508986	0.029494212	0.463682626	0.299801393	-0.144583052	-0.125025352	-0.195668913	0.455136523	0.553964937	0.737319423	0.757064549	0.795950615	0.710117891	0.632648844	0.489212832	0.622119411	0.588633299	0.581820446	0.700995245	0.781684769	0.666098406	0.678653612	0.716269935	0.696487196	0.760176916	0.292535296	0.087901603	0.278994252	0.523776123	0.323270984	0.44883517	0.437384062	0.030654175	0.385096624	0.521943677	0.324093253	0.387749927	-0.057268692	0.050799117	-0.138224521	-0.361524537	0.37658341	0.079503417	0.445750194	0.091897774
Inpp5f	NM_178641	plum1	0.355300737	-0.213208149	0.018810468	-0.173295259	0.090616611	-0.225279832	-0.505898206	-0.48034587	-0.483938148	0.133709116	0.684577893	0.637217641	0.57176356	0.664132199	0.478871689	0.648320144	0.751056244	0.244992812	0.144584533	0.249027068	0.220948199	0.35168424	0.364923264	0.427472848	0.343397985	0.601734916	0.605493924	0.246230838	0.003906872	0.066271595	0.136509955	-0.077929413	0.388724096	0.316191893	0.168858026	0.03753397	0.125645086	-0.159077012	-0.142138162	-0.404120248	-0.148472759	-0.273181704	-0.463909202	-0.036115346	-0.233004996	-0.247193051	-0.456912028
Itsn2	AK050865	grey	-0.03627583	-0.18544605	-0.128725997	-0.419007836	-0.39015343	-0.558502847	-0.725252297	-0.491867295	-0.437117818	-0.352117465	-0.036416202	0.010108696	-0.167846757	0.21676092	-0.079293904	-0.036844277	0.206309224	-0.347137019	-0.534450386	-0.494493107	-0.397360644	-0.243255943	-0.208568281	-0.281464221	-0.342558012	-0.094005871	-0.00300307	-0.404306956	-0.547081806	-0.591405437	-0.574086774	-0.638921614	-0.369744767	-0.388807374	0.228271077	-0.331793806	-0.36217431	-0.571038085	-0.43846884	-0.376246773	-0.153803928	-0.447889947	-0.258222429	0.12113375	-0.022484893	-0.484373048	-0.369954441
AK033818	AK033818	thistle2	0.415152147	0.219200385	0.340441569	0.486180973	0.650150242	0.454003303	0.380363125	0.178694536	0.206477147	0.274290621	0.679636258	0.50760378	0.70618258	0.425794578	0.595193877	0.625858161	0.526778419	0.541800257	0.527386321	0.70149816	0.648209958	0.665951436	0.729050162	0.758048941	0.723025282	0.670317062	0.669350277	0.62336202	0.497148772	0.708454908	0.685055418	0.539736213	0.786401533	0.851694142	-0.076435877	0.351294397	0.497930781	0.185914087	0.213885654	-0.077035952	0.005568976	0.024070031	-0.300193594	-0.175177378	-0.265907024	0.233430002	-0.141440776
Ppp3r1	NM_024459	grey	0.324632413	0.287443109	0.397657799	0.191745808	-0.012909373	-0.150102143	-0.257581056	-0.061614045	0.063519244	-0.339424827	0.035867494	-0.10188676	-0.095331057	-0.121879983	0.002743443	-0.046314163	0.22547224	-0.237017967	-0.437659078	-0.25302144	-0.174282075	-0.273249372	0.013712096	-0.099343019	-0.17873839	-0.067713411	-0.041783488	0.008651394	-0.018357178	-0.044293873	-0.257463607	-0.26946149	-0.099698154	-0.053696081	-0.123865004	-0.225995409	-0.208477184	-0.511063414	-0.461563271	-0.273088986	-0.078293094	-0.161212334	-0.116242801	-0.264596495	-0.263912117	-0.429443658	-0.370181008
BC013476	NM_201640	cyan	-0.296110397	0.02526684	-0.186551687	-0.093689742	-0.099492373	-0.018584462	0.246744737	-0.064211453	0.059000647	-0.167250064	-0.127144546	-0.085505851	-0.102598584	-0.167012144	-0.266784232	-0.241494631	-0.2794497	-0.167723531	-0.049149367	-0.07364858	-0.201475694	-0.040941141	-0.122691486	-0.155472253	-0.06796744	-0.109505404	-0.097572186	-0.238024443	-0.201311368	-0.081095064	-0.084557126	-0.082268104	-0.080213262	-0.00052901	-0.24815069	0.012375762	-0.022467635	-0.048650027	0.044168912	-0.011985662	0.115728733	-0.083990316	0.047371663	0.117945218	0.062907673	-0.174961134	-0.071503703
Eif2a	AK044865	grey	-0.005983187	-0.043324343	-0.029996836	-0.122517351	-0.030606807	-0.057725774	-0.215149359	-0.148763393	-0.116641807	-0.226148501	0.129006072	0.007202453	0.041885135	0.046024029	-0.121626717	-0.06272255	0.076422964	-0.222303209	-0.209513271	-0.118824741	-0.21822523	-0.08278628	0.059466664	-0.043776133	0.038717814	0.153750522	0.170156135	-0.251613049	-0.346803832	-0.111947288	-0.11530816	-0.200645456	0.00989211	0.065816522	0.135148834	0.145135773	0.073906054	-0.254694286	-0.097419345	-0.1122437	0.263086277	-0.150475523	-0.020795772	0.162933436	0.080787293	-0.420560202	-0.246081621
Ncam1	AK011905	lightsteelblue	-0.09105704	-0.069006571	-0.128577226	0.041659692	0.258607719	0.255252504	0.163719344	0.046239365	0.052894175	0.144218545	0.067392851	0.31794241	0.365647721	0.29289327	0.313018258	0.105645874	0.023652286	0.250276225	0.258320565	0.228428611	0.390298925	0.444317546	0.354282499	0.289850971	0.365842762	0.215558938	0.280616738	0.018831865	0.0264359	0.137563277	0.254384568	0.246695526	0.090751881	0.156039639	0.069991491	0.253840523	0.303178074	0.232216411	0.291793415	0.091629247	0.086197594	0.029751989	-0.062882195	0.603160954	0.430333413	0.705828519	0.510932941
Tmem17	AK089018	plum1	0.315192106	-0.078746846	0.073161824	-0.01490249	0.17023488	-0.135019214	-0.216245621	-0.432911898	-0.373572376	0.308530922	0.748195794	0.726400296	0.681292372	0.597321254	0.739098104	0.758185565	0.840248425	0.491330095	0.426559705	0.45057698	0.611642959	0.481978646	0.495693266	0.621775381	0.461661782	0.671791276	0.595687708	0.599795334	0.430536341	0.30898776	0.352994673	0.109805764	0.520326644	0.423214081	0.113954735	0.012947612	0.116321845	0.016364678	-0.180374228	-0.474135292	-0.395079733	-0.215093784	-0.509648704	-0.007670363	-0.155673185	0.181278883	-0.182726638
Cbwd1	NM_146097	grey	0.242887179	0.075095046	0.168168588	-0.228358155	-0.336996408	-0.721220063	-0.665998744	-0.555518934	-0.35717325	-0.201352029	-0.034013066	0.129694386	-0.164774956	0.299159391	0.102064202	0.17376855	0.328051077	-0.152382722	-0.325880221	-0.393276494	-0.292541875	-0.142640355	-0.180860494	-0.211135089	-0.417688295	-0.067374883	-0.017826482	-0.13970886	-0.416587972	-0.653626439	-0.596696222	-0.773301121	-0.441182939	-0.5134717	0.005072438	-0.678695892	-0.64291464	-0.620889238	-0.68845203	-0.645888421	-0.669724808	-0.718759764	-0.574398107	-0.228265253	-0.260813202	-0.389322816	-0.45116797
Sema3a	AK053115	grey	0.391769828	-0.014191822	0.215471374	0.084624444	0.323480602	0.003755451	-0.347956824	-0.175438894	-0.160617506	0.178493566	0.323800527	0.473996749	0.441898485	0.703743597	0.617919123	0.477648732	0.489758145	0.299317487	0.079695143	0.174479803	0.406337253	0.554805821	0.51877408	0.411826274	0.364737791	0.442516412	0.584857554	0.129556769	-0.121333043	-0.048092787	0.113354983	-0.073985663	0.130125085	0.125876769	-0.018387822	0.034583863	0.160106462	-0.169650923	-0.049052171	-0.269029792	-0.213790988	-0.374656129	-0.475111283	0.127871021	-0.047824828	0.180494438	-0.090146999
2010111I01Rik	XM_900197	white	0.576896399	0.448625829	0.499878602	0.306326395	0.227500237	-0.249604484	-0.244579085	-0.31876174	0.00310075	-0.258579523	0.22390959	0.354517139	0.29944926	0.523022751	0.484686041	0.503909953	0.568390461	0.308966477	0.072971718	0.171187571	0.239078601	0.367207028	0.407946058	0.357416391	0.139823494	0.32076095	0.393546332	0.394387436	0.094798722	0.065850391	-0.063701444	-0.254757931	-0.010757263	0.171805892	-0.307147116	-0.479482125	-0.270677095	-0.489430495	-0.475878892	-0.65247406	-0.623288574	-0.602135777	-0.786509887	-0.234820206	-0.409671515	-0.079848168	-0.397217144
D030074E01Rik	AK041615	grey	0.268035641	0.317893818	0.365025747	0.257941818	0.089563212	-0.185963448	-0.073707599	-0.028014183	0.093252213	-0.384199049	-0.045776084	0.045675552	0.042675346	0.160836674	0.336553243	0.168546208	0.347206997	-0.079095996	-0.337787772	-0.158308262	0.087485227	0.090118564	0.184018404	0.109535275	-0.0806218	-0.047300508	0.067575176	0.201380098	0.144779608	-0.051079631	-0.196829548	-0.177919395	-0.137966271	0.014634678	-0.143656709	-0.260032937	-0.266045627	-0.449635476	-0.474363034	-0.323127498	-0.416660923	-0.199484611	-0.277945006	0.06281443	0.083792668	0.127144227	0.079752708
2310047D13Rik	AK158967	grey	-0.090215423	-0.478353322	-0.32109447	-0.205458618	0.222274847	0.404049043	-0.05795283	0.052334156	-0.192276296	0.594854167	0.421574519	0.475271514	0.492057293	0.3034275	0.322533529	0.238819436	0.137336585	0.357240741	0.449164525	0.36868399	0.48247724	0.307818714	0.319384363	0.327781994	0.51438485	0.460282861	0.420144377	-0.022999828	0.018250229	0.180607708	0.489186263	0.39770671	0.372914711	0.181240862	0.27768684	0.66684513	0.649018119	0.608561485	0.622127361	0.378189677	0.536823585	0.310659209	0.256306327	0.428639766	0.330998678	0.323616783	0.259972505
Tmed3	AK078837	floralwhite	-0.077234251	-0.203959841	-0.147815761	-0.245174304	-0.303124954	-0.216253724	-0.243077853	-0.394122592	-0.317936913	0.539039755	0.177256608	0.118435805	0.0286758	-0.049172633	0.076791954	0.155626319	0.194308779	0.284665027	0.260493988	0.11715403	0.170796883	-0.202847087	-0.181228326	0.048483995	-0.066417613	0.147135038	-0.0928942	0.261243574	0.266157411	-0.0315344	-0.00192085	-0.123033376	0.067286039	-0.253437732	0.058102874	-0.126262839	-0.210480211	0.177736324	-0.224854031	-0.325609125	-0.270763942	-0.059168989	-0.067343811	0.23402444	0.225219832	0.105588714	0.152598737
D230040A04Rik	AK084411	grey	0.081784951	0.110301248	0.163500364	0.353937566	0.540237045	0.547533946	0.29246161	0.54318343	0.39446856	0.146374791	0.163142033	0.216644699	0.341843677	0.163659973	0.264631164	0.029354682	-0.011125835	0.049911612	-0.007634865	0.135915642	0.295912793	0.369590276	0.472771945	0.250017293	0.392048772	0.164327226	0.319251054	-0.122547339	-0.083462794	0.16584805	0.322609252	0.386140642	0.241013766	0.243270972	0.155955551	0.527263405	0.556346557	0.197296261	0.445741793	0.461586271	0.463244081	0.263929803	0.231661859	0.31209866	0.308662032	0.547371672	0.45290306
Ttc1	NM_133795	darkorange	0.515380604	0.778340014	0.773147289	0.632297919	0.361512277	0.043052286	0.021747945	0.299532482	0.589817343	-0.284781466	-0.166464026	-0.152002586	-0.155536266	0.060359379	0.023189155	-0.04380121	-0.002015694	-0.082452903	-0.427128957	-0.219463959	-0.188811747	0.031469237	0.198871634	-0.051886442	-0.170650341	-0.165912516	0.04145982	-0.128850455	-0.362724713	-0.206326372	-0.326728234	-0.33927697	-0.250683733	-0.167267811	-0.276129981	-0.402046483	-0.277550058	-0.608017838	-0.350229952	-0.206239717	-0.267969758	-0.494544526	-0.370046025	-0.273762562	-0.211302096	-0.13568512	-0.121413823
Il10rb	AK018347	grey	-0.077381975	-0.034916334	-0.123709702	-0.298817352	-0.548470239	-0.607374364	-0.365621514	-0.575515047	-0.401709363	-0.275442682	-0.046376526	-0.150724073	-0.2611191	-0.173561257	-0.183853843	0.015752818	0.193214928	-0.088604128	-0.133547178	-0.184855009	-0.244832861	-0.393050986	-0.422912973	-0.211994431	-0.411643866	-0.184182523	-0.335740155	0.264413858	0.27651351	-0.076618826	-0.349514666	-0.359969217	-0.169992495	-0.173466123	-0.053265361	-0.596173809	-0.5986584	-0.336849686	-0.573835434	-0.537293067	-0.509151387	-0.200682924	-0.265188577	-0.288405605	-0.348762649	-0.467882761	-0.443550801
Ehmt1	AK054555	grey	0.393951481	0.016013013	0.235062342	0.193353414	0.232701003	-0.057834221	-0.117402056	-0.123650483	-0.133691319	0.073758469	0.24121813	0.302163203	0.345082926	0.5507964	0.640146651	0.655303739	0.57199576	0.443967322	0.274560077	0.374990999	0.490656366	0.493874807	0.371244982	0.52296313	0.293507806	0.353020782	0.396618861	0.660462503	0.465492649	0.246807087	0.234773257	0.165649699	0.198787468	0.303722895	-0.093815615	-0.085999962	-0.006464737	0.00336866	-0.161337052	-0.28960392	-0.509434246	-0.118307747	-0.444014904	-0.194326679	-0.17387206	0.213480256	-0.089055699
Gabbr2	XM_143750	grey	-0.225855847	-0.138492313	-0.242293815	-0.164275884	-0.045628687	0.082741872	0.123119325	-0.036188243	-0.040405388	0.104629277	-0.077692667	0.074367913	0.043046713	-0.033595352	-0.020428868	-0.164356092	-0.225348062	0.027623684	0.174388936	0.033661516	0.121586641	0.071798359	0.007875132	-0.009803602	0.064893932	-0.044014172	-0.050269444	-0.167783318	-0.011597534	-0.030739533	0.083793288	0.089613744	-0.029096879	-0.043837223	0.009719567	0.194177103	0.094395365	0.284158127	0.209485589	0.130117031	0.079218053	0.082974343	0.165640525	0.583877921	0.589559664	0.461513941	0.490663838
Chchd7	AK145105	orangered3	0.568269065	0.36664984	0.468244486	0.391206832	0.424904928	0.036953326	-0.033078429	-0.171646387	0.039619741	0.054115291	0.582279602	0.414682917	0.527234167	0.52837804	0.517270967	0.623412611	0.668034486	0.386799557	0.176509038	0.413466508	0.348853949	0.50287258	0.605760338	0.604827575	0.451304379	0.619402842	0.643860175	0.495399002	0.201992855	0.375833132	0.258092903	0.056089503	0.488001213	0.522657619	-0.12373252	-0.082863832	0.103183962	-0.311700845	-0.278993188	-0.49762493	-0.337898947	-0.367662465	-0.621894205	-0.197207751	-0.366616319	-0.093334382	-0.368824479
Eef2k	NM_007908	grey	-0.201728674	-0.356031005	-0.312555492	-0.352824344	-0.374508474	-0.152103894	-0.193561094	-0.184134918	-0.35011078	-0.054885516	0.141099022	-0.192517106	-0.165749768	-0.359728047	-0.283723038	-0.130742457	0.010579275	-0.194387782	-0.085771519	-0.080921127	-0.170934418	-0.456060278	-0.350823987	-0.20408371	-0.169235736	-0.121466069	-0.265593379	0.07282426	0.328004226	0.166711234	0.021835858	0.076009126	0.197959625	0.121734075	0.223974182	0.088847678	-0.005852728	0.113770134	0.000199036	0.098795902	0.241050535	0.380710374	0.348065628	-0.291394584	-0.229669632	-0.459525558	-0.344048473
Pcsk5	XM_129214	lightsteelblue1	0.435031347	-0.000236366	0.210954829	0.253222486	0.557252789	0.336944484	-0.017807248	-0.031143354	-0.048521481	0.387319651	0.513876049	0.639098852	0.722054829	0.728973042	0.854007556	0.712306978	0.594729279	0.695920071	0.601634666	0.63646278	0.862734705	0.783890853	0.758794565	0.780161035	0.726988501	0.710794668	0.763118188	0.547341544	0.3419657	0.437125756	0.580397186	0.389203065	0.433964464	0.48866773	-0.084004511	0.315600105	0.459529572	0.279596254	0.241313174	-0.111366112	-0.128244307	-0.094399204	-0.398609924	0.190049959	0.070130313	0.49806865	0.165781972
Aven	AK034962	darkgreen	-0.175141449	-0.32564837	-0.20693948	-0.126826461	0.018953142	0.309494455	-0.066225608	0.437191475	0.063979672	0.167642053	-0.042522403	-0.168664641	-0.123362615	-0.22860688	-0.281772585	-0.249776523	-0.274867891	-0.216613488	-0.173440522	-0.143497651	-0.208588872	-0.250988261	-0.164706394	-0.235096382	-0.025600561	-0.126861938	-0.123910454	-0.363235167	-0.262962669	-0.10322673	0.069666793	0.214008347	0.038165183	-0.12357396	0.317232563	0.500514568	0.401310237	0.346486955	0.51409797	0.706648396	0.753004029	0.532779345	0.640861761	-0.032068331	0.078998586	-0.142230443	0.040525101
Gp2	NM_025989	grey	-0.188321278	-0.128022832	-0.177678981	-0.31107946	-0.417432073	-0.354877026	-0.100756104	-0.175015321	-0.247943214	-0.056639076	0.124069333	-0.0774439	-0.214744447	-0.398467275	-0.356020939	-0.198557867	-0.017812619	-0.416463339	-0.231770972	-0.305193092	-0.415406475	-0.502105392	-0.414393911	-0.370277144	-0.367757576	-0.20710299	-0.352008248	-0.162614605	-0.006057141	-0.188948614	-0.214780756	-0.214587634	0.070740255	-0.125233957	0.128975083	-0.095668586	-0.242397191	-0.10811241	-0.225230721	-0.041028151	0.043338223	0.131045234	0.259657093	-0.286681189	-0.115915603	-0.421947603	-0.265171755
Wnk1	AK172935	grey	-0.027779037	-0.275651892	-0.135976079	-0.007135219	0.345076463	0.520276252	0.088447856	0.39738115	0.093810865	0.123566935	0.173196564	0.13590284	0.261689895	0.118966444	0.016401689	-0.052126854	-0.113972373	-0.048124151	0.063383234	0.128815934	0.112697124	0.215208698	0.28748885	0.126476161	0.401406125	0.241418093	0.330630969	-0.324692401	-0.274358574	0.119675654	0.350941397	0.380400609	0.2489065	0.258729318	0.182337516	0.74872189	0.713479397	0.372735463	0.652915116	0.613192981	0.816493822	0.386264895	0.425921865	0.267357628	0.246527732	0.0308257	0.117627616
Masp1	NM_008555	grey	0.308555734	-0.053566334	0.101376522	-0.141568892	-0.114430172	-0.369796518	-0.395879251	-0.521667257	-0.445200226	0.074317802	0.518096705	0.346551466	0.28422603	0.269706259	0.286175717	0.432869529	0.643392739	0.095902612	0.054225043	0.109161901	0.110126797	0.028419466	0.139366514	0.23465077	0.100581982	0.425043606	0.303584896	0.343929083	0.197089754	0.080197038	0.01928793	-0.195549067	0.263508255	0.149392922	0.004375154	-0.176523599	-0.139574508	-0.268126629	-0.453922464	-0.544967564	-0.346790588	-0.259207598	-0.383428174	-0.252653687	-0.338606795	-0.439021106	-0.535220282
Palmd	AK043695	turquoise	0.438618953	0.003309683	0.20405161	0.367006891	0.7305383	0.634592717	0.235762193	0.19105156	0.092866764	0.478048697	0.728724928	0.645886806	0.867955375	0.576697038	0.701210983	0.667881609	0.524725288	0.682231559	0.705538758	0.839556225	0.82317602	0.768724792	0.858506902	0.866171479	0.938321115	0.859114352	0.840427456	0.567935519	0.437143919	0.754905192	0.862052275	0.6945811	0.794051481	0.823257995	-0.108144874	0.663517915	0.790103844	0.479352085	0.512607314	0.141490726	0.290312379	0.21474432	-0.137015926	0.118554842	-0.035309117	0.342111847	0.04248386
Fvt1	XM_900177	grey	0.072056074	-0.341509832	-0.218900922	-0.173043863	0.143886202	0.196637325	-0.052635029	0.02140933	-0.233709965	0.067010495	0.392382978	0.264724748	0.33930556	0.132636074	0.027866205	0.167055929	0.098520882	0.052262293	0.337921391	0.304368805	0.11087265	0.160260113	0.178399729	0.18359615	0.354686045	0.297031837	0.277901335	0.041975005	0.124940095	0.330653848	0.42512175	0.378290172	0.428246797	0.483528095	0.204355917	0.482660036	0.486634974	0.387803506	0.469795252	0.343941327	0.484801928	0.378061791	0.228778628	-0.14949877	-0.168766519	-0.129275008	-0.252831499
2700049A03Rik	BC043104	red	0.277239247	0.162793488	0.217748458	0.411926156	0.497241587	0.419461513	0.377568743	0.060782124	0.145329813	0.477904711	0.576102895	0.394127954	0.619767682	0.319944242	0.554945604	0.611071642	0.479705294	0.686770452	0.649876717	0.76901184	0.686869655	0.550372017	0.593699641	0.764176538	0.673357376	0.662204655	0.550240985	0.766029488	0.627570586	0.750086125	0.664099438	0.545856645	0.704649324	0.680746265	-0.03696078	0.257848248	0.381205525	0.297003056	0.14075895	-0.160180838	-0.126758502	0.068087899	-0.283284315	-0.074265084	-0.153983549	0.336370939	0.026745149
Neto1	AK043710	paleturquoise	0.168938567	0.265784458	0.175524802	0.223625294	0.314531183	0.272781916	0.275192684	0.127716673	0.237270155	0.080792574	0.263082968	0.150529791	0.253805	0.08330511	-0.039425846	0.059040181	0.038698434	0.076638044	0.116016544	0.19568026	0.04006236	0.174843089	0.33273247	0.196225403	0.298156736	0.356290883	0.331188098	-0.104781702	-0.166701775	0.194815824	0.220511011	0.12298197	0.277364969	0.245578041	-0.114607251	0.238984711	0.305176845	-0.007973591	0.135944127	0.012840004	0.27489487	-0.050316936	-0.039991747	0.140250742	0.08002869	-0.095577355	-0.035222041
4432406C05Rik	NM_025708	grey	-0.238044554	-0.333984133	-0.268768503	-0.296159086	-0.400839701	-0.08106102	-0.150322682	-0.043101534	-0.229553743	-0.141958129	-0.081748788	-0.382392988	-0.322909524	-0.499530015	-0.342469849	-0.27917846	-0.10573584	-0.28228557	-0.247283452	-0.209939852	-0.2083979	-0.585342943	-0.421979558	-0.303559055	-0.263492724	-0.240196119	-0.379399788	-0.007685033	0.291849909	0.092028811	-0.065226643	0.061575173	0.000939113	-0.065163909	0.176820133	0.128236509	-0.015233388	0.103493428	-0.040069625	0.197806525	0.312989638	0.475393432	0.500235119	-0.178546413	-0.079886421	-0.486819227	-0.225037192
Robo2	AK048081	lightgreen	0.539634373	0.440577589	0.57947803	0.69396937	0.749774246	0.586771917	0.220812722	0.511810108	0.502906465	0.143032981	0.185918435	0.13317003	0.369975585	0.354762528	0.544575482	0.362008713	0.243789937	0.432681123	0.171462454	0.409411398	0.547583337	0.551434953	0.687125267	0.547943371	0.524163072	0.349120514	0.509233155	0.373125497	0.191341236	0.450828933	0.423230805	0.417181312	0.308333024	0.423404315	-0.225129884	0.279377854	0.43573487	0.060682554	0.256223226	0.194219647	0.08906212	0.067630376	-0.154601932	-0.164778265	-0.105160646	0.349268841	0.125568665
Ppp1r9a	AK013208	orange	0.335831472	-0.214909688	0.027165237	0.233724338	0.615638292	0.592399531	0.20919386	0.159375252	-0.037534588	0.531339181	0.670190028	0.620859254	0.82475528	0.542685281	0.648782209	0.704687441	0.469337241	0.743025455	0.884294025	0.920949037	0.809898594	0.753787096	0.702282063	0.836555356	0.904019408	0.795361027	0.72933881	0.68811543	0.579680461	0.797707316	0.920562952	0.798115051	0.788576787	0.837769215	-0.006865595	0.646698656	0.774039539	0.673834572	0.620856609	0.227989347	0.26975444	0.345076899	-0.081529256	-0.088282935	-0.202566218	0.350445262	-0.048959832
Lmo7	XM_895728	turquoise	0.462019932	-0.056285321	0.218046112	0.328339386	0.721214442	0.543932637	0.11147557	0.183837806	0.052957027	0.410795629	0.64319205	0.623861698	0.799639253	0.705460471	0.721500652	0.70215451	0.521075215	0.611878018	0.596878399	0.737381472	0.733421077	0.836886761	0.827636912	0.817450772	0.869985562	0.808556692	0.875034809	0.466867288	0.236679383	0.542976448	0.736557831	0.559390875	0.660878277	0.720601108	-0.038469628	0.61146929	0.727251071	0.377137156	0.472596492	0.125841249	0.218405628	0.073000176	-0.226068687	0.045094353	-0.0626507	0.280582374	-0.04083263
Herc4	AK087864	grey	-0.01694302	-0.332719667	-0.203092891	-0.512285645	-0.543294803	-0.61989807	-0.648586435	-0.429670264	-0.558377065	-0.350919483	-0.051859822	-0.155699116	-0.311271623	-0.06162801	-0.263042448	-0.088387744	0.139185168	-0.487421167	-0.469916427	-0.488680963	-0.524998146	-0.455339044	-0.448685551	-0.407876687	-0.461349321	-0.219734295	-0.22965462	-0.257517774	-0.231944553	-0.432472841	-0.469150352	-0.464290879	-0.254052308	-0.301150335	0.273777836	-0.277811406	-0.369617465	-0.361233461	-0.40090735	-0.185101474	-0.10879683	-0.055372949	0.029611783	-0.274460087	-0.199879993	-0.637117304	-0.457867794
AI449175	NM_172754	grey	-0.009374924	-0.262485215	-0.064469959	0.124450014	0.266269097	0.53833027	0.219744031	0.525628576	0.161020489	0.071545028	0.022723925	-0.119651267	0.087096268	-0.15841643	-0.056028747	-0.069632077	-0.159537617	-0.025318213	0.072399128	0.179342117	0.105927874	0.042639489	0.103978767	0.079874876	0.274059552	0.051421971	0.05980482	0.042433769	0.18092337	0.356971469	0.398771761	0.560274983	0.263529741	0.30164913	0.064409227	0.620402618	0.602174603	0.426169381	0.551504417	0.660199588	0.716133785	0.666609608	0.546727938	-0.121781082	-0.128628019	-0.091610446	-0.055872305
1110038D17Rik	AK040832	blue	-0.33483941	-0.157309678	-0.280444619	-0.445915219	-0.668325544	-0.503970588	-0.268794159	-0.304774162	-0.293762041	-0.474791424	-0.290164908	-0.388810658	-0.523143018	-0.577729177	-0.567221508	-0.509141218	-0.20678231	-0.639688033	-0.562981945	-0.606068896	-0.618496323	-0.787454031	-0.649853545	-0.644090435	-0.630470109	-0.492508428	-0.597898129	-0.350177624	-0.099921889	-0.340287546	-0.524256078	-0.415547504	-0.416692307	-0.439454617	0.129718408	-0.300860496	-0.439847961	-0.318862884	-0.408259962	-0.09297456	0.047371172	0.114413081	0.313962652	-0.10898497	-0.052120184	-0.62700905	-0.254326983
Nkiras1	NM_023526	grey	0.274078318	-0.188885977	0.07615793	-0.002649137	0.279843606	0.218936256	-0.340668118	-0.017751597	-0.118239377	0.183916315	0.299256976	0.297440344	0.360587491	0.486701589	0.348068529	0.320466721	0.318850317	0.227033967	0.03286616	0.162748277	0.271960544	0.311780357	0.408983153	0.329629439	0.385514767	0.458234587	0.541154747	-0.059471657	-0.237921042	-0.006809479	0.166636617	0.070284736	0.159726784	0.102282007	0.082984341	0.396345553	0.420793316	0.055799329	0.196363737	0.056077502	0.314651553	-0.054360833	-0.084630055	0.351982754	0.225429817	-0.050656135	-0.079465227
2700097O09Rik	AK079348	lightcyan1	0.40187823	0.162430656	0.324286518	0.375864368	0.370114432	0.227486908	0.145733229	-0.072495968	0.042574677	0.404205741	0.461520955	0.329923829	0.505205138	0.348687313	0.587702458	0.637197066	0.569112744	0.642307189	0.51910522	0.640399572	0.615511241	0.447340047	0.51388022	0.688308222	0.524473815	0.636711464	0.49957897	0.793027384	0.591382133	0.56688439	0.481392741	0.334492428	0.49493726	0.446173448	-0.198792868	0.100092709	0.197037176	0.137798999	-0.131286273	-0.351255082	-0.305023042	-0.050653197	-0.378987438	-0.101557012	-0.170267297	0.161565093	-0.100124437
Kndc1	NM_177261	magenta	0.316391362	-0.152476171	0.065503155	0.170396732	0.512838239	0.371081293	0.127314722	0.030795968	-0.117308211	0.603609871	0.875698439	0.689571461	0.817722122	0.554891064	0.583939857	0.716499709	0.598885932	0.562475556	0.640229377	0.720551982	0.617203372	0.673021394	0.645376951	0.759304894	0.763749053	0.787913209	0.729885617	0.524307375	0.383408562	0.582425884	0.727705942	0.554587858	0.920411347	0.767792536	0.155398471	0.517109308	0.604640799	0.406555988	0.366859294	0.015135652	0.122136093	0.128487366	-0.193450028	0.014381251	-0.085748937	0.310536622	-0.049911673
Arcn1	NM_145985	grey	0.282425649	-0.107638408	0.159010654	0.140068745	0.262323645	0.177733524	-0.116099818	0.091900786	-0.000284687	0.122841836	-0.023397051	0.07480615	0.137221985	0.413765107	0.348539212	0.305570899	0.157926329	0.298780715	0.13424366	0.214679883	0.296163617	0.366381112	0.28240831	0.278844078	0.263384978	0.250204716	0.342767147	0.175454564	-0.012943475	0.041256203	0.162157051	0.106758174	-0.017073148	0.046872302	-0.225728974	0.095323799	0.2169864	0.051920848	0.110733411	0.008357784	-0.034970824	-0.102530359	-0.20763536	-0.113467042	-0.291448979	-0.107755643	-0.267216463
Jam3	AK017692	yellow	0.32454107	-0.210051757	0.038925337	0.074276441	0.359029499	0.292330672	-0.105876921	-0.129483831	-0.247090706	0.432656863	0.759895413	0.564504686	0.728884424	0.449838948	0.588910381	0.618136573	0.651835752	0.505117544	0.467963918	0.59767087	0.658049407	0.460844057	0.578272162	0.686695892	0.687214937	0.731320529	0.651071601	0.551934171	0.50618147	0.615757129	0.624922415	0.485005368	0.730880415	0.639749078	0.09239757	0.4858493	0.550612988	0.307876954	0.216542488	-0.05774842	0.178455951	0.224097809	-0.115882335	0.164679649	0.000577833	0.156622665	-0.084832854
Acbd5	AK051442	grey60	0.498714242	0.04660587	0.2937508	-0.078671678	-0.07391375	-0.456826691	-0.759463458	-0.523719014	-0.385260531	-0.176984174	0.277395636	0.257180043	0.156628672	0.524227606	0.373887244	0.461059299	0.67102786	0.075370422	-0.217960273	-0.089365833	0.011708054	0.067563062	0.178116218	0.178427175	-0.027153701	0.320150856	0.362959007	0.163724438	-0.149833884	-0.238846181	-0.281828683	-0.477774485	-0.092985166	-0.090611919	0.013497492	-0.346664717	-0.292654037	-0.553126762	-0.580120607	-0.63015465	-0.444479572	-0.536788533	-0.588687497	-0.146312065	-0.234438281	-0.463015665	-0.51593607
Golgb1	AK015226	purple	0.661336496	0.752864379	0.789210347	0.768162891	0.646066086	0.259336953	0.204634456	0.2498878	0.543101275	0.051110823	0.117160403	0.185515955	0.275407057	0.38350347	0.419702873	0.344014623	0.232690352	0.376673807	0.118658488	0.306566607	0.291566134	0.526736979	0.573544343	0.43712093	0.299132165	0.248132976	0.404154224	0.329225933	-0.008704438	0.213990116	0.124570993	0.024086771	0.117022428	0.239348087	-0.563289751	-0.2175692	-0.015925915	-0.301701489	-0.149501244	-0.279729644	-0.391770552	-0.45513324	-0.575766091	-0.207394694	-0.24197684	0.192999546	-0.040280677
6330569M22Rik	AK035833	maroon	0.329915826	0.104049973	0.249082442	0.284701727	0.233313932	0.152027073	0.126347884	0.110827566	0.034481072	-0.006976391	0.248967038	0.182894526	0.29971627	0.064966779	0.455100978	0.333522385	0.408850674	0.231275393	0.188385134	0.296001861	0.482264756	0.194589307	0.318509007	0.371556495	0.267163845	0.208146446	0.159094811	0.6192499	0.744174403	0.524567442	0.374277045	0.413900308	0.310640649	0.383912686	-0.087875659	0.104994809	0.179192244	0.139041678	-0.052917688	0.001787635	-0.138793042	0.349696005	0.002880124	-0.226072393	-0.170874908	0.261971144	0.052200549
Nrg1	AK141037	grey	0.052956699	0.006262779	0.118017549	-0.072040819	-0.195749159	-0.111518255	-0.244986614	0.052241562	0.011384347	0.278766833	-0.075282968	-0.207497012	-0.302234747	-0.291865371	-0.240190128	-0.264569797	-0.124699519	-0.269728016	-0.395753928	-0.382722001	-0.282168796	-0.459256559	-0.265168498	-0.349359826	-0.338644305	-0.201729797	-0.2614498	-0.334734982	-0.244399231	-0.378627378	-0.292919783	-0.288286887	-0.161937519	-0.519166081	0.106546379	-0.046512219	-0.145650399	-0.11166127	-0.19231202	0.057908006	0.094161257	0.043126832	0.273602098	0.02655842	0.206801121	-0.145249784	0.10160729
Neil3	AK031027	brown	-0.277570669	0.028614283	-0.112389708	-0.367452778	-0.683656906	-0.714834853	-0.349963205	-0.365346819	-0.22093178	-0.524018676	-0.42971556	-0.391270606	-0.644622236	-0.440692488	-0.481124165	-0.465092148	-0.212947817	-0.636630894	-0.667552419	-0.739029429	-0.703224589	-0.729542961	-0.704509439	-0.71057036	-0.82193986	-0.671535122	-0.665220792	-0.413298611	-0.308993351	-0.646082423	-0.788987808	-0.734171272	-0.612853514	-0.595321227	0.01057797	-0.632312287	-0.795336417	-0.569167682	-0.634304162	-0.333128625	-0.362130695	-0.302067998	0.012720432	-0.15346407	-0.017800375	-0.485484551	-0.191314989
Ophn1	AK077982	lightcyan1	0.255141427	-0.003033965	0.162421835	0.255592253	0.326598437	0.183673098	0.127574099	-0.015358104	-0.025371047	0.200058011	0.409292112	0.440411125	0.519562364	0.377598597	0.71453586	0.609626409	0.570015136	0.544921515	0.427378303	0.516407427	0.722632993	0.494499582	0.478524757	0.609781201	0.465660515	0.443741684	0.413111957	0.753940695	0.683263772	0.495796881	0.470361719	0.400389291	0.412199614	0.462950314	-0.053976868	0.118388078	0.228771237	0.193318534	0.009327408	-0.158631804	-0.271030602	0.073934922	-0.277228884	-0.152384828	-0.242943916	0.341309119	-0.061557985
Ica1l	NM_027407	thistle1	-0.073739936	-0.008924947	-0.051887086	0.058886024	0.241688869	0.292082983	0.282983033	0.204492501	0.111997527	0.142003245	0.147223473	0.262916814	0.280917312	0.031306191	0.254560067	-0.056122091	-0.019102512	-0.033225616	0.062091489	0.058552183	0.338008027	0.225185775	0.294390635	0.153215927	0.262778191	0.068893084	0.148942973	-0.114593926	0.108927322	0.137727645	0.269016852	0.280180595	0.189821341	0.179088443	0.07962314	0.445007629	0.351405491	0.270561404	0.293697514	0.291597613	0.245065182	0.283947394	0.288039421	0.615238029	0.69879284	0.697168007	0.787630547
1110008E08Rik	AK003565	grey	0.173222146	-0.173162327	-0.001139832	-0.234908146	-0.382279893	-0.426060054	-0.427653213	-0.351444564	-0.397629349	-0.16265202	0.018186018	-0.193514668	-0.219966383	-0.12152755	-0.103127552	0.072796732	0.229031406	-0.132202381	-0.176705243	-0.149332366	-0.201149607	-0.374422699	-0.320416759	-0.152403626	-0.285636311	-0.092156298	-0.1969406	0.210968534	0.291326869	-0.001575662	-0.184962104	-0.184009734	-0.051019942	-0.075619593	0.103678785	-0.290427655	-0.323135718	-0.16705565	-0.400442784	-0.254017879	-0.275164139	0.064205703	-0.035617883	-0.444342595	-0.320577646	-0.498329938	-0.436920762
BC013529	AK047600	grey	0.151782569	-0.275858123	-0.111725659	-0.264441932	0.087364468	-0.049535561	-0.510871961	-0.321737065	-0.359524056	0.142348075	0.423563534	0.578126765	0.442425534	0.525526466	0.318168312	0.298907192	0.370335457	0.156970014	0.163793533	0.101512786	0.189118125	0.257866928	0.28714095	0.19849873	0.284065032	0.414621009	0.459015703	-0.163446069	-0.32250061	-0.151076317	0.073294973	-0.133186078	0.106733574	0.054444173	0.171452166	0.199466578	0.233560594	0.015656218	0.151336808	-0.118768133	0.188524117	-0.250524612	-0.223767924	0.307893013	0.089431781	-0.061017153	-0.142208537
Dtnbp1	AK030248	royalblue	-0.17747307	0.167716256	-0.008757742	-0.24171397	-0.516061515	-0.743123277	-0.274368383	-0.385735078	-0.161496962	-0.73052357	-0.448604976	-0.248386946	-0.504929005	-0.174743156	-0.260382438	-0.314216821	-0.108880775	-0.5754648	-0.636664591	-0.686517955	-0.552208698	-0.380760129	-0.470713147	-0.550152661	-0.699230464	-0.586795957	-0.462201508	-0.33436918	-0.344041637	-0.649820735	-0.768500493	-0.742456816	-0.672097731	-0.500027345	-0.06581066	-0.725609485	-0.79026616	-0.719235846	-0.685069151	-0.45811166	-0.562563651	-0.508352555	-0.273626646	-0.127747495	-0.095439551	-0.338365089	-0.238433189
9930017N22Rik	AK032000	grey	0.523890298	0.421806496	0.463254171	0.336902581	0.269632574	-0.094512301	-0.129872594	-0.112578982	0.099615871	-0.26719559	0.292170714	0.187929546	0.25025926	0.372235808	0.176608656	0.397433815	0.428644428	0.126143583	-0.037121038	0.179247258	-0.049073207	0.246800111	0.34517341	0.305715112	0.160423627	0.332651043	0.384291806	0.261086714	-0.052591191	0.140369671	-0.015658789	-0.111160333	0.159084787	0.294992705	-0.235871	-0.213464572	-0.080295224	-0.422472869	-0.306552002	-0.394528828	-0.25121782	-0.360694743	-0.514247275	-0.281716076	-0.377405665	-0.386068051	-0.507366631
Wdr72	AK052055	grey	0.374592557	-0.143771652	0.12327026	0.142212681	0.396093303	0.187984351	-0.058322489	-0.090807314	-0.209320074	0.599131598	0.75298154	0.727653579	0.755674648	0.544793273	0.729006677	0.734953446	0.671734916	0.578783085	0.616916857	0.634093929	0.682254818	0.593438118	0.555039918	0.69087934	0.614808996	0.646566028	0.577803611	0.663132221	0.527686141	0.473417209	0.595484415	0.421019685	0.703839706	0.564649236	0.04970294	0.290572697	0.363777795	0.340881614	0.172069035	-0.122171528	-0.14884912	0.078167455	-0.267406275	-0.038043894	-0.123135145	0.433312456	0.022297992
Exosc8	AK047257	grey	-0.393699595	0.083353245	-0.146276284	-0.250712115	-0.543896993	-0.410007075	-0.150066676	-0.272008013	-0.038450826	-0.259197446	-0.427214373	-0.487781903	-0.568376216	-0.480574431	-0.533963087	-0.512070083	-0.319225211	-0.441966762	-0.537855113	-0.555097678	-0.578430611	-0.659291667	-0.536738623	-0.553554144	-0.588972817	-0.413479758	-0.502692963	-0.420538102	-0.383427734	-0.490489164	-0.631991424	-0.590797054	-0.531270083	-0.611004992	0.071908472	-0.405235025	-0.544262198	-0.453304724	-0.515396225	-0.306258506	-0.118224981	-0.266511236	0.066177991	0.18763645	0.207801316	-0.399294684	-0.056126421
D230015J17Rik	AK084259	grey	0.288949471	0.350918143	0.381483165	0.208579994	0.085295946	-0.135457759	-0.107692049	-0.038270345	0.113229234	-0.264710205	0.073451774	-0.008837354	0.013171532	0.019350454	0.031785422	0.000125434	0.222357309	-0.276081453	-0.418723679	-0.240582512	-0.163410761	-0.074812638	0.156433104	-0.018337551	-0.075817371	0.06767344	0.121063635	-0.114716986	-0.215887059	-0.135703293	-0.231516302	-0.274802432	-0.078705437	-0.06497164	-0.073075913	-0.116787217	-0.125152552	-0.513241565	-0.42561049	-0.275817442	-0.081087466	-0.233188404	-0.16374035	0.042725501	0.074450971	-0.228428502	-0.134270625
Ibtk	BC060722	darkgrey	0.205499607	0.052743621	0.121029146	-0.086817656	-0.078316945	-0.429229252	-0.429978768	-0.351180954	-0.217023771	-0.053313767	-0.025358787	0.277754548	0.044224526	0.469886029	0.273385616	0.25846199	0.25632503	0.082521397	-0.05329936	-0.135458092	-0.013923108	0.244748753	0.03292677	0.002362187	-0.144997738	-0.002604056	0.105567863	-0.002319879	-0.257205047	-0.416885119	-0.312782515	-0.438638366	-0.263173103	-0.257510004	-0.100851665	-0.514904192	-0.388251576	-0.373273737	-0.330997314	-0.452148085	-0.583175689	-0.586999984	-0.58647679	-0.10821034	-0.268569046	0.051319743	-0.198492823
Clec2g	NM_027562	grey	-0.339203623	0.287673093	-0.00879316	0.070246607	-0.137748944	-0.052825096	0.321973075	0.196159089	0.374257337	-0.196048638	-0.522852456	-0.379485607	-0.444258417	-0.379696661	-0.45333263	-0.573291215	-0.587576955	-0.366130558	-0.414360032	-0.445538685	-0.420102692	-0.288580836	-0.305040635	-0.467995075	-0.416042886	-0.534679966	-0.434284837	-0.552771077	-0.448901312	-0.393315378	-0.420713944	-0.289119825	-0.466497551	-0.462421831	-0.076138088	-0.281822637	-0.297900538	-0.251410734	-0.094408639	0.071742539	-0.031374889	-0.185465404	0.120073515	0.21087107	0.228801778	0.126545205	0.28256095
Rxrip110	AK084590	grey	0.507122182	0.134755026	0.420427354	0.284381254	0.142411123	-0.053295939	-0.208900892	0.000443666	0.006853846	-0.062442454	0.088363252	-0.073309888	0.027595792	0.232177982	0.239371844	0.375253136	0.383915144	0.164761113	-0.118038874	0.117230053	0.090732973	0.092779503	0.155950283	0.230747372	0.04661258	0.166955672	0.186844125	0.429394634	0.283487609	0.16026766	0.013990586	0.023121377	0.082340632	0.114995329	-0.220744015	-0.174869507	-0.060782366	-0.244209315	-0.304120862	-0.238831912	-0.268810394	-0.059900803	-0.276574791	-0.483997638	-0.485433268	-0.376489434	-0.514973376
Dedd2	AK043908	grey	-0.213824835	0.052228307	-0.091397002	-0.072658834	-0.328144348	-0.263802212	0.183040935	-0.063147025	-0.052838885	-0.150181002	-0.211022532	-0.296988733	-0.315445011	-0.440849869	-0.222279569	-0.201761169	-0.117534685	-0.256447979	-0.117355366	-0.188905387	-0.218652861	-0.342172513	-0.361951602	-0.25307278	-0.335630186	-0.30226744	-0.424198199	0.157907252	0.278953596	0.014467315	-0.161008436	-0.064869863	-0.136072466	-0.151569481	0.05043603	-0.299969252	-0.351226087	-0.102951752	-0.32478404	-0.092455435	-0.289598208	0.149604507	0.127914779	-0.362329384	-0.224005308	-0.122820955	-0.043362343
Polr3a	AK020383	grey	-0.298885385	-0.117277065	-0.178018459	-0.071531124	-0.211103192	0.202829226	0.206575433	0.270761592	0.136949489	-0.044551942	-0.228447964	-0.395499938	-0.320420205	-0.662477522	-0.464861225	-0.470176616	-0.38463785	-0.258381976	-0.144412986	-0.169393679	-0.213860087	-0.54944492	-0.354634767	-0.347807401	-0.201990523	-0.281756702	-0.444004081	-0.158178722	0.129317317	0.111221201	0.008990026	0.183239587	-0.081736471	-0.161414829	-0.01294599	0.224077475	0.132491288	0.240604542	0.17619882	0.412344802	0.535232413	0.531096616	0.628788251	-0.035669981	0.011788412	-0.277879302	-0.017579286
Orc5l	AK054452	grey	0.564545091	0.164080292	0.385815199	0.121034369	0.128567711	-0.154324949	-0.458182442	-0.177783825	-0.140940987	0.028097839	0.375021016	0.204330367	0.187595355	0.282942805	0.218379971	0.326938891	0.495851092	0.050052331	-0.103131186	0.023069123	-0.00737557	0.023532924	0.225220763	0.156436563	0.079834833	0.316758062	0.312738924	0.13870957	-0.037558569	0.022516991	-0.029083313	-0.192700089	0.172533604	0.091286875	0.043117597	-0.163749416	-0.041502651	-0.336940744	-0.305268911	-0.300701587	-0.14831509	-0.221155244	-0.316897646	-0.415121016	-0.450415039	-0.381757899	-0.448795564
Dnajb4	AK077587	grey	0.387724085	-0.037673191	0.191399345	0.156601162	0.491053685	0.190294069	-0.175282806	0.047824147	-0.026514791	0.265464498	0.307821648	0.514341393	0.498001538	0.801909075	0.612922894	0.547338202	0.386353592	0.402173203	0.256925717	0.302933381	0.433368195	0.72654391	0.590396092	0.489300364	0.488760858	0.503013666	0.69207139	0.07271503	-0.261457701	-0.035103809	0.246695868	0.086785073	0.174229062	0.195149945	0.041650298	0.178078881	0.346744587	0.030143125	0.237813845	-0.024020874	-0.070261079	-0.313450948	-0.429380917	0.059808207	-0.079220839	0.270655767	-0.03660679
Uncx4.1	NM_013702	grey	-0.26775001	-0.053903464	-0.178265449	-0.048115926	-0.153784248	0.079289011	0.140451556	0.097874872	0.124599312	0.009427086	-0.552952357	-0.504545656	-0.425015576	-0.187541352	-0.292005527	-0.282239034	-0.491800951	0.086923829	0.044071703	-0.030921942	-0.080435081	-0.102917842	-0.286691246	-0.18868824	-0.185364005	-0.308311871	-0.307663709	-0.067035193	0.013880961	-0.058228842	-0.096488524	0.023624076	-0.31886424	-0.249632953	-0.131555484	-0.105874346	-0.126976395	0.181535531	0.136730182	0.137607345	-0.046639515	0.072488672	0.119621616	0.123170877	0.175646714	0.134699147	0.281419112
Mtdh	AK137182	purple	0.41110146	0.679355991	0.633091681	0.688126394	0.520822471	0.402679185	0.276880308	0.555583479	0.750763345	-0.0968744	-0.219013194	-0.193249687	-0.087244499	0.081455175	-0.104800739	-0.038267264	-0.221945575	0.1417096	-0.151314356	0.062964758	-0.12851025	0.159822218	0.250471619	0.071252659	0.050807588	-0.050601366	0.112834532	-0.118099284	-0.385163706	-0.011701764	-0.066033773	0.006067561	-0.142435776	-0.043305492	-0.517211109	-0.072849558	0.055638926	-0.197757551	0.124689864	0.146279142	0.104039315	-0.236662571	-0.161069068	-0.121582129	-0.11046047	-0.134108159	-0.075438788
Stt3b	AK016943	lightcyan	-0.209511599	-0.186115222	-0.238034357	-0.587903866	-0.719869925	-0.772945174	-0.671226937	-0.566433999	-0.470027714	-0.322863367	-0.299126347	-0.221779248	-0.528171184	-0.201675043	-0.427023266	-0.35564757	-0.117556998	-0.536761656	-0.558791682	-0.700400528	-0.662235331	-0.650788555	-0.639047166	-0.672115598	-0.71913543	-0.447221171	-0.466754995	-0.531988909	-0.508699472	-0.769292532	-0.764256862	-0.820185814	-0.614110292	-0.708620859	0.174200886	-0.562142366	-0.677951864	-0.503966993	-0.544906135	-0.363355831	-0.266379806	-0.385514885	-0.061015345	-0.054613119	-0.029990913	-0.564427982	-0.302622074
Mgll	AK006949	turquoise	0.378582193	-0.044961129	0.136455276	0.347329036	0.731657046	0.701089666	0.227102696	0.205837718	0.114443904	0.546794934	0.613094119	0.563188312	0.820010337	0.601607103	0.642983099	0.621329688	0.404542852	0.763920185	0.76398131	0.866530661	0.831936898	0.807608175	0.838330103	0.866020797	0.957394861	0.845799585	0.837388346	0.514355686	0.362014731	0.740882627	0.859058914	0.724231201	0.715045138	0.739333558	-0.067472928	0.662735547	0.827041018	0.553162186	0.60605215	0.19111641	0.324981541	0.203593534	-0.146756958	0.234394284	0.036643131	0.435017691	0.126141812
4933404M02Rik	AK017113	skyblue2	0.394207499	-0.013459096	0.202821646	0.203116392	0.424030585	0.264233931	0.018274847	-0.019247325	-0.072943366	0.719106232	0.859525455	0.684741799	0.727557549	0.432979036	0.559076095	0.665588376	0.633502475	0.538330827	0.540012589	0.598498428	0.553019184	0.457609143	0.55477859	0.638959099	0.602250357	0.747612576	0.613328663	0.496684467	0.333047806	0.422914855	0.575468371	0.357164139	0.779828122	0.47932945	0.110056721	0.366864929	0.431591885	0.310170797	0.165287589	-0.100685477	0.023326816	0.04709722	-0.191490854	-0.027293398	-0.069472994	0.229005958	-0.040238828
A830073O21Rik	AK080460	turquoise	0.226652434	-0.081746454	0.051375867	0.325221184	0.716163885	0.795518297	0.341016806	0.378798278	0.212537985	0.561813334	0.513321196	0.47327137	0.722518267	0.43603932	0.476726611	0.432851127	0.197436133	0.637005485	0.699141907	0.769517493	0.718277546	0.710615882	0.739221445	0.714956094	0.891645742	0.713524856	0.705263105	0.328008713	0.243418644	0.669280145	0.842472567	0.762586532	0.677835864	0.665296772	-0.036631698	0.770142049	0.900137638	0.640857761	0.760310448	0.412186532	0.544230153	0.338959509	0.069848719	0.274243738	0.092495007	0.460145441	0.206408521
Pik3c2g	AK036916	orangered4	0.300609506	-0.123862409	0.074387367	0.225826627	0.488919137	0.430927016	0.106864178	0.007809903	-0.087361257	0.394502747	0.526850793	0.534402528	0.730325529	0.51022179	0.775701306	0.662405279	0.578782879	0.675750372	0.678179557	0.749959422	0.875142828	0.669258511	0.6897938	0.804447264	0.78601129	0.733823576	0.66163471	0.75495049	0.644767679	0.706137859	0.732776557	0.612551765	0.568819631	0.63990113	-0.060235601	0.452330582	0.561676918	0.425302406	0.284336744	-0.016981217	0.026781461	0.231446656	-0.185544637	0.132058254	-0.056329054	0.408467321	0.11408982
Epb4.9	AK048309	green	0.18501976	-0.248802183	-0.091200939	0.155071437	0.57502189	0.673220442	0.277286193	0.232412964	0.004321074	0.623161049	0.660718883	0.625633911	0.804074041	0.402732597	0.526113125	0.535287754	0.333953741	0.67375552	0.848200312	0.836699696	0.778803099	0.635477462	0.643702176	0.729424335	0.876999354	0.743376998	0.648135531	0.485497427	0.475440974	0.739741316	0.919773068	0.82338503	0.771261222	0.719797056	0.058653475	0.783328683	0.863802851	0.802041073	0.762087579	0.401463334	0.487998428	0.475271865	0.135446897	0.203078976	0.089746549	0.475465512	0.214138085
Zfp28	AK173170	darkgrey	0.054028774	0.032307389	0.052549301	0.289963621	0.408694566	0.623056993	0.422417587	0.497452297	0.318150719	0.186281885	0.300786266	0.017633772	0.272436949	-0.152981102	-0.029291604	0.030776006	-0.031338311	0.135827814	0.201661736	0.358265269	0.215575764	0.085415919	0.293882355	0.252934646	0.427213717	0.27122779	0.219708243	0.132263977	0.252619356	0.572931888	0.536538752	0.61909271	0.503228331	0.48713457	0.072924301	0.619108767	0.654494531	0.409524816	0.539414552	0.536286455	0.696158294	0.574937007	0.430032093	-0.097784937	-0.067063271	-0.036066644	-0.008968152
D11Lgp2e	AK021012	darkturquoise	-0.306297345	0.017810209	-0.164864488	-0.389277891	-0.633006209	-0.724095817	-0.195679941	-0.343952782	-0.269631147	-0.638337567	-0.395243817	-0.309688612	-0.543698167	-0.428615015	-0.409055751	-0.491058454	-0.200033454	-0.795334883	-0.632270753	-0.76334605	-0.640084848	-0.559338564	-0.589312479	-0.66540278	-0.73026038	-0.639594708	-0.598724806	-0.448817871	-0.272672162	-0.581768165	-0.691814123	-0.633431906	-0.532663905	-0.456077262	0.079200709	-0.541000617	-0.698012783	-0.563556359	-0.617338665	-0.284518698	-0.380553533	-0.218737796	0.043498331	-0.078552079	0.075111041	-0.259540663	-0.038884704
Smc4	AK048650	green	-0.202725192	-0.030777556	-0.070922735	-0.251049886	-0.587580437	-0.566089887	-0.328353267	-0.254053223	-0.168302928	-0.498598523	-0.583769954	-0.616231993	-0.706416389	-0.336274683	-0.454617102	-0.355549103	-0.250522489	-0.448988952	-0.584725664	-0.571031672	-0.619885015	-0.581817456	-0.642887122	-0.55272219	-0.708147436	-0.59021322	-0.576768415	-0.197955516	-0.205684315	-0.499262675	-0.691526634	-0.564699141	-0.621283095	-0.545468697	-0.027992281	-0.584456334	-0.697161764	-0.493519185	-0.578449341	-0.285406691	-0.37898845	-0.231534315	-0.041235776	-0.187748341	-0.135126819	-0.545636733	-0.304303696
Dynlt1	AK005569	grey	-0.021083373	0.461158058	0.207985666	0.256605201	0.110532795	-0.044701212	0.371127329	0.056795935	0.345218969	0.107966263	-0.031249647	0.004877175	-0.075857374	-0.024178361	-0.205775276	-0.06151405	-0.217320588	0.021962369	0.025082879	0.003817834	-0.25308007	0.106819805	-0.033736928	-0.059343025	-0.117673747	-0.109925613	-0.066430226	-0.138313204	-0.326105502	-0.159307346	-0.162726933	-0.218042955	0.016180895	-0.043521512	-0.33270124	-0.330881619	-0.281821413	-0.2253514	-0.109488799	-0.227692504	-0.300205951	-0.462604874	-0.313526405	-0.072403444	-0.058257543	0.017410364	0.001144708
Pick1	AK090155	midnightblue	0.324943953	-0.162929542	-0.005359787	0.059637374	0.289322838	0.179477257	-0.036822375	-0.241479923	-0.259277298	0.523109138	0.64376567	0.547536642	0.647022962	0.489609661	0.516917188	0.704969464	0.550878241	0.743462562	0.811989501	0.772316007	0.641819698	0.521998108	0.458936937	0.681301934	0.621501417	0.705140413	0.5510027	0.741654009	0.614835017	0.642874979	0.644421901	0.461439871	0.650223528	0.596305767	0.072446133	0.153553851	0.343313926	0.405848876	0.210179036	-0.196056448	-0.145562387	0.058437457	-0.358203574	-0.188280792	-0.384529499	0.207745686	-0.217912532
Zfp426	AK220563	grey	0.234068899	-0.002671294	0.176175968	0.275926192	0.234480511	0.211753543	0.221333974	0.076303005	0.012671775	0.184967681	0.3395153	0.104590331	0.305390213	0.095658091	0.406575266	0.434562315	0.419230751	0.350493576	0.270048809	0.451956117	0.461968135	0.24663118	0.309559543	0.475091139	0.366267743	0.386557325	0.275409349	0.717194579	0.709916444	0.581177664	0.4527151	0.440796689	0.472532426	0.463944118	-0.093131187	0.176741691	0.248808944	0.162728859	-0.057435859	-0.085506144	-0.122574821	0.270216689	-0.067194893	-0.357085132	-0.386491991	-0.047488028	-0.254820444
Slc25a36	AK087750	grey	0.662393266	0.372229378	0.549975814	0.551689031	0.747357766	0.322063711	0.108036854	0.158362227	0.249276324	0.295537143	0.624364119	0.679739187	0.731513665	0.733078951	0.664443452	0.727403759	0.585045274	0.536308171	0.438072	0.580876082	0.48910484	0.794623978	0.806992502	0.714054714	0.648692558	0.708241808	0.803956834	0.407683679	0.004242809	0.311308415	0.450686462	0.234513735	0.516355444	0.532261725	-0.212847572	0.148792324	0.368677653	-0.029212179	0.120904741	-0.1821265	-0.145175056	-0.335221872	-0.569697302	-0.236324098	-0.35507293	0.189116577	-0.229806018
Ttc15	AK086217	grey	-0.136802786	-0.071622054	-0.104829084	0.052803618	-0.087130141	0.22704374	0.203850063	-0.023021787	0.040846852	0.194078105	-0.059356512	-0.293095991	-0.089343609	-0.30662991	-0.144665239	-0.031148758	-0.105342524	0.34283168	0.323721651	0.343347517	0.188601256	-0.172058592	-0.110965483	0.134087646	0.115599267	0.100523399	-0.131802104	0.43663361	0.520646849	0.475060724	0.255051762	0.301143171	0.157678848	0.148320152	-0.231255617	0.080608973	0.078481092	0.304419108	0.05660913	-0.033528908	0.09159646	0.254300067	0.124915169	0.02676779	-0.098352034	-0.189503473	-0.109720305
Btbd5	AK013278	saddlebrown	0.123181041	0.159357341	0.209532781	0.472774956	0.623963699	0.732484562	0.459898706	0.792567161	0.571580148	0.130440501	0.003509418	-0.014022253	0.188224557	0.040581401	0.058437528	-0.04237467	-0.232623089	0.089074427	0.059225251	0.207664455	0.169889923	0.339737836	0.389730513	0.194247005	0.385241684	0.084639127	0.239794249	-0.126329795	-0.123358187	0.275064252	0.392273781	0.537937576	0.257537536	0.308303443	-0.012380314	0.553104624	0.649522439	0.309250072	0.659852031	0.699699789	0.637745862	0.402943157	0.342540219	-0.053363943	-0.00647795	0.323846084	0.235639739
Zdhhc6	AK035172	grey	-0.029286915	-0.469251425	-0.237792646	-0.368213553	-0.214560886	-0.09238543	-0.44854112	-0.151411035	-0.38404472	0.236715915	0.209169066	0.100105738	0.037646538	0.061072585	-0.068082422	0.093292616	0.167492876	-0.041477283	-0.020051962	-0.050778687	-0.124039161	-0.206161856	-0.147638956	-0.065110794	-0.01064332	0.186348748	0.058992134	-0.109945669	-0.162958296	-0.177535126	-0.018393167	-0.052610347	0.067985577	-0.161562451	0.252330524	0.235407943	0.151132748	0.161054981	0.081274382	0.104102993	0.306562947	0.153273643	0.201123676	0.014482572	-0.000589745	-0.380253593	-0.272739244
Slc9a2	NM_001033289	magenta	0.362525605	-0.068956251	0.150641776	0.163583813	0.373280055	0.274217318	0.020365583	-0.044973811	-0.120875375	0.504124191	0.851775386	0.540940131	0.659893234	0.372827068	0.429526	0.607296845	0.609872291	0.443943236	0.440923543	0.581107036	0.461100566	0.393425413	0.500445179	0.624906825	0.598556133	0.710354299	0.600050236	0.488237543	0.374925861	0.544501689	0.575546313	0.406268239	0.839362757	0.639380788	0.084505857	0.403522794	0.468276561	0.245933784	0.167038007	-0.089595139	0.127928403	0.104717069	-0.154117828	-0.033313446	-0.158288108	-0.042216109	-0.202010235
Pde4dip	NM_177145	red	0.402646945	-0.058557236	0.188712341	0.340053617	0.627177126	0.461683722	0.261328715	0.142628098	0.006833859	0.364701274	0.64743506	0.582410165	0.783906938	0.568262905	0.76867062	0.733830238	0.592980159	0.602848872	0.634019811	0.766775454	0.80275669	0.786822199	0.751517247	0.851817724	0.823478729	0.730885456	0.750019599	0.701679398	0.581907993	0.71493054	0.785280012	0.663308784	0.745258562	0.827917281	0.002441563	0.514508153	0.615780426	0.390577891	0.330625184	0.044653362	0.014390138	0.194984553	-0.208753955	-0.082987907	-0.11605577	0.418458129	0.031914844
Metap2	NM_019648	grey	-0.166047904	-0.448996304	-0.317486856	-0.519942503	-0.394600113	-0.426487043	-0.634418352	-0.338638941	-0.4571928	0.001209286	-0.148100461	-0.028186311	-0.228000725	0.232264911	-0.104655827	-0.008092804	-0.002769086	-0.160228782	-0.241845399	-0.356515311	-0.315071498	-0.164561693	-0.335917298	-0.285284126	-0.311887789	-0.143323758	-0.075997956	-0.392243374	-0.548780126	-0.63118846	-0.432716738	-0.468707115	-0.36455458	-0.483707237	0.409493683	-0.20214228	-0.263924282	-0.156549715	-0.107399986	-0.095975053	-0.107103919	-0.301522833	-0.110333609	0.077197835	0.029636297	-0.246127475	-0.193708118
L1Md-Tf30	AK035064	thistle	0.606061665	0.632586307	0.685632733	0.642125249	0.433794548	0.208486561	0.211231341	0.189336427	0.432118761	-0.048736484	0.061390332	0.027318914	0.129002084	0.149450099	0.251489095	0.280098171	0.213703132	0.35366815	0.159311152	0.322597805	0.243472018	0.257134762	0.374280588	0.348248228	0.192706198	0.203943759	0.213756957	0.462459426	0.265501663	0.331796919	0.157951124	0.10392253	0.106119272	0.233430837	-0.810097866	-0.18378192	-0.042961079	-0.150865485	-0.181785061	-0.245655876	-0.311504011	-0.226388999	-0.376344281	-0.293459659	-0.282280096	-0.133043945	-0.228911627
1110033M05Rik	AK037713	grey60	0.163873585	-0.18539759	0.012140085	-0.324950903	-0.362444636	-0.5284941	-0.696517974	-0.568605529	-0.494850611	-0.184855667	0.030278258	-0.036253642	-0.133921245	0.230307649	0.0835783	0.150558216	0.366190931	-0.130076085	-0.364673196	-0.285597157	-0.171513917	-0.203961257	-0.139022018	-0.087015234	-0.228908716	0.084220981	0.080571893	-0.047303161	-0.199971632	-0.362623353	-0.407672417	-0.533703788	-0.2432113	-0.292173891	0.007678972	-0.318944755	-0.350435359	-0.482529571	-0.572961471	-0.540477388	-0.327637192	-0.40097435	-0.332569585	0.04642713	-0.079826289	-0.563640609	-0.430899569
Fzd2	AK048420	blue	0.343764717	0.004973333	0.152537421	0.394276964	0.749263923	0.759962628	0.292966058	0.330462571	0.239600785	0.54986769	0.480615691	0.513658516	0.734845507	0.522962774	0.584157849	0.533083654	0.253706229	0.780356025	0.792119234	0.841932011	0.813421791	0.765781262	0.777663648	0.778811474	0.890770015	0.72344366	0.726229996	0.460542431	0.324963136	0.680725781	0.837187058	0.729764698	0.599249946	0.638510311	-0.097445166	0.644298379	0.805610343	0.633682763	0.703398025	0.313874455	0.367014806	0.234358418	-0.073674718	0.203224834	0.046632961	0.512523699	0.204343439
Smyd3	NM_027188	grey	0.370852759	0.115926237	0.221773244	0.178685236	0.20640736	-0.057007527	-0.125381144	-0.273889247	-0.124266269	0.133425898	0.528138209	0.307791021	0.40625582	0.507842199	0.35984388	0.654670753	0.606970154	0.473011132	0.26305456	0.454062015	0.261354194	0.384658928	0.364577948	0.541688479	0.347865188	0.558545162	0.507747066	0.560713112	0.265905546	0.336291	0.221957705	0.072751028	0.475108167	0.456552476	-0.033605921	-0.116024119	0.026318266	-0.162406498	-0.204895639	-0.481741624	-0.336345118	-0.306610603	-0.577123946	-0.223067284	-0.404401575	-0.25193262	-0.502002298
Trim65	NM_178802	grey	0.545489547	0.288228803	0.507022324	0.617868621	0.740667517	0.659694614	0.248535682	0.472794775	0.454196327	0.572834196	0.316374095	0.264138792	0.448657216	0.42455977	0.425281025	0.454140746	0.201700092	0.635161052	0.448687614	0.595751743	0.497791892	0.590636375	0.634713849	0.609751505	0.61084743	0.548633088	0.577138801	0.345895026	0.059615689	0.397229882	0.520135864	0.44847538	0.440449489	0.331811916	-0.294444874	0.356095273	0.526271803	0.298737855	0.383064824	0.174661323	0.151489149	-0.006210198	-0.181132495	-0.024186305	-0.085053835	0.261416606	0.081043169
C330001K17Rik	NM_029939	magenta	0.125730754	-0.206110803	-0.070994355	0.055974223	0.312843024	0.349490536	0.1674644	0.099855264	-0.121614688	0.660854163	0.788405227	0.502517087	0.605849004	0.191906721	0.350606461	0.467920661	0.41652576	0.411164206	0.558521741	0.574379828	0.495513574	0.334375361	0.380723935	0.51518736	0.560435329	0.560757459	0.411957588	0.452386427	0.505653326	0.579055301	0.681936223	0.583365847	0.884345935	0.623103566	0.267491836	0.524629158	0.546513574	0.537279815	0.414689273	0.204779386	0.255222194	0.40017351	0.13093918	-0.055267583	-0.033836455	0.296094755	0.089549517
Phf20l1	XM_990077	grey	0.325530287	0.627442869	0.549639863	0.492088398	0.272412559	-0.067723542	0.084880169	0.281387005	0.454367627	-0.425499454	-0.259060274	-0.184212707	-0.187247009	0.111261788	0.020896693	-0.047498541	-0.048016833	-0.197833005	-0.449549543	-0.261794266	-0.247348286	0.152065543	0.13168847	-0.087010904	-0.201226741	-0.271630325	-0.016156651	-0.110566288	-0.312355967	-0.217415679	-0.331059159	-0.270347291	-0.24264235	-0.0686011	-0.273938588	-0.435156074	-0.300997172	-0.601106399	-0.29331189	-0.133406739	-0.347212639	-0.390806017	-0.351160743	-0.378106521	-0.333531805	-0.03390748	-0.130805432
9330151L19Rik	AK042113	lightpink4	0.249224566	0.289538565	0.300003216	0.595188568	0.613379963	0.669561319	0.643111478	0.442530336	0.45909912	0.228867193	0.195901923	0.093238331	0.409758638	0.051448453	0.326431698	0.250780239	0.077387291	0.47064521	0.489301682	0.6321813	0.558484635	0.472050548	0.557768519	0.570454215	0.605169079	0.394965489	0.352430292	0.555066563	0.571882625	0.78723468	0.662137017	0.699249047	0.498040477	0.623638666	-0.246260562	0.386168114	0.519102113	0.348704882	0.32502128	0.191326513	0.167562025	0.331950174	0.024211061	-0.07855313	-0.10631411	0.422015197	0.163979542
Gpr84	NM_030720	blue	-0.297726237	-0.033705537	-0.16364474	-0.433301699	-0.720919621	-0.733478844	-0.365029909	-0.372444239	-0.298709728	-0.464745837	-0.42573421	-0.365508455	-0.621246776	-0.484455241	-0.447258622	-0.502406013	-0.194667763	-0.718663187	-0.65968874	-0.792003908	-0.656724533	-0.730359048	-0.689337548	-0.724324091	-0.807795003	-0.641432217	-0.668750359	-0.437583258	-0.284195513	-0.664263779	-0.759418979	-0.704565183	-0.622866896	-0.675462056	0.100312297	-0.553752478	-0.74776288	-0.518039159	-0.653859651	-0.282930583	-0.340060477	-0.185783717	0.117392109	-0.043167701	0.12249755	-0.369297704	-0.052130221
D0H4S114	AK051015	grey	0.429543318	-0.123998481	0.175240363	0.146778474	0.458209244	0.185132093	-0.229360803	0.013904869	-0.115878857	0.198582234	0.449757827	0.682038664	0.640436161	0.75696262	0.783947706	0.68715304	0.590007232	0.497341471	0.384430301	0.429262674	0.628435592	0.679014862	0.591052897	0.587997349	0.531145273	0.502927499	0.633678299	0.387337269	0.157664303	0.174811322	0.382859521	0.260736818	0.285123962	0.362245511	-0.020122226	0.24894788	0.364115319	0.192079364	0.260907645	0.011762267	-0.064174252	-0.077841673	-0.333219589	0.015735781	-0.107444984	0.315479158	-0.051095936
Rnasen	AK077549	ivory	0.373792989	-0.017250719	0.203740093	0.286321234	0.34846967	0.299846743	-0.006539121	-0.041547636	-0.025373117	0.459512383	0.42470884	0.350147255	0.500026581	0.405336311	0.636168689	0.656401273	0.537923252	0.792716871	0.580387129	0.688261061	0.754323186	0.441539295	0.463494588	0.683751592	0.536219456	0.554266181	0.443552307	0.853399383	0.734707185	0.620292503	0.548006055	0.460997146	0.467563309	0.434256259	-0.155119613	0.142524508	0.27602901	0.33587514	0.10142679	-0.165981363	-0.197384087	0.106936646	-0.286195551	-0.068089708	-0.215586921	0.240751341	-0.063664672
Tpp2	AK040859	darkorange2	-0.230126494	-0.060563482	-0.122876372	-0.413925629	-0.729465577	-0.665054251	-0.474413109	-0.355642471	-0.255703848	-0.34529307	-0.495389825	-0.515386889	-0.726220721	-0.501324497	-0.61362866	-0.538901824	-0.300771472	-0.610030683	-0.639944524	-0.747589969	-0.763147665	-0.823264012	-0.755449891	-0.762436228	-0.82779833	-0.601829051	-0.679328227	-0.482138515	-0.395030643	-0.69013826	-0.788822389	-0.740351438	-0.665495292	-0.783893785	0.075766608	-0.581554669	-0.721281744	-0.488546494	-0.620863773	-0.284883451	-0.239703885	-0.234766304	0.096298654	-0.072291721	-0.003401345	-0.554464823	-0.215718131
Sla2	AK030877	plum	-0.455720085	-0.012979535	-0.224401699	-0.385013796	-0.706173438	-0.63175231	-0.177254453	-0.210215443	-0.142823771	-0.595475523	-0.596173242	-0.568578545	-0.752901542	-0.635900521	-0.628964306	-0.708200705	-0.436838184	-0.853916133	-0.823378151	-0.887656878	-0.773410831	-0.772973507	-0.748699133	-0.836547867	-0.862764001	-0.812939595	-0.777584139	-0.59344894	-0.34392331	-0.658385218	-0.795535721	-0.63341864	-0.668432432	-0.660732704	0.117089227	-0.508304288	-0.677916357	-0.538009253	-0.555487176	-0.119966487	-0.181403121	-0.081072682	0.254676914	-0.014013099	0.133918807	-0.303236843	-0.010527196
Trappc6b	AK052819	grey	0.054790524	0.049186314	0.054608218	-0.167755893	-0.11990232	-0.285552072	-0.426166054	-0.337150521	-0.144552685	-0.270454147	0.005114882	0.097745594	-0.038968783	0.196900935	-0.080655636	-0.077756757	0.084197026	-0.237691298	-0.348409698	-0.320395153	-0.305669508	-0.088726069	-0.002047276	-0.17324457	-0.150843985	0.043924847	0.139349828	-0.452131642	-0.643705109	-0.469825689	-0.413576765	-0.561570489	-0.300743938	-0.278603826	0.052167936	-0.202504746	-0.197741949	-0.51449838	-0.317046616	-0.364767623	-0.020385983	-0.559694037	-0.30787678	0.206656965	0.024956863	-0.428143413	-0.298704353
Cpne4	AK016705	grey	0.033747683	0.230786633	0.124396766	0.111564508	-0.048136935	0.015629708	0.117959887	-0.018950454	0.14802146	0.199035995	0.17428796	-0.10764918	-0.048863431	-0.287152205	-0.347140435	-0.110112084	-0.071686845	-0.015460416	-0.013796691	0.029222473	-0.233668606	-0.277726295	-0.115489259	-0.073224895	-0.079109532	0.038375456	-0.107058082	-0.040515611	-0.020153838	0.101726096	-0.028139689	-0.052958509	0.211274962	-0.008216385	-0.024680004	-0.059478608	-0.074880567	-0.058353079	-0.123221937	-0.119702856	0.09307123	-0.010436535	0.043780091	0.0546241	0.02775854	-0.231084677	-0.089270349
AK017327	AK017327	greenyellow	-0.356503276	-0.330003321	-0.35560597	-0.236280393	-0.201411324	0.020248691	0.099193861	0.057472677	-0.093947703	0.119879356	-0.320232007	-0.201954481	-0.209897333	-0.167795362	-0.127624791	-0.214314993	-0.350670558	0.000860933	0.099949866	-0.057717543	0.032383805	-0.093634856	-0.269381833	-0.180055241	-0.116205075	-0.26405167	-0.26946313	-0.097672318	0.073235391	-0.06435092	0.013714869	0.124545563	-0.192947277	-0.191794767	0.152114886	0.064396531	0.004398636	0.32714785	0.240764185	0.270399837	0.051796046	0.229413434	0.26761505	0.059674429	0.146383138	0.252858387	0.193333114
Galnt13	AK047871	darkred	-0.025661686	-0.269896689	-0.249793982	-0.154408867	0.175573962	0.184716073	0.063662884	-0.161690227	-0.201978442	0.291614314	0.565055449	0.621019424	0.568757862	0.309227725	0.213333069	0.337694005	0.238782112	0.342985744	0.584481132	0.487034498	0.315629662	0.362170354	0.290619645	0.357622062	0.47062551	0.48308264	0.39166601	0.165738011	0.129069792	0.296112247	0.463788082	0.308440926	0.482263831	0.450611943	0.040741812	0.362637884	0.416530445	0.416795332	0.421907958	0.052839757	0.263609389	0.050092075	-0.070058195	0.141633664	-0.091239307	0.039523092	-0.159168819
Stx3	AK137098	palevioletred3	-0.208863278	-0.002327388	-0.044026721	0.012464702	0.010049723	0.24554399	0.147120239	0.483616525	0.299963858	-0.260761834	-0.280851822	-0.344262171	-0.32181985	-0.425295812	-0.487992473	-0.541229191	-0.477367594	-0.523377816	-0.464229992	-0.403715102	-0.442243609	-0.367654379	-0.215040238	-0.447153187	-0.211931836	-0.349125958	-0.259394198	-0.634530149	-0.484938878	-0.237157138	-0.166046216	-0.005075235	-0.208834796	-0.195184744	0.046778984	0.313863326	0.22713578	-0.013783565	0.302678714	0.579548319	0.715859492	0.308099806	0.579129735	-0.053947923	0.06643542	-0.342497584	-0.036571008
Me3	AK036221	green	0.08660236	-0.218676307	-0.043327113	0.171719099	0.436330187	0.625316331	0.373174553	0.366511215	0.090822698	0.305633501	0.427433687	0.176673994	0.447309548	0.042326159	0.219669612	0.199038639	0.119380029	0.228331706	0.411165312	0.51621478	0.451807106	0.315859056	0.438566068	0.45004754	0.636464119	0.489282763	0.423141675	0.25615498	0.37676268	0.649181025	0.723909667	0.710815045	0.645976292	0.64640257	0.106718788	0.788363898	0.792810227	0.545222737	0.560001097	0.458290249	0.614030524	0.562326641	0.364169475	-0.021341692	-0.023706175	0.077906888	-0.012088687
[truncated: 16,125 more rows]
[truncated: 58 more columns]
